# Supplementary material for: De Novo Assembly and Annotation of the Vaginal Metatranscriptome Associated with Bacterial Vaginosis
Source: Int J Mol Sci. 2022 Jan 30;23(3):1621. doi: 10.3390/ijms23031621 (PMC8835865; doi:10.3390/ijms23031621)
Supplement: Supplementary file 1 [file ijms-23-01621-s001.zip › Supplementary Tables.xlsx]

## Sheet: Table S1
Table S1. Summary of 40 samples used for transcriptome analyses associated with BV.
SRA accession No.	Sample ID	Patient	Age	Visit	Nugent score	Nugent score category	Amsel criteria fulfilled	pH	Biofilm state	BV_state	biofilm	Recurrence	S_(16S)	H_(16S)	Metronidazole_reaction	G_vaginalis	LC_LI
ERR2014354	04_001_a	04-001	20	1	8	7 to 10	4	4.7	positive	positive	53.7	BV1	14	2.1841	Positive	WR1	NA
ERR2014355	04_001_b	04-001	20	2	0	0 to 3	0	4.4	negative	negative	0	NA	3	0.0555	Positive	NA	NA
ERR2014356	04_001_c	04-001	20	3	0	0 to 3	0	4	negative	negative	0	NA	9	0.1483	Na	NA	NA
ERR2014357	04_001_d	04-001	20	4	0	0 to 3	0	4.4	negative	negative	0	NA	3	0.0786	Na	NA	NA
ERR2014358	04_001_e	04-001	20	5	None	None	4	5	positive	positive	32.69	BV2	13	2.3384	Na	NA	NA
ERR2014359	05_001_a	05-001	29	1	8	7 to 10	4	5	positive	positive	55.56	No	12	2.1017	Negative	NR1	NA
ERR2014360	05_001_b	05-001	29	2	8	7 to 10	0	4.5	positive	positive	27.27	NA	9	1.4422	Negative	NR2	NA
ERR2014361	05_012_a	05-012	24	1	10	7 to 10	4	5	positive	positive	21.57	No	13	2.0645	Positive	NA	NA
ERR2014362	05_012_b	05-012	24	2	0	0 to 3	0	4.5	negative	negative	0	NA	7	0.5441	Positive	NA	NA
ERR2014363	06_001_a	06-001	26	1	9	7 to 10	4	6	positive	positive	92.31	No	13	2.0199	Negative	NR1	NA
ERR2014364	06_001_b	06-001	26	2	10	7 to 10	0	4	positive	positive	69.64	NA	13	1.9835	Negative	NA	NA
ERR2014365	06_004_a	06-004	31	1	10	7 to 10	4	5.5	positive	positive	43.14	BV1	14	1.921	Positive	NA	NA
ERR2014366	06_004_b	06-004	31	2	0	0 to 3	0	4	negative	negative	0	NA	10	0.5461	Positive	NA	NA
ERR2014367	06_004_c	06-004	31	3	8	7 to 10	2	5	positive	positive	76.47	BV2	12	1.9678	Na	NA	NA
ERR2014368	06_004_d	06-004	31	4	0	0 to 3	0	4.5	negative	negative	0	NA	9	0.8351	Na	NA	NA
ERR2014369	06_004_e	06-004	31	5	None	None	0	4.5	negative	negative	16	NA	11	0.5334	Na	NA	NA
ERR2014370	06_006_a	06-006	32	1	10	7 to 10	4	6	positive	positive	38.89	No	NA	NA	Negative	NR1	NA
ERR2014371	06_006_b	06-006	32	2	10	7 to 10	3	5.5	positive	positive	84.31	NA	NA	NA	Negative	NR2	NA
ERR2014372	06_010_a	06-010	27	1	8	7 to 10	4	5	positive	positive	100	No	11	1.7452	Positive	WR1	NA
ERR2014373	06_010_b	06-010	27	2	0	0 to 3	0	4	negative	negative	0	NA	6	0.7622	Positive	NA	NA
ERR2014374	07_001_a	07-001	22	1	8	7 to 10	4	7	positive	positive	54.55	No	12	2.1876	Negative	NR1	NA
ERR2014375	07_001_b	07-001	22	2	8	7 to 10	2	4.7	positive	positive	72	NA	10	2.0581	Negative	NR2	NA
ERR2014376	08_003_a	08-003	24	1	8	7 to 10	4	5	positive	positive	63.64	No	14	2.0537	Positive	NA	NA
ERR2014377	08_003_b	08-003	24	2	0	0 to 3	0	4.5	negative	negative	0	NA	7	0.9971	Positive	NA	NA
ERR2014378	08_006_a	08-006	23	1	8	7 to 10	4	5.5	positive	positive	76	No	13	2.1163	Positive	WR1	NA
ERR2014379	08_006_b	08-006	23	2	0	0 to 3	0	4.5	negative	negative	0	NA	11	0.2482	Positive	NA	LC
ERR2014380	08_006_c	08-006	23	3	0	0 to 3	0	4.5	negative	negative	0	NA	8	0.6006	Na	NA	LC
ERR2014381	08_006_d	08-006	23	4	0	0 to 3	0	4.5	negative	negative	0	NA	8	0.8079	Na	NA	LC
ERR2014382	08_006_e	08-006	23	5	None	None	0	NA	negative	negative	0	NA	10	0.2177	Na	NA	LC
ERR2014383	13_019_a	13-019	26	1	8	7 to 10	4	6.1	positive	positive	100	No	11	2.0857	Positive	WR1	NA
ERR2014384	13_019_b	13-019	26	2	0	0 to 3	0	3.6	negative	negative	0	NA	3	0.1077	Positive	NA	LI
ERR2014385	13_019_c	13-019	26	3	0	0 to 3	0	4.1	negative	negative	0	NA	2	0.0373	Na	NA	LI
ERR2014386	13_019_d	13-019	26	4	0	0 to 3	0	4.4	negative	negative	0	NA	3	0.0697	Na	NA	LI
ERR2014387	13_019_e	13-019	26	5	None	None	0	NA	negative	negative	0	NA	2	0.0373	Na	NA	LI
ERR2014388	13_022_a	13-022	37	1	10	7 to 10	4	6.1	positive	positive	53.7	No	12	2.0271	Positive	WR1	NA
ERR2014389	13_022_b	13-022	37	2	0	0 to 3	0	3.6	negative	negative	0	NA	4	0.0713	Positive	NA	NA
ERR2014390	15_006_a	15-006	24	1	8	7 to 10	4	6.1	positive	positive	78.57	No	11	1.9081	Negative	NR1	NA
ERR2014391	15_006_b	15-006	24	2	8	7 to 10	4	6.1	positive	positive	20	NA	11	1.9038	Negative	NR2	NA
ERR2014392	17_004_a	17-004	48	1	10	7 to 10	4	5.5	positive	positive	40.74	No	13	2.2727	Negative	NR1	NA
ERR2014393	17_004_b	17-004	48	2	8	7 to 10	4	6	positive	positive	94	NA	13	2.0456	Negative	NR2	NA

## Sheet: Table S2
Table S2. 269 ribosomal sequences identified from vaginal transcriptome.
>ERR2014354-k119_17162_1-367
CCGCAGATCTCCGAATGGGGCAACCCAAATAGAGTTATGTCTATTTACCTAAGTTTGAATACATAGAACTTAGAGAGACAACCTGGGGAACTGAAACATCTAAGTACCCAGAGGAAGAGAAATCAACCGAGATTGCGCTAGTAGCGGCGAGCGAACGCGCAGAAGCGCAAACCTTTATGTGTTTATGGCCTCGAAGCTTCACCATAAAGGGGTTGTGGGATCAGCACCTACAGTGTTCGAGCACTGTAAAAAGGTAAAAAATGTATGAGAGTAGTAGAACAGTTTGGAAAATCTGGCTATAAAGGGTGAAAGCCCCGTATATGAAACTTCATACACCTTTAAGTTGACACCCGAGTAGATGCGGGCA
>ERR2014354-k119_18969_1-347
AGCCGTTGCTTCTTCTGTAGGTACCGTCATTTTTTTCTTCCCTACTAAAAGTGTTTTACAGTCCTAAAACCTTCTTCACACACACAGAATTGCTGGATCAGAGTTGCCTCCATTGTCCAATATTCCCCACTGCTGCCTCCCGTAGGAGTAAGGGCCGTATCTCAGTCCCCTTGTGGCCGTCCACCCTCTCAGGCCGGCTACCTATCATCGCCTTGGTAGGCTTTTACCCCACCAACTAGCTAATAGGATGCAAAGCTCTCATATAGCGTATTGCTACCTTTCATTACTTAGTAATGCTACTACTAACTTATCTAGTATTATCAGAAGTTTCCCCCTGTTATCCCAGT
>ERR2014354-k119_748_225-588
ATGTAGAGTTTGATCCTGGCTCAGGATGAACGCTAGCTACAGGCTTAACACATGCAAGTCGCAGGGTAACATGAGGAAAGCTTGCTTTCCTTGATGACGACTGGCGCACGGGTGAGTAACGCGTATCCAACCTTCCCATAACTACGGGATAACCCGTTGAAAGACGGCCTAATACCGTATGACATCGTTTGCTGACATCAAATAACGATTAAAGGTTTAGCGGTTATGGATGGGGATGCGTCTGATTAGCTTGTTGGCGGGGTAACGGCCCACCAAGGCTACGATCAGTAGGGGTTCTGAGAGGAAGGTCCCCCACATTGGAACTGAGACACGGTCCAAACTCCTACGGGAGGCAGCAATGTGG
>ERR2014354-k119_21778_161-952
AGTAAATAAGGGCGTATGGCGGATGCCTAGGCTCATGGAGGCGATGAAGGACGTGATAAGCTGCGTTAAGCCTTGGGTAGGTGCAAATAACCTTTGATCCAAGGATTTCCGAATGGGACAACCCAACTATCATCAGATAGTTATTACTGTTAATCAGTAAGGCAAACGGAGGGAACTGAAACATCTTAGTACCTCTAGGAGAAGAAAATAATTAAATGATTCCCTTAGTAGTGGCGAGCGAACGGGGAGAAGCCCAAACCACGGTTGTAGCAATGCAATCGTGGGGTAGTAGGACCATAATATTGTACTTTGATTGTGAATAGAATGAACTGGAACGTTCAGCCATAGCGGGTGAAAGCCCCTTATATGAAGCAAGAGAAGACATAGTGTCATCCTGAG…
>ERR2014358-k119_4094_2-770
ACATGTGTAGATCACTTGGTTTCGCGTCTACCTCCACCGACTAAAACGCACGATGTGCGCTTTGTCTCCACAAAGGGAGACAACCTCGCCCTATTCAGGCTCGCTTTCACTACGGTTAACGGATATCAATATCCTTAACCTTGCCGGTGACGGTAACTCGTAGGTTCATTATGCAAAAGGCACGCCGTCACTGCATAAAGCAGCTCCGACCGCTTGTAGGCGTATGGTTTCAGGATCTATTGCACTCCTCTCATCGAGGTTCTTTTCACCTTTCCCTCACGGTACTGGTTCACTATCGGTCTCATGGGAGTATTTAGCCTTACCGGATGGGCCCGGCTGATTCGCGCAGAATTTCTCGTGCTCCGCGTTACTCAGGATGACACTATGTCTTCTCTTGCT…
>ERR2014358-k119_13040_123-532
AAGGTGTGGATTTGCCTGCACCTATCAATGCCTAAAATATTAAACGTCCATGTCCGTCAGGACGCGACAGTGTCACTGCTCCGTCTCCACTTCACTATATAAGCAAGTTGAGGAATATTAACCTCATCTGCCATCGCCTGCTCCGTTCGGATGAGACTTAGGACTCGACTAACCCCGGGCTGATTGGCATCGCCCGGGAAACCTCGGTCTTTCGGCGAAAGGGAATCTAACCCTTTTTATCGTTACTTATACCTACATTTGCTTTTCTATACACTCCAGGAAAAGTTACCTTAACCATTCAACGTATATAGAATGCTCCCCTACCGATACTTTTATTATTACTATCCCGCGCCTTCGGTATCTGTCTTATACCCGATTATTATCCATGCCCAGACCCTC…
>ERR2014359-k119_1099_71-421
CAGAATTAGTTGGAAAGCTAAACCAAAGAAGGTGAAAGTCCTGTAGAGTGAAAAGATTTAAATTTAAGAATAGCACCCGAGTAGCATCAAACACGAGGAATTTGGTGTGAATCAGTGAGGACCATATCTCATAAGGCTAAATACTTTTACTAACCGATAGAGCAGAGTACCGTGAGGGAAAGGTGAAAAGAACCTCGAGAAGAGGAGTGAAACAGAATTTGAAACCGTATGCTTACAAGCGGTAGGAGCAAGGGTAACCTTGTGACTGCGTGGATTTTGGTTAATCATCCTGCGAGTTATGATATATGGCGAGGTTAAGGAAACGGAGCCGAAGGGAAACCAAGTCTTAAG
>ERR2014360-k119_7057_295-683
AGATGGTAAGGGCACACGGTGGATGCCTTGGCACAGGAAGCCGATGAAGGACGTGGTAAGCTGCGATAAGCTGCGGGTAGGCGCAAACAGCCTTTGATCCGCAGATCTCCGAATGGGGCAACCCAAATAGAGTTATGTCTATTTACCTAAGTTTGAATACATAGAACTTAGAGAGACAACCTGGGGAACTGAAACATCTAAGTACCCAGAGGAAGAGAAATCAACCGAGATTGCGCTAGTAGCGGCGAGCGAACGCGCAGAAGCGCAAACCTTTATGTGTTTATGGCCTCGAAGCTTCACCATAAAGGGGTTGTGGGATCAGCACCTACAGTGTTCGAGCACTGTAAAAAGGTAAAAAATGTATGAGAGTAGTAGAACAGTTTGGAAAC
>ERR2014361-k119_27187_101-210
GTGAGAATAGGAAGATGGACACACCTGTAACCATACCGAACACAGAAGTTAAGCATCAATCCGCTGATGGTACTTGGTTGGCAACGACCTGGGAGAGTAAGTTATTGCCG
>ERR2014361-k119_2959_104-464
ATGGAGAGTTTGATCCTGGCTCAGGATGAACGCTAGCTATAGGCTTAACACATGCAAGTCGAGGGGCAGCATATAGATTGCTTGCAATTTATGATGGCGACCGGCGCACGGGTGAGTAACGCGTATCCAACCTACCCATTACTAGGGAATAACCCAGCGAAAGTTGGCCTAATGTCCTATGTAGTCGTTTGATCGCCTGAGATTTCGACGAAAGATTTATCGGTATTGGATGGGGATGCGTCTGATTAGCTTGTTGGCGGGGTAAAGGCCCACCAAGGCGACGATCAGTAGGGGTTCTGAGAGGAAGGTCCCCCACATTGGAACTGAGACACGGTCCAAACTCCTACGGGAGGCAGCAGAA
>ERR2014361-k119_23613_348-682
AAAGGAGGTGATCCAGCCGCACCTTCCGATACGGCTACCTTGTTACGACTTCACCCCAATTATTTACCCCACCTTAGGCAGCGCCCTCATTGCTGTTAAGCTACTGACTTTGGGTGTTGTAAACTCTCATGGTGTGACGGGCGGTGTGTACAAGACCCGGGAACGTATTCACGGCAGTATGCTGACCTGCCATTACTAGCAATTCCGACTTCATGCAGGCGAGTTGCAGCCTGCAATCCGAACTGAGACTGCGTTTTGGGATTCGCTTAAGGTCGCCCTCTTGCTTCCCTCTGTCACAGCCATTGTATTACGTGTGTAGCCCAGAACATAAGGGG
>ERR2014365-k119_7901_29-580
TTGCATACTGTACCATAACATTCTGCACCACAATTACTGCATTTCATTATTTTCATCCTTTCCCTCACGGTACTGGTTCACTATCGGTCTCATGGGAGTATTTAGCCTTACCGGATGGGCCCGGCTGATTCGCGCAGAATTTCTCGTGCTCCGCGTTACTCAGGATGACACTATGTCTTCTCTTGCTTCATATAAGGGGCTTTCACCCGCTATGGCTGAACGTTCCAGTTCATTCTATTCACAATCAAAGTACAATATTATGGTCCTACTACCCCACGATTGCATTGCTACAACCGTGGTTTGGGCTTCTCCCCGTTCGCTCGCCACTACTAAGGGAATCATTTAATTATTTTCTTCTCCTAGAGGTACTAAGATGTTTCAGTTCCCTCCGTTTGCCTT…
>ERR2014365-k119_14349_1-347
TTCCCTCACGGTACTTGTGCGCTATCGGTCTCTCGGTAGTATTTAGCCTTGCGGGATGGGCCCCGCTGATTCCCACAGAATTTCACGTGTTCCGCGGTACTCAGGTGCCGGCTGATCGAATAACCCCTGTTTCGCGTACGGGACTATCACCCGCTATGGTCATGCTTTCCAACATGTTCTGCTACAAGTGTCATTCAACACCGTCGCCGGTCCTACAACCCCGTGTGAAGCCTTGCGACCTCCACGGTTTGGGCTCTTGCGCGTTCGCTCGCCACTACTTGCGCAATCATTATTATTTTCTCTTCCTGCGGGTACTGAGATGTTTCAGTTCCCCGCGTTCGCCCCAC
>ERR2014365-k119_16470_4-559
TATGTTCTACCCGACCACGTGTGTCCGTTTGCGGTACGAGTTGCTTAAAAATTTATGTTAGCGGATTTTCTTGGAAGTCTGATTACCTGTACTATCAATTTCCTCCGAAGAGAATATTGTACTTTACGCTTTCTGCTCGAAATGTGGATTTGCCTGCATTTCTCTTTACATACGGCGGTAAACGTTCGTTTCCGTCTGAACGCGACAGTGTCACTACTCCGTCTCCACGTCACTCTTTAAGCAAGTTGCGGAATATTAACCGCATCTGCCATCGCCTGCTCCATTAGGATGAGACTTAGGACTCGACTAACCCCGGGCTGATTGGCATCGCCCGGGAAACCTCGGTCTTTCGGCGAAAGGGAATCTAACCCTTTTTATCGTTACTTATACCTACATTTG…
>ERR2014365-k119_8964_31-830
CAAGCAAAAAAGAGCATAGGGCGGATGCCTAGGCACTAAGAGCCGATGAAAGACGTGATAAGCTGCGAAAAGCTTCGGGGAGGAGCAAATATCCTGTGATCCGGAGATATCTGAATGGGGAGACCCGGCAAGGGAAGACCTTGTCATCATTAAATGAATCCATAGTTTAATGAAGGGAACCCGGTGAACTGAAACATCTAAGTAGCCGGAGGAAGAGAAAGAAAAATCGATTTCCAAAGTAGCGGCGAGCGAAATGGGAAGAGGCCAAACCGAAGGACATGTTCTTCGGGGTTCGGACTACATAAGCAAAAGATAAGACTAATCGAATTGTTTTGGGAAAGCAAGCCAAAGAGAGTGAAAGCCTTGTAGATGAAAGTCAAGTCAAAGCGGTAGGATCCA…
>ERR2014365-k119_30671_5-526
CGCGGGATAGTAATAATAAAAGTATCGGTAGGGGAGCATTCTATATACGTTGAATGGTTAAGGTAACTTTTCCTGGAGTGTATAGAAAAGCAAATGTAGGTATAAGTAACGATAAGAAGGGTAAGATTCCCTTCCGCCGCAAGACTAAGGTTTCCCGGGCAATGCCAATCATCCCGGGGTTAGTCGGGTCCTAAGTCTCAGCCGACAGGCGAGGGCGATGGCAGACACGGTTAATATTCCGTGACTGCTGCATGATGCGATTGTGGAGACGGAGAAGTGACACCACCGCGAGCTGACGGAATAGCTCGTTGAAGAAATTAGGCTTTGATCATGGTAGGCAAATCCGCCATGAGAGCTGACTTTTGAAAGTATGGCATTCCCTTCGGGGAAAGCCAATAG…
>ERR2014365-k119_28877_2-361
ACTGCTGCCTCCCGTAGGAGTTTGGACCGTGTCTCAGTTCCAATGTGGGGGACCTTCCTCTCAGAACCCCTACTGATCGTTGCCTTGGTGGGCCTTTACCCCGCCAACAAGCTAATCAGACGCATCCCCATCCAATACCGATAAATCTTTCGTCGAAATCTCAGGCGATCAAACGACTACATAGGGCATTAGGCCAACTTTCGCTGGGTTATTCCCTAGTAATGGGTAGGTTGGATACGCGTTACTCACCCGTGCGCCGGTCGCCATCATAAATTGCAAGCAATCTATATGCTGCCCCTCGACTTGCATGTGTTAAGCCTATAGCTAGCGTTCATCCTGAGCCAGGATCAAACTCTCCAT
>ERR2014367-k119_13022_284-1091
AAATAAGGGCGTACGGAGGATGCCTAGGTAGTAAAAGCCGAAGAAGGACGTGATAAGCTACGAAAAGCTTGGGGGAGATGCACATAATCAGAGATCCCGAGATATCCGAATGGGGAAACCTGTATATTAGGAGAATATACGTGAAGAAGGTAAGCCTGTGAACTGAAACATCTAAGTAACAGGAGGAAAAGAAAGTAAAAACGATTTTCCAAGTAGCGGCGAGCGAACGGGAAAGAGCCTAAACCATAGTAGAGTAAAAGTTGGAGGACGTTTCTATTATGGGGTAGAGGGGATATTCAGATAGAACTCTATATATCAATAACGAGTATAAAAGAAGAGGAATTAGTTGGAAAGCTAAACCAAAGAAGGTGATAGTCCTGTAGAACGAACAATATACGA…
>ERR2014367-k119_15517_122-691
AGTAACTAAGGGCGCATGGCGGATGCCTTGGCTCACTCAGGCGATGAAGGACGCGATAAGCTGCGATAATCCGCGAGTAGGTGCAAATAACCATTGATCCGCGGGTTTCCGAATGGGACAACCCGTATGTCTTGACGACATACATCCACATTAATGGTGGAGGCCAACGGAGGGAACTGAAACATCTTAGTACCTCTAGGAGAAGAAAATAATTAAATGATTCCCTTAGTAGTGGCGAGCGAACGGGGAGAAGCCCAAACCACGGTTGTAGCAATGCAATCGTGGGGTAGTAGGACCATAATATTGTACTTTGATTGTGAATAGAATGAACTGGAACGTTCAGCCATAGCGGGTGAAAGCCCCTTATATGAAGCAAGAGAAGACATAGTGTTATCCTGA…
>ERR2014367-k119_26562_99-208
GTGAGAATAGGACAATGGACACACCTGTACCCATACCGAACACAGAAGTTAAGCATTAGTCCGCTGATGGTACTTGGTTGGCAACGACCTGGGAGAGTAAGTTATCGCCA
>ERR2014367-k119_5650_1-334
GTCCCAATGTGGCCGTTCATCCTCTCAGACCGGCTACTGATCGTCGCCTTGGTAGGCCTTTACCCCACCAACTAGCTAATCAGACGCGAGCCCATCTTACACCGGTATCCCTTTTACCCTTTTACCATGCGGTATTGTGGTCTTATGGGGTATTAATCACCGTTTCCAATGGCTATCCCCCTGTGTAAGGCAGGTTGCTCACGTGTTACTCACCCGTTCGCCACTTTCGTTAAATCTCACTTGTCCGAAAACTCATTCGATCTAACTCTCGTTCGACTTGCATGTGTTAAGCACGCCGCCAGCGTTCGTCCTGAGCCAGGATCAAACTCTCTAT
>ERR2014367-k119_24867_11-607
GTGTGGATTTGCCTGCACCTATCAATGCCTAAAATATTAAACGTCCATGTCCGTCAGGACGCGACAGTGTCACTGCTCCGTCTCCACTTCACTATATAAGCAAGTTGAGGAATATTAACCTCATCTGCCATCGCCTGCTCCGTTCGGATGAGACTTAGGACTCGACTAACCCCGGGCTGATTGGCATCGCCCGGGAAACCTCGGTCTTTCGGCGAAAGGGAATCTAACCCTTTTTATCGTTACTTATACCTACATTTGCTTTTCCATAAGCTCCAACAAACCTTACGGTCTATATTCTGCGCCGATGGAATGCTCCCCTACCGATACTTTTTATATACAATACTATCCCGCACCTTCGGTATCTGACTTAATACCCGATTATTATCCATGCACGGACCC…
>ERR2014369-k119_13622_1-552
ACGGTTTCAGGTTCTCTTTCACTCCCCTCCCGGGGTTCTTTTCACCTTTCCCTCACGGTACTGGTTCACTATCGGTCACTGGTTAGTATTTAGCCTTGCGAGATGGTCCTCGCGGATTCAATCGGGATTCCTCGTGTCCCGACCTACTCAGGATCCTGCTCACCTCGTTTCCGGATTTCGCTTACGGGGCTCTCACCCTCTTTGGCTTATCTTCCCAGATAATTCTGCTATCCTTCCATTCGGCTTTTTACAGTCCTTCTACCCCTAATGGCAAGCCATTAGGTTTGGGCTCTTTCCTGTTCGCTCGCCGCTACTTGGGAAATCGATCTTTCTTTCTCTTCCTGCAGCTACTTAGATGTTTCAGTTCACTGCGTCTTCCTCCTTAATGCTATCTATTCA…
>ERR2014371-k119_10332_127-438
CGAAGAGTTTGATCCTGGCTCAGGATAAACGCTGACAGAATGCTTAACACATGCAAGTCTATGAGGAAGTTTAGCTTGCTAAATGGACTCATGGCGGACGGGTGAGTAACGCGTAAAGAACTTGCCCTTTAGACTGGGATAACAGAGGGAAACTTCTGATAATACTGGATAAGTTAGTATATCGCATGATATGCAAATGAAAGCTACGGCACTAAAGGAGAGCTTTGCGTCCTATTAGCTAGTTGGTAAGGTAAGAGCTTACCAAGGCGATGATAGGTAGCCGGCCTGAGAGGGTGGACGGCCACAAGGGGA
>ERR2014371-k119_4192_147-477
ATGTAGAGTTTGATCCTGGCTCAGGATGAACGCTAGCTACAGGCTTAACACATGCAAGTCGCAGGGTAACATGAGGAAAGCTTGCTTTCCTTGATGACGACTGGCGCACGGGTGAGTAACGCGTATCCAACCTTCCCATAACTACGGGATAACCCGTTGAAAGACGGCCTAATACCGTATGACATCGTTTGCTGACATCAAATAACGATTAAAGGTTTAGCGGTTATGGATGGGGATGCGTCTGATTAGCTTGTTGGCGGGGTAACGGCCCACCAAGGCTACGATCAGTAGGGGTTCTGAGAGGAAGGTCCCCCACATTGGAACTGCTACA
>ERR2014372-k119_13669_237-346
AGCGATTTTGGCAGGGGAGGTACACCCGGTCCCATTCCGAACCCGGAAGTTAAGCCCCCTAGCGCCGATGGTACTGCGGAGTTAGTCCGTGGGAGAGCAGGACGTCGCTG
>ERR2014372-k119_1660_3-488
TCGCTCACCATGTAGTATTTAGGCTTAGAGGGTGGTCCCCCTTCCTTCCTGCAAGATTTCTCGTGTCTCACAGTACTCCGGATCCTACTTCGTTGCACTCGCTTTCGCCTACGCGACTATTACGCTCTTTGGACTCAGCTTTCCTTCTGCTCATTCGACTAGCTTATGCATTCGTTTTTGTAGTCCTTACCCTGAATAACCGTAGTTACTCAGTTTGGCCTCTTCCGCTTTCGCTCGCCACTACTTACGGAATCTCGTTTGATTTCTCTTCCTGAGGCTACTTAGATGTTTCAGTTCACCTCGTCTCACCGCATAACACTATGTATTCATGTTATGCTGATCTAGCTCTTAACTAAACCGGGTTTCCCCATTCGGATATCTACGGATCAATGGATATGT…
>ERR2014375-k119_2272_1-379
AAGGACGTGACAAGCTGCGATAAGCTACGGTTAGGGGCACATACCCGCTTGATCCGTAGATTTCCGAATGGGTAAACCTAATAAGAGTCATTTCTTATTACAGTGCGTTGAACACATAGACGCATCTGAGACAACCTGGGGAACTGAAACATCTAAGTACCCAGAGGAAAATAAATCAAACGAGATTCCGCTAGTAGTGGCGAGCGAACGCGGATAAGGGCCAAACCACAGGTCGCGAAAGCTCTTGTGGGGTTGTAGGGTCACAAATTGTACAGTAAGAAAATTTCTTAGAAGCAAAACGGTCTGGGAAGGCCGGCAAGATAGGGTAAAAGCCCCGTACGCGAATCTAAGAAATCTGTCTTGTGATACCTGAGTACTG
>ERR2014378-k119_1083_94-786
AAACTTAACCTTGCCACATACCGCCACTCGCTGGCTCATTCTACAAAAGGCACGCCGTCACAGTGTTACCACTGCTCCGACTGCTTGGAGGCGTACGGTTTCAGGTACTATTTCACTCCCCTCTCGGGGTGCTTTTCACCTTTCCCTCACGGTACTGGTTCGCTATCGGTCACAGGAGAGTATTTAGCGTTGGAGGGTGGTCCCCCCAGATTCGAGGCGGGTTTCACGTGCCCGCATCTACTCGGGTGTCAACTTAAAGGTGTATGAAGTTTCATATACGGGGCTTTCACCCTTTATAGCCAGATTTTCCAAACTGTTCTACTACTCTCATACATTTTTTACCTTTTTACAGTGCTCGAACACTGTAGGTGCTGATCCCACAACCCCTTTATGGTGAAG…
>ERR2014379-k119_11984_216-399
GTCCAAGTGCACTTTCCAGTACACTTACCATGTTACGACTTGTCTCCTCTATATAAATGCGTAGGGGTTTTAGTTAAATGTCCTTTGAAGTATACTTGAGGAGGGTGACGGGCGGTGTGTACGCGCTTCAGGGCCCTGTTCAACTAAGCACTCTACTCTCAGTTTACTGCTAAATCCACCTTCG
>ERR2014383-k119_5886_1-442
ATGCCTAGGCTCATGGAGGCGATGAAGGACGTGATAAGCTGCGTTAAGCCTTGGGTAGGTGCAAATAACCTTTGATCCAAGGATTTCCGAATGGGACAACCCAGCTGCCACAAGGCAGCTATCACTGCTAATCAGTGAGGCGAACGGAGGGAACTGAAACATCTTAGTACCTCCAGGAGAAGAAAATAATTAAATGATTCCCTTAGTAGTGGCGAGCGAACGGGGAGAAGCCCAAACCACGGTTGTAGCAATGCAATCGTGGGGTAGTAGGACCATAATATTGTACTTTGATTGTGAATAGAATGAACTGGAACGTTCAGCCATAGCGGGTGAAAGCCCCTTATATGAAGCAAGAGAAGACATAGTGTCATCCTGAGTAACGCGGAGCACGAGAAATTC…
>ERR2014388-k119_11810_455-1198
CAAGCAAAAAAGAGCATAGGGCGGATGCCTAGGCACTAAGAGCCGATGAAAGACGTGATAAGCTGCGAAAAGCTTCGGGGAGGAGCAAATATCCTGTGATCCGGAGATATCTGAATGGGGAGACCCGGCAAGGGAAGACCTTGTCATCATTGAATGAATCCATAGTTTAATGAAGGGAACCCGGTGAACTGAAACATCTAAGTAGCCGGAGGAAGAGAAAGAAAAATCGATTTCCAAAGTAGCGGCGAGCGAAATGGGAAGAGGCCAAACCGAAGGACATGTTCTTCGGGGTTCGGACTACATAAGCAAAAGATAAGACTAATCGAATTGTTTTGGGAAAGCAAGCCAAAGAGAGTGAAAGCCTTGTAGATGAAAGTCAAGTCAAAGCGGTAGGATCCA…
>ERR2014388-k119_14012_1521-1765
CAAGCTGATAGGACGCGACCCCATCCCATGCCACTAAACACTTTCCCAACAAGACATGCGTCAAGTTGGAGCATCCAGCATTACCACCCGTTTCCAAGAGCTATTCTGGAGCATGGGGCAGGTTGGTCACGCATTACTCACCCGTTCGCCACTCTCACCAACCAGCAAGCTGGTCAGATCCCGTTCGACTTGCATGTGTTAAGCACGCCGCCAGCGTTCATCCTGAGCCAGAATCGAACCCTCCA
>ERR2014388-k119_10835_9-191
GGAGAGTATGGTGTATTAGTCCGACTTTCATCGAGTTATTCACCACTAAGAGGTAAGTTGCATACGTGTTACTCACCCATTCGCCGGTCGCCGACGACGTATTGCTACATCTCGCTGCCCCTCGACTTGCATGTGTTAAGCCTATCGCTAGCGTTCATCCTGAGCCAGAGTCAAACTCTCCAT
>ERR2014388-k119_18541_25-316
CTAACAGAGGGAAACTTCTGATAATACTGGATAAGTTAGAAGTAGCATTACTAAGTAATGAAAGGTAGCAATACGCTATATGAGAGCTTTGCATCCTATTAGCTAGTTGGTGGGGTAAAAGCCTACCAAGGCGATGATAGGTAGCCGGCCTGAGAGGGTGGACGGCCACAAGGGGACTGAGATACGGCCCTTACTCCTACGGGAGGCAGCAGTGGGGAATATTGGACAATGGAGGCAACTCTGATCCAGCAATTCTGTGTGTGTGAAGAAGGTTTTAGGACTGTAAAAAACT
>ERR2014391-k119_3852_1-330
CCATTGTCCAATATTCCCCACTGCTGCCTCCCGTAGGAGTAAGGGCCGTATCTCAGTCCCCTTGTGGCCGTCCACCCTCTCAGGCCGGCTACCTATCATCGCCTTGGTAGGCTTTTACCCCACCAACTAGCTAATAGGATGCAAAGCTCTCATATAGCGTATTACTACCTTTCATTACTTAGTAATGCTACTACTAACTTATCCAGTATTATCAGAAGTTTCCCTCTGTTATCCCAGTCTATATGGTAAGTTCTTTACACGTTACTCACCCGTCCGCCATGACTTCTTCTAGCAAGCTAGCTCCCATCATCGACTTGCATGTGTTAAGCA
>ERR2014391-k119_11023_2-387
TAAGCCTAAGGGTTCCTGGGCGAGGCTAATCCCCCCAGGGTCAGTCGGGAGCTAAGGTGAGGCCGCAAGGCGCAGCCGATGCACAACAGGTTGATATTCCTGTACCACTATTTATGCGTTTGAGCATAAGCGGTGACAAAGAAGGATATGCAGGCGTGGTTCTGGACGTCCACGTGAAAGCATGTAGACTTGATGGTTGTAAAGTACGCCATCTGTATAGTTGAGATGTGAGACGAAGTCTTTATTGACGAAGCTGCAGAGTCCCTGCTTTCAAGAAAAACCGCGTATGTGAGTATGGATAGTGCCCGTACCAAAACCGACACAGGTGGGCAGGTAGAGCATACCGAGGCGATCGGGGGAACCGTGGTCAAGGAACTCGGCATAAT
>ERR2014392-k119_991_357-693
TCAAGTTACAAAGAGCGCAGGGTGAATGCCTTGCCACCATGAGACGATGAAGGACGTGACAAGCTGCGAAAAGCTTCGGGGAGGAGCACATATCCATTGATCCGGAGATATCCGAATGGGGAAACCCGGTTAAGTTAAGAGCTTAATCAGCATAACATGAATCAATAGTGTTATGTGGTGAAACGAGGTGAACTGAAACATCTAAGTAGCCTCAGGAAGAGAAATCAAACGAGATTCCGTAAGTAGTGGCGAGCGAAAGCGGAAGAGGCCAAACCAAGAAACTTCGGTTTTTTGGGGTAAGGACTACGATATTGACTGTAGGAGTTAGCCGAATGAG
>ERR2014392-k119_4796_170-810
CAAGCAAAAAAGAGCATAGGGCGGATGCCTAGGCACTAAGAGCCGATGAAAGACGTGATAAGCTGCGAAAAGCTTCGGGGAGGAGCAAATATCCTGTGATCCGGAGATATCTGAATGGGGAGACCCGGCAAGGGAAGACCTTGTCATCATTAAATGAATCCATAGTTTAATGAAGGGAACCCGGTGAACTGAAACATCTAAGTAGCCGGAGGAAGAGAAAGAAAAATCGATTTCCAAAGTAGCGGCGAGCGAAATGGGAAGAGGCCAAACCGAAGGACATGTTCTTCGGGGTTCGGACTACATAAGCAAAAGATAAGACTAATCGAATTGTTTTGGGAAAGCAAGCCAAAGAGAGTGAAAGCCTTGTAGATGAAAGTCAAGTCAAAGCGGTAGGATCCA…
>ERR2014392-k119_13516_30-506
CTTCATCCAAGGATTTCCGAATGGGACAACCCAACTATCATCAGATAGTTATTACTGTTAATCAGTAAGGCAAACGGAGGGAACTGAAACATCTTAGTACCTCCAGGAGAAGAAAATAATTAAATGATTCCCTTAGTAGTGGCGAGCGAACGGGGAGAAGCCCAAACCACGGTTGTAGCAATGCAATCGTGGGGTAGTAGGAGCATAATATTGTACTTTGATTGTGAATAGAATGAACTGGAACGTTCAGCCATAGCGGGTGAAAGCCCCTTATATGAAGCAAGAGAAGACATAGTGTTATCCTGAGTAACGCGGAGCACGAGAAATTCTGCGCGAATCAGCCGGGCCCATCCGGTAAGGCTAAATACTCCCATGAGACCGATAGTGAACCAGTACCGT…
>ERR2014392-k119_14582_361-626
ATGTAGAGTTTGATCCTGGCTCAGGATGAACGCTAGCTACAGGCTTAACACATGCAAGTCGCAGGGTAACATGAGGAAAGCTTGCTTTCCTTGATGACGACTGGCGCACGGGTGAGTAACGCGTATCCAACCTTCCCATAACTACGGGATAACCCGTTGAAAGACGGCCTAATACCGTATGATATCGTTTGCTGACATCAAATAACGATTAAAGGTTTAGCGGTTATGGATGGGGATGCGTCTGATTAGCTTGTTGGCGGGGTAAC
>ERR2014364-k119_17968_318-511
ATAGAGAGTTTGATCCTGGCTCAGGACGAACGCTGGCGGCGTGCTTAACACATGCAAGTCGAACGGAGTTAATTTGAGGAAGCAAGCTTGCTTGAAGAATTAAATTAACTTAGTGGCGGACGGGCGAGTAACACGTGAGCAACCTGCCTCTTACAGGGGAATAACAACGGGAAACCGTTGCTAATACCGCATAA
>ERR2014367-k119_16463_14-216
TTGTTATCCGGTATTAGCATCTGTTTCCAGGTGTTATCCCGATCTCTTGGGCAGGTTACCCACGTGTTACTCACCCGTCCGCCGCTAGCCTGTATCTTGTTTCACAGAGTGCAAGCACTCCGATCTTCAAGGCAGACTCGCTCGACTTGCATGTATTAGGCACGCCGCCAGCGTTCGTCCTGAGCCAGGATCAAACTCTCATG
>ERR2014369-k119_19261_8-208
GTTATCCGGTATTAGCATCTGTTTCCAGGTGTTATCCCGATCTCTTGGGCAGGTTACCCACGTGTTACTCACCCGTCCGCCGCTAGCCTGTATCTTGTTTCACAGAGTGCAAGCACTCCGATCTTCAAGGCAGACTCGCTCGACTTGCATGTATTAGGCACGCCGCCAGCGTTCGTCCTGAGCCAGGATCAAACTCTCAAT
>ERR2014378-k119_14525_409-616
ATTGAGAGTTTGATCCTGGCTCAGGACGAACGCTGGCGGCGTGCCTAATACATGCAAGTCGAGCGAGTCTGCCTTGAAGATCGGAGTGCTTGCACTCTGTGAAACAAGATACAGGCTAGCGGCGGACGGGTGAGTAACACGTGGGTAACCTGCCCAAGAGATCGGGATAACACCTGGAAACAGATGCTAATACCGGATAACAACAAAC
>ERR2014384-k119_10967_2-181
TTTCCAGGTGTTATCCCGATCTCTTGGGCAGGTTACCCACGTGTTACTCACCCGTCCGCCGCTAGCCTGTATCTTGTTTCACAGAGTGCAAGCACTCCGATCTTCAAGGCAGACTCGCTCGACTTGCATGTATTAGGCACGCCGCCAGCGTTCGTCCTGAGCCAGGATCAAACTCTCAAT
>ERR2014385-k119_12009_430-629
ATTGAGAGTTTGATCCTGGCTCAGGACGAACGCTGGCGGCGTGCCTAATACATGCAAGTCGAGCGAGTCTGCCTTGAAGATCGGAGTGCTTGCACTCTGTGAAACAAGATACAGGCTAGCGGCGGACGGGTGAGTAACACGTGGGTAACCTGCCCAAGAGATCGGGATAACACCTGGAAACAGATGCTAATACCGGATAA
>ERR2014357-k119_54207_3-175
GTGTTATCCCGATCTCTTGGGCAGGTTACCCACGTGTTACTCACCCGTCCGCCGCTAGCCTGTATCTTGTTTCACAGAGTGCAAGCACTCCGATCTTCAAGGCAGACTCGCTCGACTTGCATGTATTAGGCACGCCGCCAGCGTTCGTCCTGAGCCAGGATCAAACTCTCAAT
>ERR2014357-k119_83922_95-206
GGTGGCGAAAGCAAGAAGGAAACACCTGTTCCCATGTCGAACACAGAAGTTAAGGTTCTTAACGCCGAGAGTAGTTGGTGGGAAACTGCCTGCGAGGGTAGGACGTTGCCGT
>ERR2014359-k119_14856_3-363
CCCCGATCGACTCGGTATGCTCTACCTGCCCACCTGTGTCGGTTTTGGTACGGGCACTATTCATACTCACATACGCGGTTTTTCTTGAAAGCAGGGACTCTGCAGCTTCGTCAATAAAGACTTCGTCTCACATCTCAACCATACAGATGGCGTACTTTACAACCATCAAGTCTACATGCTTTCACGTGGACGTCCAGAACCACGCCTGCATATCCTTCTTTGTCACCGCTTATGCTCAAACGCATAAATAGTAGTACAGGAATATCAACCTGTTGTGCATCGGCTGCGCCTTGCGGCCTCACCTTAGCTCCCGACTGACCCTGGGGGGATTAGCCTCGCCCAGGAACCCTTAGGCTTACGG
>ERR2014362-k119_31421_3401-3512
ACGGCAACGTCCTACCCTCGCAGGCAGTTTCCCACCAACTACTCTCGGCGTTAAGAACCTTAACTTCTGTGTTCGACATGGGAACAGGTGTTTCCTTCTTGCTTTCGCCACC
>ERR2014363-k119_24188_2-172
CCCGTTGTTATTCCCCTGTAAGAGGCAGGTTGCTCACGTGTTACTCGCCCGTCCGCCACTAAGTTAATTTAATTCTTCAAGCAAGCTTGCTTCCTCAAATTAACTCCGTTCGACTTGCATGTGTTAAGCACGCCGCCAGCGTTCGTCCTGAGCCAGGATCAAACTCTCTAT
>ERR2014368-k119_29429_2-350
GGTCCCAATGTGGCCGATCAGTCTCTCAACTCGGCTATGCATCATCGCCTTGGTAGGCCGTTACCCTACCAACTAGCTAATGCACCGCAGGTCCATCCAAGAGTGATAGCAGAACCATCTTTTAAACTCTAGACATGCGTCTAGTGTTGTTATCCGGTATTAGCATCTGTTTCCAGGTGTTATCCCGATCTCTTGGGCAGGTTACCCACGTGTTACTCACCCGTCCGCCGCTAGCCTGTATCTTGTTTCACAGAGTGCAAGCACTCCGATCTTCAAGGCAGACTCGCTCGACTTGCATGTATTAGGCACGCCGCCAGCGTTCGTCCTGAGCCAGGATCAAACTCTCAAT
>ERR2014368-k119_15518_231-342
GGTGGCGAAAGCAAGAAGGAAACACCTGTTCCCATGTCGAACACAGAAGTTAAGGTTCTTAACGCCGAGAGTAGTTGGTGGGAAACTGCCTGCGAGGGTAGGACGTTGCCGT
>ERR2014369-k119_21517_1266-1689
ATAACCGTACTGTAGTCCGACACTGGTGTGCAATATAATTAATATATATATAATAATATATAATTATATAATGGGTATGAGATAATCCCTGTGAATGAACTCGGCAATTAAGGGTATAACCTTTATAATTTAGTGCGACTGTTTACCAAAAACATAGCCTACTGCTAACATGGAATGTAAGTATAGTAGGTGATACCTGCCCGGTGCTAGTAAGATAATTAATAATATACTGGTTAACGGCGGTCTTATCATGAGGATCCGAAGGTAGCGAAATTCCTTGACGTATAATTGGCGTCCTGCATGAATGATTACACGATGCTATAGATGTATCCACAGGGAGCTCAGTGAAATAGTACTTGCAGTGTAGATACTGTATGTAGCAACAGGTTGACGAGAAGA…
>ERR2014369-k119_21517_1995-2387
GGAGACTTACAAGTCGACTTAGTACGTAAGTATAGTATAATGAACAGGTGATTTCTTCAGCATAGAGTGCCGATAACGGATCAAAGTTACGCTAGGGATAACAGGGTAATACCGCTAGAGAGTTGATATCGTCAGCGGTGTTTGCCACCTCGATGTCGTCTAGGCTCAACCTCACGGTCGCAGCAACTGTGAAGGGTAGGACTGTTCGTCCTGTAATGAGCTACTTGAGATGGGTTAATTACGGCGTGAGCCAGTAATGATTCTATCATCTGTTGCATGTGGCTCTGCTCTATTATACGTGTACGAGAGGATGGTATAATATAGTCCTCTGGTGTATAACTAGTAATATAAGTTATAAGCTAAGACTAATAAGGATACGTATTGACTGCATAT
>ERR2014369-k119_21517_297-1189
ATAAGTACCGTGAGGGAAAGTGGTAAGGGAGTTGTTATTGACCGCCTTAAGGTATTTAATACCTTAAGGCGGTGAGTATATAATATACCCTGTATAAACACTGATATAAGGAGCAGCTATAGTATAGCGTACCTCTTGTATAATGGGTCAGTGAGTCATATTGAATAGCGAAATAAATAATTATATATAATAAGTATAAGTTATTGGATATGGACCCGAAAGTATATGATCTATACATGGTCAGGTTAAATAGTAGAGAGACCCGCCCTTAGGGGCGGGTGCTAGATTATTTAGACCGAACAGGTGGGTGTAGCAATACCTTCTGAAGAACTGTGTATCGTTGTGAAAGGCTAATCTCATATACAGATAGCTGGTTATCCGTGAAATATATATTAGTAT…
>ERR2014373-k119_6495_31-141
GGTGGCGATGGCAAGAAGGATACACCTGTTCCCATGCCGAACACAGAAGTTAAGCTTCTTAACGCCGAGAGTAGTTGGTGGGAAACTGCCTGCGAGGGTAGGCAGTCGCCG
>ERR2014386-k119_7824_159-357
GCTAGTTTATTAGCATCTGTTTCCAGGTGTTATCCCGATCTCTTGGGCAGGTTACCCACGTGTTACTCACCCGTCCGCCGCTAGCCTGTATCTTGTTTCACAGAGTGCAAGCACTCCGATCTTCAAGGCAGACTCGCTCGACTTGCATGTATTAGGCACGCCGCCAGCGTTCGTCCTGAGCCAGGATCAAACTCTCAAT
>ERR2014386-k119_5721_267-378
GGTGGCGAAAGCAAGAAGGAAACACCTGTTCCCATGTCGAACACAGAAGTTAAGGTTCTTAACGCCGAGAGTAGTTGGTGGGAAACTGCCTGCGAGGGTAGGACGTTGCCGT
>ERR2014366-k119_137278_555-1620
ACTACTATTAGTAGCAGCAGTGGGGAATTATTGACAATGACCTAACGGTTGATCATGCTATCTATATGAGATTACTAAGATATAAATATTATTTTATATAATATAATTAATACTTAGTATAATATCTCAATCTTATATATAATAATGATGTATATAAAGATTTAGTTCTTACCAAGTGGTGTGCCAGCAGTAGCGGTCATACACCCAGAGCGAGCGTTGATCATCCTTGGCATAAAGGACCCGTAGGCTTAAGTATATACATTATATATAATGTGTATTTAATAAGATAGCCCGTCCTCCAGAGGAGGCCGGGCCATCCTCGATAGAATCTATTAGCTGGTAGTATGTAACATATATATAGGGTTAATATACTATGACATATATTGGACAGCATAGCGA…
>ERR2014367-k119_7881_108-1173
TATTCACCGTGACATACTAATTCACGATTACTGACAGTTCCGCTTTCATATCTCCGAGTTACAGGAGATAATTCAGTTAACGATTAGCTTTCATGATTATATGATTTCATTTAATATATTGATTTAATATATATATTTAATTACTCATATAGTCGTATTACACCTGTAGCCCAATTCATAAGGGTCATGCGGATTAGTCTTCAGCCTCTACTTCCCATAATATATCTATTATGCATCACTAATTATAGTAGGCCCGACCATAGGTCGGGCTTACTTAAATAGTCGAGGGTTGCGTTCATTATATAACTAAATAAAATACCACTTGGCATGAACTGACGACAACAATGTAACGCCTGTATATACTCGTTCAGGTAATGAGTATATATTCAAGAATTGGTA…
>ERR2014369-k119_18539_174-1239
TATTCACCGTGACATACTAATTCACGATTACTGACAGTTCCGCTTTCATATCTCCGAGTTACAGGAGATAATTCAGTTAACGATTAGCTTTCATGATTATATGATTTCATTTAATATATTGATTTAATATATATATTTAATTACTCATATAGTCGTATTACACCTGTAGCCCAATTCATAAGGGTCATGCGGATTAGTCTTCAGCCTCTACTTCCCATAATATATCTATTATGCATCACTAATTATAGTAGGCCCGACCATAGGTCGGGCTTACTTAAATAGTCGAGGGTTGCGTTCATTATATAACTAAATAAAATACCACTTGGCATGAACTGACGACAACAATGTAACGCCTGTATATACTCGTTCAGGTAATGAGTATATATTCAAGAATTGGTA…
>ERR2014378-k119_1827_1249-1561
AAAGGAGGTGATCCAGCCGCACCTTCCGGTACGGCTACCTTGTTACGACTTAGTCCCAATCACGAGCCTCACCTTAGACGGCTCCATCCCAAAAGGGTTAGGCCACCGGCTTCGGGTGCTGCCCACTTTCATGACTTGACGGGCGGTGTGTACAAGGCCCGGGAACGCATTCACCGCGACGTTGCTGATTCGCGATTACTAGCGACTCCGCCTTCACGTAGTCGAGTTGCAGACTACGATCCGAACTGAGACCGGTTTTAAGGGATCCGCTCCATGTCACCATGTCGCATCCCGTTGTACCGGCCATTGTAGC
>ERR2014354-k119_13130_1-371
TGTAGGTATAAGTAACGATAAAAAGGGTTAGATTCCCTTTCGCCGAAAGACCGAGGTTTCCCGGGCGATGCCAATCAGCCCGGGGTTAGTCGAGTCCTAAGTCTCATCCGAACGGAGCAGGCGATGGCAGATGAGGTTAATATTCCTCAACTTGCTTATATAGTGAAGTGGAGACGGAGCAGTGACACTGTCGCGTCCTGACGGACATGGACGTTTAATATTTTAGGCATTGATAGGTGCAGGCAAATCCACACCTTGAGCTGAGAATAGAAAGTACAACCTTCTCCTCGGAGAAAGTTGATAGTACAGGTAATCATACTCCCGAGAAAATCCGCTAGCGTTAATATTTAAGCAACTCGTACCGCAAACGG
>ERR2014359-k119_5456_7-354
ATTTCGCCAAGACCGAGGTTTCCCGGGCGATGCCAATCAGCCCGGGGTTAGTCGAGTCCTAAGTCTCATCCGAACGGAGCAGGCGATGGCAGATGAGGTTAATATTCCTCAACTTGCTTATATAGTGAAGTGGAGACGGAGCAGTGACACTGTCGCGTCCTGACGGACATGGACGTTTAATATTTTAGGCATTGATAGGTGCAGGCAAATCCACACCTTGAGCTGATAATAGAAAGTACAACCTTCTCTTCGGAGAGGGTTGATAGTACAGGTAATCATACTCCCGAGAAAATCCGCTAGCGTTAATATTTAAGCAACTCGTACCGCAAACGGACACACGTGGCCGGG
>ERR2014361-k119_7131_755-1232
AGAAGTGAGAATGCAGGAATGAGTAGCGAGAAAGAAGGTGAGAATCCTTCTGGCCGGAAGTCCAAGGATTCCATGGCAATGTTTGTCAACCATGGGTGAGTCGGGACCTAAGCTATGGCAGAGATGCTAAGGCGAATGGAAAATAGGTTAATATTCCTATACCACTTATTTAACGTTTGAAGGAATGGAGTGACGCAGGAAGGTATGCGAGATGGCTAACGGATGCCATTTTAAGGAGGAAGTGTGGATATATAGGCAAAACCGTATATCTAAACATGATGACTGATGAGTAAGTACATGTAATGTGTATAAGTCGCAAATCCTACACTGCCGAGAAAAACTTCTACCAAGGAGAATAAGTGCCCGTACTGCAAACCGACACAGGTGGACAGGGTGAGA…
>ERR2014361-k119_5304_193-301
AGGTGGTTATTGCGACGGGGTTCCACCTCTTACCATTCCGAACAGAGAAGTTAAGCCCGTTTGCGCCGATGGTACTGCAATGCAATGTGGGAGAGTAGGAGACCGCCTT
>ERR2014365-k119_16569_75-181
GGTGGTTATTGCGACGGGGTTCCACCTCTTTCCATTCCGAACAGAGAAGTTAAGCCTGCTTGCGCCGATGGTACTACAATGCAATGTGGGAGAGTAGGTAGCTGCCT
>ERR2014365-k119_30924_72-180
AGGTGGTTATTGCGATGGGGTTCCACCTCTTACCATTCCGAACAGAGAAGTTAAGCCCGTTTGCGCCGATGGTACTGCAATGCAATGTGGGAGAGTAGGAGACCGCCTT
>ERR2014367-k119_15787_62-169
AGGCAGCCTCCTACTCTCCCACATTGCATTGCAGTACCATCGGCGCAAACGGGCTTAACTTCTCTGTTCGGAATGGGAAGAGGTGGAACCCCGTCGCAATAACCACCT
>ERR2014367-k119_14595_49-382
TAGATAAATGGTGGAGGCCAACGGAGGGAACTGAAACATCTTAGTACCTCCAGGAAAAGAAAATAAATTAATGATTCCCCCAGTAGTGGCGAGCGACCGGGGAACAGCCCAAACCGTCCGGGTCTTAGGCTCGGTCGGGGTAGTAGGACTGCGTCGTTGCACTTTAATTTTGAGTGGAACCGGCTGGAAAGCCGGGCCATAGCGGGTGAAAGCCCCTTACACGAAGAGATTAAAGGCATAGCGGTATCCTGAGTAACGCGGAGCACGAGGAATTCTGCGCGAATCCGCCGGGACCATCCGGCAAGGCTAAATACTCGAGTGAGACCGATAGTGA
>ERR2014367-k119_31612_1-366
CGCCTTAGTATGTTCTACCCGTCTACCTGTGTCGGTTTGCGGTACGGGTTCCCTATGGATATGCTTAGCGGGTTTTCTTGGGAGTATGATTACCGGCGCTATTGGATCGCCCCGAAGGGAAATCCATACTGTCAAGGTCGGCTCCATGGGTGGATTTGCCTGCCCATGTCAACGCCTACACTCTTCAACGGGGACTTCCGTCGCCCCGCGGCCGTGTCACTGCTCCGTCACCACATCGCTCCAAAGGGAAGTAACGGAATATTAACCGTTTAGGCCATCGCCCTCGCCAGTAGGCTGAGGCTTAGGACCCGACTGACCCCGGGATGACTGGCATTGCCCGGGAAACCTTGGACTTACGGCGGGAGG
>ERR2014372-k119_17282_11-201
TCGAAGACTATGCGGTATTAGTCTGCCTTTCGGCAGGTTATCCCACAGTAATGGGAAGGTTGGATACGCGTTACTCACCCGTGCGCCGGTCGACGTCCAAAGAGTGCAAGCACTCAATGCCGTTTCCCCTCGACTTGCATGTGTTAAGCCTGTAGCTAGCGTTCATCCTGAGCCAGGATCAAACTCTACAT
>ERR2014372-k119_15416_120-227
AGGCGGCCACCTACTCTCCCACATTGCATTGCAGTACCATCGGCGCAAACGGGCTTAACTTCTCTGTTCGGAATGGGAAGAGGTGGGACCCCGCCGCAATAACCACCT
>ERR2014374-k119_18091_80-188
AAGGCGGTCTCCTACTCTCCCACATTGCATTGCAGTACCATCGGCGCAAACGGGCTTAACTTCTCTGTTCGGAATGGTAAGAGGTGGAACCCCGTCGCAATAACCACCT
>ERR2014376-k119_12559_137-499
TTTGCCTAGTTCCTTAACCATGAATCTCTCAACGCCTGAGTATATTCAACCCGACTACGTGTGTCCGTTTGCGGTACGGGTGCTGCATGACTGAAGCTTAGCGGATTTTCTTGGAAGCAGGATTACCCACACTATTGGCTTTCCCCGAAGGGAATGCCATACTTTCAAAAGTCAGCTCTCATGGCGGATTTGCCTACCATGATCAAAGCCTAATTTCTTCAACGAGCTATTCCGTCAGCTCGCGGTGGTGTCACTTCTCCGTCTCCACAATCGCATCATGCAGCAGTCACGGAATATTAACCGTGTCTGCCATCGCCCTCGCCTGTCGGCTGAGACTTAGGACCCGACTAACCCCGGGATGAA
>ERR2014376-k119_15659_67-405
GACGTTCCAGTTCATTCTATTCACAATCAAAGTACAATATTATGGTCCTACTACCCCACGATTGCATTGCTACAACCGTGGTTTGGGCTTCTCCCCGTTCGCTCGCCACTACTAAGGGAATCATTTAATTATTTTCTTCTCCTGGAGGTACTAAGATGTTTCAGTTCCCTCCGTTTGCCTTACTGATTAACAGTAATAACTATCTGATGATAGTTGGGTTGTCCCATTCGGAAATCCTTGGATCAAAGGTTATTTGCACCTACCCAAGGCTTAACGCAGCTTATCACGTCCTTCATCGCCTCCATGAGCCTAGGCATCCGCCATACGCCCTTATTTACT
>ERR2014383-k119_18999_428-535
AGGTGGTTATTGCGACGGGGTTCCACCTCTTCCCATTCCGAACAGAGAAGTTAAGCCCGTTTGCGCCGATGGTACTGCAATGCAATGTGGGAGAGTAGGAGGCTGCCT
>ERR2014383-k119_9006_237-346
AGCGATTTTGGCAGGGGAGGTACACCCGGTCCCATTCCGAACCCGGAAGTTAAGCCCCCTAGCGCCGATGGTACTGCGGAGTTAGTCCGTGGGAGAGCAGGACGTCGCTG
>ERR2014388-k119_7582_3-362
CAATCATCCCGGGGTTAGTCGGGTCCTAAGTCTCAGCCGACAGGCGAGGGCGATGGCAGACACGGTTAATATTCCGTGACTGCTGCATGATGCGATTGTGGAGACGGAGAAGTGACACCACCGCGAGCTGACGGAATAGCTCGTTGAAGAAATTAGGCTTTGATCATGGTAGGCAAATCCGCCATGAGAGCTGACTTTTGAAAGTATGGCATTCCCTTCGGGGAAAGCCAATAGTGTGGGTAATCCTGCTTCCAAGAAAATCCGCTAAGCTTCAGTCATGCAGCACCCGTACCGCAAACGGACACACGTAGTCGGGTTGAATATACTCAGGCGTTGAGAGATTCATGGTTAAGGAACTAG
>ERR2014388-k119_26451_2-529
CCGGGGTTCTTTCCACCTTTCCTTCACAGTACTTCTTCTCTATCGCTCACCATGTAGTATTTAGGCTTAGAGGGTGGTCCCCCTTCCTTCCTGCAAGATTTCTCGTGTCTCACAGTACTCCGGATCCTACTTCGTTGCACTCGCTTTCGCCTACGCGACTATTACGCTCTTTGGACTCAGCTTTCCTTCTGCTCATTCGACTAGCTTATGCATTCGTTTTTGTAGTCCTTACCCTGAATAACCGTAGTTACTCAGTTTGGCCTCTTCCGCTTTCGCTCGCCACTACTTACGGAATCTCGTTTGATTTCTCTTCCTGAGGCTACTTAGATGTTTCAGTTCACCTCGTCTCACCGCATAACACTATGTATTCATGTTATGCTGATCTAGCTCTTAACTAAA…
>ERR2014388-k119_16197_6-617
ACCGCCCTCTTAAGACTTGGTTTCCCTTCGGCTCCGTTTCCTTAACCTCGCCATATATCATAACTCGCAGGATGATTAACCAAAATCCACGCAGTCACAAGGTTACCCTTGCTCCTACCGCTTGTAAGCATACGGTTTCAAATTCTGTTTCACTCCTCTTCTCGAGGTTCTTTTCACCTTTCCCTCACGGTACTCTGCTCTATCGGTTAGTAAAAGTATTTAGCCTTATGAGATATGGTCCTCACTGATTCACACCAAATTCCTCGTGTTTGATGCTACTCGGGTGCTATTCTTAAATTTAAATCTTTTCACTCTACAGGACTTTCACCTTCTTTGGTTTAGCTTTCCAACTAATTCTGTTTCTTCATTTAAATCTAATGATATATAGACTTCTATCTG…
>ERR2014393-k119_10306_233-340
AGGCAGCCTCCTACTCTCCCACATTGCATTGCAGTACCATCGGCGCAAACGGGCTTAACTTCTCTGTTCGGAATGGGAAGAGGTGGAACCCCGTCGCAATAACCACCT
>ERR2014364-k119_21503_23-358
TATCCGGGGTCCTTTTCACCTTTCCTTCACAGTACTCTTCGCTATCGGTCACTAAGTAGTATTTAGGCTTACGGGGTGGTCCCCGCTCTTTCAATCAAGGTTTCTCGTGTCTCGATTTACTCTGGATCCTACCGCTTTGACTTGACTTTCATCTACAAGGCTTTCACTCTCTTTGGCTTGCTTTCCCAAAACAATTCGATTAGTCTTATCTTTTGCTTATGTAGTCCGAACCCCGAAGAACATGTCCTTCGGTTTGGCCTCTTCCCATTTCGCTCGCCGCTACTTTGGAAATCGATTTTTCTTTCTCTTCCTCCGGCTACTTAGATGTTTCAGTTC
>ERR2014370-k119_4379_389-1085
TCAAGTAAGTAAGGGCGTACGGCGGATGCCTTGGCCCTATCAGCCGATGAAGGACGCGATAAGCTGCGAAAAGCTGCGGTGAGGTGCAAGTAACTATTGACCCGCAGATATCCGAATGGAGCAATCCGGCAGTAGGAGTACTGTCATCCATCACAAGATGGAGGGGAACCCGGTGAACTGAAACATCTAAGTAGCCGGAGGAAGAGAAAGAAAAATCGATTTCCAAAGTAGCGGCGAGCGAAATGGGAAGAGGCCAAACCGAAGGACATGTTCTTCGGGGTTCGGACTACATAAGCAAAAGATAAGACTAATCGAATTGTTTTGGGAAAGCAAGCCAAAGAGAGTGAAAGCCTTGTAGATGAAAGTCAAGTCAAAGCGGTAGGATCCAGAGTAAATCGA…
>ERR2014371-k119_12440_2-726
CCTGGACATGGATAGGTCACCCGGTTTCGGGTCTACTTCTTCTGACTATTCGCCCTTTTTAGACTTGGTATCCCTTCGGATCCGAGGCTTTTTTCCTCTTATCCTTGCCAGAAAAAGTAACTCGCCGGACCGTTCTACAAAAAGTACGCGGTCGTACATCTTTATTGTACTTCCACAGCTTGTAAACACAGGGTTTCAGGTTCTCTTTCACTCCCCTCCCGGGGTCCTTTTCACCTTTCCTTCACAGTACTCTTCGCTATCGGTCACTAAGTAGTATTTAGGCTTACGGGGTGGTCCCCGCTCTTTCAATCAAGGTTTCTCGTGTCTCGATTTACTCTGGATCCTACCGCTTTGACTTGACTTTCATCTACAAGGCTTTCACTCTCTTTGGCTTGCTTT…
>ERR2014378-k119_18651_1-368
CTCACGGTACTTGTTCACTATCGGTCACAGAAAAGTATTTAGGTTTGGAGGGTGGTCCCCCCTGCTTCCCACCAGGTTTCACGTGTCTGGCAGTACTCAGGTAATGCTAAAACAGATGAGATATTTTCGCCTACAGGACTTTAACCTTGTTTCGTTGGCTTTTCCACACCATTTGGCTAATAGCTCATTTTGTAACTGTCAAGATGAGATGTAGCTCATCAAAATAGCATCCCTACAACCCCGACAACGCATAGGCCTACATGCTTTTAGGCTATTGTCGGTTTGACCTTGCTCCCCGTTCGCTCGCCACTACTAGGGGAATCTCGGTTGATTTTTGTTCCTCTGGGTACTTAGATGTTTCAGTTCCC
>ERR2014383-k119_6417_225-334
AGCGACTTCCTATCCTCCCGGGGGGCCTCCCCCCAAGTACTTTCGGCGTTTACGGGCTTAACTGCTGTGTTCGGCATGGGAACAGGTGGATCCCCGCAGCTATCGCCGCT
>ERR2014383-k119_10284_17934-18037
GGCGAAAACCTATTTTCCCGGGCCGTCTCCAGCCAAGTATCTTCGGCACAAAGGAGCTTAACTTCTGTGTTCGGAATGGGAACAGGTGTGGCCTCCTCGTAATC
>ERR2014383-k119_10284_18144-18516
GTCAAGTTTTCGATCATTAGTATCTGTCCGCTACGTACATTACTGTCTTCCACTCCAGACCTATCAACCTGTTTATCTTTCAGGGATCTTATAACCTTAAAGGTTTAGGAAATCTCATCTTGAAGGAGGCTTCACGCTTAGATGCTTTCAGCGTTTATCCCGTCCAAACATAGCTACCCAGCTGTGCCATAAACATGACAACTGGTGCACCAGAGGTTTGTCCATCCCGGTCCTCTCGTACTAGGGGCAGCCTCCCTCAATTTTCCTACGCCCACGGAGGATAGGGACCGAACTGTCTCACGACGTTCTGAACCCAGCTCGCGTGCCTCTTTAATGGGCGAACAGCCCAACCCTTGGGACCTTCTACAGCCCC
>ERR2014388-k119_1281_224-311
AGCGACTTCCTATCCTCCCGGGGGGCCTCCCCCCAAGTACTTTCGGCGTTTACGGGCTTAACTGCTGTGTTCGGCATGGGAACAGGTG
>ERR2014388-k119_3276_279-388
CGGCAATAACTTACTCTCCCAGGTCGTTGCCAACCAAGTACCATCAGCGGATTGATGCTTAACTTCTGTGTTCGGTATGGTTACAGGTGTGTCCATCTTCCTATTCTCAC
>ERR2014359-k119_4858_61-485
GCTTTTGTGGGAAGCAATGGAGTGAGAATGTTGGAATAAGTAACGAGAGCAAGGTGAGAATCCTTGCCGTCGAAAATCTAAGGTTTCCCGGGGAAGGTTCGTCCGCCCGGGGTTAGTCGGGACCTAAGACGAGGCCGAGAGGCGTAGCCGATGGATAACAGGTCAAAATTCCTGTACCACCGTTTCATGTATAAGAGAAGCAGGGACACAGGAGGATAGTAACGCTCACTGCAAAAAGAGTGAGTTTAAGCAGAATAACTGGTATGTAGTAAAGTACGCATACGAAAGGTAAGCTGTGATGAGGAGGGAAATCAAGTACCGAAGGTTATGATTCCACACTGGCGAGAAAAGCTGCTATTTAGTGGAAAGGTGCCCGTACCGTAAACCGACACAGGTAGA…
>ERR2014361-k119_18325_77-501
GCATTTGGTAGGGGAGCGTACTGTAAGCAGGAGAAGCATGATCGCGAGGACATGTGGATGTATCAGTAGTGAGAATGTTGGAATAAGTAACGAGAGCAAGGTGAGAATCCTTGCCGTCGAAAATCTAAGGTTTCCCGGGGAAGGTTCGTCCGCCCGGGGTTAGTCGGGACCTAAGACGAGGCCGAGAGGCGTAGCCGATGGATAACAGGTCAAAATTCCTGTACCACCGTTTCATGTATAAGAGAAGCAGGGACACAGGAGGATAGTAACGCTCACTGCAAAAAGAGTGAGTTTAAGCAGAATAACTGGTATGTAGTAAAGTACGCATACGAAAGGTAAGCTGTGATGAGGAGGGAAATCAAGTACCGAAGGTTATGATTCCACACTGGCGAGAAAAGC…
>ERR2014361-k119_26695_291-822
AAAAGGGCGTACGGAGGATGCCTAGGTAGTAAAAGCCGAAGAAGGACGTGATAAGCTGCGAAAAGCTTGGGGGAGATGCACATAATCAGAGATCCCGAGATATCCGAATGGGGAAACCTGTATATTAGGAGAATATACGTGAAGAAGGTAAGCCTGTGAACTGAAACATCTAAGTAACAGGAGGAAAAGAAAGTAAAAACGATTTTCCAAGTAGCGGCGAGCGAACGGGAAAGAGCCTAAACCATAGTAGAGTAAAAGTTGGAGGACGTTTCTATTATGGGGTAGAGGGGATATTCAGATAGAACTCTATATATCAATAACGAGTATAAAAGAAGAGGAATTAGTTGGAAAGCTAAACCAAAGAAGGTGATAGTCCTGTAGAACGAACAATATACGAGT…
>ERR2014363-k119_7389_1-418
GACGTGATAAGCTGCGAAAAGCTTGGGGGAGATGCACATAATCAGAGATCCCGAGATATCCGAATGGGGAAACCTGTATATTAGGAGAATATACGTGAAGAAGGTAAGCCTGTGAACTGAAACATCTAAGTAACAGGAGGAAAAGAAAGTAAAAACGATTTTCCAAGTAGCGGCGAGCGAACGGGAAAGAGCCTAAACCATAGTAGAGTAAAAGTTGGAGGACGTTTCTATTATGGGGTAGAGGGGATATTCAGATAGAACTCTATATATCAATAATGAGTATAAAAGAAGAGGAATTAGTTGGAAAGCTAAACCAAAGAAGGTGATAGTCCTGTAGAACGAACAATATACGAGTTATGAATATTACCCGAGTAGCATCAAGCACGAGGAATTTGGTGT…
>ERR2014366-k119_231560_689-1011
AAAGGAGGTGATCCAGCCGCAGGTTCTCCTACGGCTACCTTGTTACGACTTCACCCTAATCATCTGTCCCGCCTTAGACGGCTGACTCCTTTCGGTTATCCCGCCGGCTTCGGGCGTTACAGACTCTCATGGTGTGACGGGCGGTGTGTACAAGGCCCGGGAACGTATTCACCGCAACGTGCTGATTTGCGATTACTAGCGATTCCAGCTTCATGCAGGCGAGTTGCAGCCTGCAATCCGAACTGAGAACGGCTTTCAGAGATCCGCTTGCCTTCACAGGGTCGCTTCTCGTTGTACCGTCCATTGTAGCACGTGTGTAGCCC
>ERR2014380-k119_13455_2-370
CCTATCCGCCGAAAGACTAAGGTTTCCTGGGGCAGGCTCGTCCGCCCAGGGTAAGTCGGGACCTAAGGCCAGGCTGAAAAGCGTAGCCGATGGACAACAGGTTGAAATTCCTGTACTATCTTAAATCGCAACTAGCAACGTGGGGACGCAGGAGGATAGCCTTACCGTACAGAAAGGAAAAGTACGGCTAAATAACAAGCGAGAGTCTACAGGGAAAACCGTAGACTTGGTAAAGTGAGTTATGATGGGGATCGAAAAACAAGTAGAGAAGAAGAACTATTCACACTGCCAAGAAAAACCACTAGCGAGATGAAAAGATACCCGTACCGCAAACCGACACAGGTAGTCGAGTGGAGAACACTAAGGTGA
>ERR2014383-k119_12841_1-483
CTTTCCTTCACAGTACTTCTTCTCTATCGCTCACCATGTAGTATTTAGGCTTGGAGGGTGGTCCCCCCGCTTTCCTGCAAGATTTCTCGTGTCTCACAGTACTCCGGATCCTACTATGCTGTATTTGCTTTCGCCTACGCGACTATTACGCTCTTTGGACTCAGCTTTCCTTCTGCTCATTCGGCTAACTCCTACAGTCAATATCGTAGTCCTTACCCCAAAAAACCGAAGTTTCTTGGTTTGGCCTCTTCCGCTTTCGCTCGCCACTACTCACGGAGTATCCTTTCCTGCAGGTACTGAGATGTTTCACTTCCCTGCGTACCCCCCACAAAAACTGTGGTGACCACCCATAACAGTGGCCGGGTCTCCCCATTCGGAAATCCTCGGATCAAAGCCCAC…
>ERR2014388-k119_11801_1-416
AGTGGAAAAGGATGTGGTATCTCGAAGACAACTAGGATGTTGGCTCAGAAGCAGCCAAGCATTAAAAGAGTGCGTAACAGCTCACTAGTCGAGAGGTACTGCGCCGAAAATGTCCGGGGCTAAACACTACACCGAAGCCGTGGGATTGTACGAAAGTATAATCGGTAGAGGAGCATCGAAAGAGCGAAGAAGCTGAACTGAAAAGAGCAGTGGAGTTTTTTAGAGAGAGAATGCCGGAATGAGTAGCGAGAGAAAGGTGAGAATCCTTTCGGCCGAATATCTAAGGATTCCGGGGTAAAGCTGATCTGCCCCGGGTAAGTCGGGACCTAAGGCGAGGTCTAAGGACGTAGTCGATGGATAGCAGGTTTAGATTCCTGCACCCGTATATAACAGAACTTT…
>ERR2014388-k119_17789_2-352
GTAACGAGAGCATAGTGAGAATCTATGCCGTCGAAAATCTAAGGTTTCCTGGGGAAGGTTCGTCCGCCCAGGGTTAGTCGGGACCTAAGACGAGGCCGAGAGGCGTAGCCGATGGAGAACAGGTCAAAATTCCTGTACCGCCGTTATATGTATAAGAGAGGCAGGGACACAGGAGGATAATTTAGCTCACTGCAAAAAGAGTGAGTTCAAGCAGAGAAGCTGGGATGTAGTAAAGAACGCATCCAAAGGCAAGCTGTGATGAGGAGGGAAATAAAGTACCGAAGTAAATGATTCCACACTGGCGAGAAAAGCTGCTATTTAGTATAAAGGCGCCCGTACCGTAAACCGACA
>ERR2014354-k119_10052_4-321
ACGCATGCTACAATGGCCAGTACAACGGGTTGCTTCATGGTGACATGGTGCTAATCCCTTAAAACTGGTCTCAGTTCGGATCGTAGTCTGCAACTCGACTACGTGAAGGCGGAGTCGCTAGTAATCGCGAATCAGCAACGTCGCGGTGAATGCGTTCCCGGGCCTTGTACACACCGCCCGTCAAGTCATGAAAGTGGGCAGCACCCGAAGCCGGTGGCCTAACCCTTTTGGGATGGAGCCGTCTAAGGTGAGGCTCGTGATTGGGACTAAGTCGTAACAAGGTAGCCGTACCGGAAGGTGCGGCTGGATCACCTCCTT
>ERR2014367-k119_29428_34-334
CGTCCGTGACGGTACCGTAAGAGAAAGCCACGGCTAACTACGTGCCAGCAGCCGCGGTAATACGTAGGGGGCGAGCGTTATCCGGATTCATTGGGCGTAAAGCGCGCGCAGGCGGTTGCTCAAGCGGAACCTCTAATCTCGGGGCTTAACCTCGAGCCGGGTTCCGAACTGGACGACTCGAGTGCGGTAGAGGCAGATGGAATTCCCGGTGTAGCGGTGGAATGCGCAGATATCGGGAAGAACACCAACGGCGAAGGCAGTCTGCTGGGCCGTCACTGACGCTGAGGCGCGAAAGCGGGGG
>ERR2014355-k119_22509_235-346
GGTGGCGAAAGCAAGAAGGAAACACCTGTTCCCATGTCGAACACAGAAGTTAAGGTTCTTAACGCCGAGAGTAGTTGGTGGGAAACTGCCTGCGAGGGTAGGACGTTGCCGT
>ERR2014360-k119_2002_186-297
ACGGCAACGTCCTACCCTCGCAGGCAGTTTCCCACCAACTACTCTCGGCGTTAAGAACCTTAACTTCTGTGTTCGACATGGGAACAGGTGTTTCCTTCTTGCTTTCGCCACC
>ERR2014362-k119_46708_13309-13514
ATTGAGAGTTTGATCCTGGCTCAGGACGAACGCTGGCGGCGTGCCTAATACATGCAAGTCGAGCGAGTCTGCCTTGAAGATCGGAGTGCTTGCACTCTGTGAAACAAGATACAGGCTAGCGGCGGACGGGTGAGTAACACGTGGGTAACCTGCCCAAGAGATCGGGATAACACCTGGAAACAGATGCTAATACCGGATAACAACAG
>ERR2014362-k119_42227_1-474
GCTCGTGTCGTGAGATGTTGGGTTAAGTCCCGCAACGAGCGCAACCCTTGTCATTAGTTGCCAGCATTAAGTTGGGCACTCTAATGAGACTGCCGGTGACAAACCGGAGGAAGGTGGGGATGACGTCAAGTCATCATGCCCCTTATGACCTGGGCTACACACGTGCTACAATGGACGGTACAACGAGAAGCGACCCTGTGAAGGCAAGCGGATCTCTGAAAGCCGTTCTCAGTTCGGATTGCAGGCTGCAACTCGCCTGCATGAAGCTGGAATCGCTAGTAATCGCAAATCAGCACGTTGCGGTGAATACGTTCCCGGGCCTTGTACACACCGCCCGTCACACCATGAGAGTCTGTAACGCCCGAAGCCGGCGGGATAACCGAAAGGAGTCAGCCGTCT…
>ERR2014366-k119_16915_192-303
GGTGGCGAAAGCAAGAAGGAAACACCTGTTCCCATGTCGAACACAGAAGTTAAGGTTCTTAACGCCGAGAGTAGTTGGTGGGAAACTGCCTGCGAGGGTAGGACGTTGCCGT
>ERR2014369-k119_3370_151-262
GGTGGCGAAAGCAAGAAGGAAACACCTGTTCCCATGTCGAACACAGAAGTTAAGGTTCTTAACGCCGAGAGTAGTTGGTGGGAAACTGCCTGCGAGGGTAGGACGTTGCCGT
>ERR2014377-k119_74913_400-510
CGGCAGCTTCCTTTCCTCGCAGGCAGTTGCCCACCAACTACTTTCGGCGTTAAGAAGCTTAACTTCTGTGTTCGGCATGGGAACAGGTGTATCCTTCAAGCCATCATCACC
>ERR2014377-k119_2161_1-323
GGGCTACACACGTGCTACAATGGGCAGTACAACGAGAAGCGAGCCTGCGAAGGCAAGCGAATCTCTGAAAGCTGTTCTCAGTTCGGACTGCAGTCTGCAACTCGACTGCACGAAGCTGGAATCGCTAGTAATCGCGGATCAGCACGCCGCGGTGAATACGTTCCCGGGCCTTGTACACACCGCCCGTCACACCATGGGAGTCTGCAATGCCCAAAGCCGGTGGCCTAACCTTCGGGAAGGAGCCGTCTAAGGCAGGGCAGATGACTGGGGTGAAGTCGTAACAAGGTAGCCGTAGGAGAACCTGCGGCTGGATCACCTCCTTT
>ERR2014381-k119_6099_12709-13074
ATGAGAGTTTGATCCTGGCTCAGGACGAACGCTGGCGGCGTGCCTAATACATGCAAGTCGAGCGAGCGGAACTAACAGATTTACTTCGGTAATGACGTTAGGAAAGCGAGCGGCGGATGGGTGAGTAACACGTGGGGAACCTGCCCCATAGTCTGGGATACCACTTGGAAACAGGTGCTAATACCGGATAAGAAAGCAGATCGCATGATCAGCTTTTAAAAGGCGGCGTAAGCTGTCGCTATGGGATGGCCCCGCGGTGCATTAGCTAGTTGGTAAGGTAAAGGCTTACCAAGGCGATGATGCATAGCCGAGTTGAGAGACTGATCGGCCACATTGGGACTGAGACACGGCCCAAACTCCTACGGG
>ERR2014382-k119_21279_3-372
CGGAGGAAGGTGGGGATGACGTCAAGTCATCATGCCCCTTATGACCTGGGCTACACACGTGCTACAATGGGCAGTACAACGAGAAGCGAGCCTGCGAAGGCAAGCGAATCTCTGAAAGCTGTTCTCAGTTCGGACTGCAGTCTGCAACTCGACTGCACGAAGCTGGAATCGCTAGTAATCGCGGATCAGCACGCCGCGGTGAATACGTTCCCGGGCCTTGTACACACCGCCCGTCACACCATGGGAGTCTGCAATGCCCAAAGCCGGTGGCCTAACCTTCGGGAAGGAGCCGTCTAAGGCAGGGCAGATGACTGGGGTGAAGTCGTAACAAGGTAGCCGTAGGAGAACCTGCGGCTGGATCACCTCCTTT
>ERR2014382-k119_10824_499-972
ATGAGAGTTTGATCCTGGCTCAGGACGAACGCTGGCGGCGTGCCTAATACATGCAAGTCGAGCGAGCGGAACTAACAGATTTACTTCGGTAATGACGTTAGGAAAGCGAGCGGCGGATGGGTGAGTAACACGTGGGGAACCTGCCCCATAGTCTGGGATACCACTTGGAAACAGGTGCTAATACCGGATAAGAAAGCAGATCGCATGATCAGCTTTTAAAAGGCGGCGTAAGCTGTCGCTATGGGATGGCCCCGCGGTGCATTAGCTAGTTGGTAAGGTAAAGGCTTACCAAGGCGATGATGCATAGCCGAGTTGAGAGACTGATCGGCCACATTGGGACTGAGACACGGCCCAAACTCCTACGGGAGGCAGCAGTAGGGAATCTTCCACAATGGACGC…
>ERR2014359-k119_13544_2-548
CTCCCGGGGTGCTTTTCACCTTTCCCTCACGGTACTAGTACACTATCGGTCAGACAGGAATACTTAGGCTTACCCAACGGTCTGGGCAGATTCACGCGGGATTCCACGAGTCCCGCGCTACTTGGGAATAAACATAAAGAGACATCGCACGACAAGCTACGGGGCCATCACCCTCTACGGCTGGGAATTCAATCCCATTCACCTAGCACGACATTTTATCACTCTCCTCAACCCCGTCAGAGGCTGAACAGTCCATCCCACGACCCCGAATGCGCAACACCTGACGGCTATCACACGCACCCGGTTTAGCCTGATCCGCTTTCGCTCGCCACTACTCACGGAGTATCCTTTCCTGCAGGTACTGAGATGTTTCACTTCCCTGCGTACCCCCCACAAAAA…
>ERR2014359-k119_8145_23-369
GATCCTCTTAACCTTCCGGCACCGGGCAGGCGTCAGAGCGTATACAGCGGCTTACGCCTTCGCACGCTCCTGTGTTTTTGGTAAACAGTCGCTACCCCCTAGCTTGTGCCACCCCCAACAGCTCAACAATGTGAAACCATATCACCATCAGGGGTCTCCCTTATGCCGAAGGCACGGGAGTAATTTGCCGAGTTCCTTGGCCAGGATTCGCCCGATCGCTTCGGTATACTCTACCAGACCACCAGTGTCGGTTTAGGGTACGAGCGGAATCACACCTCACGTTGAAGCTTTTCTTGGCAAGCAGGATCACCGGAATCAGCCTTACAGCCTACCCATCACGCCTCAGC
>ERR2014360-k119_730_142-952
GGTAAGGGCGTATGGTGGATGCCTTGGTAGACAGGACCGATGAAGGACGTGACGGGCTGCGATATGCCTCGGGGAGCTGCCGAGTGGGCTTTGATCCGAGGATTTCCGAATGGGGAGACCCGGCCACTGTTATGGGTGGTCACCACAGTTTTTGTGGGGGGTACGCAGGGAAGTGAAACATCTCAGTACCTGCAGGAAAGGATACTCCGTGAGTAGTGGCGAGCGAAAGCGGATCAGGCTAAACCGAGTACGTGTGATAATCGTCAGGTGTTGCGTATTCGGGGTCGTGGGATTGACTGTTCAGCCTCTGACGGGGTTGAGAAGAGTGATAAAATGTCGTGTTATGTGAATGGGATTGAATTCCCAGCCGTAGAGGGTGATGGCCCCGTAGCAGGTTGC…
>ERR2014364-k119_6681_14-90
GCAGTACCATCGGCGCGGGTAGGCTTAGCTTCCGGGTTCGGGATGGGTCCGGGCGTTTCCCTACTGCTATGACCGCC
>ERR2014364-k119_24836_57-229
ATCTCAGTCCCAATGTGGCCGGTCGGTCTCTCAACCCGGCTACCCATCATCGGCACGGTGGGCTTCTACCCCGCCGTCTACCTAATGGGCCGCGACCCCATCTCTTACCGCAAAAGCTTTCCCGCATACATCATGTGATATGTGCGGAGTATTTGGTATTAGCCAGAATTTCT
>ERR2014365-k119_24749_18-424
CCGGATTTACCTAGGAGACAGCCCACACGCTTAGCCACGGAAAACCACCTCCGCAGCCGGCTACCTACCCGCGTCACTCCCACGCTAACCTACTACCGATACAGTCCCAACACAAACCAGCCAACAACCCCGAAAGGCAATCAACCAGCAAATGAAGGTTAGTACTCTCAGATTCAGTTCGAACGGTGTAACACCGGTACGGGAATATCAACCCGTTCATCCATTCGACTACGCCTGTCGGCCTCGCCTTAGGACTCGACTCACCCGGGGACGACGAACGTGGCCCCGGAACCCTTAGTCATTCAGCGGACGGGATTCACACCCGTCTCTCGCTACTCATGTCTGCATTCTCACTCCTGTAAAGTCCACGACAAGTTCACACTGCCGCTTCACCCCATA…
>ERR2014370-k119_5791_7-841
AATCGAACTGGGGGTAGAGCTACTGGATGCTTGCGGGCCCATACCGGGTACCAATAGCAGCCAAACTCCGAATACCTGTTAGGTTTATCACGGCAGTGAGTCGGCGGGGGATAAGCTCCGTCGTCAAAAGGGAAACAGCCCTGATCGTCGTCTAAGGTCCCGAAGCGCGTGCTAAGTGGGAAAGGATGTGGAGTCGCATAGACAGCCAGGAGGTTGGCTCAGAAGCAGCCATCCTTGAAAGAGTGCGTAACAGCTCACTGGTCTAGTGGTTCCGCGCCGACAATGTAGCGGGGCTTAAGCACGCCACCGAAGACGCGGCTGCATGATTTGTTTCATGCGGGGTAGGAGAGCGTCCTGTAAGGGGTGAAGCGGCAGTGTGAACTTGTCGTGGACTTTACA…
>ERR2014370-k119_9699_19-531
ACTAGTACACTATCGGTCAGACAGGAATACTTAGGCTTACCCAACGGTCTGGGCAGATTCACGCGGGATTCCACGAGGCCCGCGCTACTTGGGAATAAGCATAAAGAGACATCGCACGACAAGCTACGGGGCCATCACCCTCTACGGCTGGGAATTCAATCCCATTCACCTAGCACGACATTTTATCACTCTTCTCAACCCCGTCAGAGGCTGAACAACCAATCCCACGACCCCGAATGCGCAACACCTGACGGCTATCACACGCACCCGGTTTAGCCTGATCCGCTTTCGCTCGCCACTACTCACGGAGTATCCTTTCCTGCAGGTACTGAGATGTTTCACTTCCCTGCGTACCCCCCACAAAAACTGTGGTGACCACCCATAACAGTGGCCGGGTCT…
>ERR2014371-k119_7466_28-426
AGTACCCGGATTTACCTAGAGGACAGCCCACACGCTTAGCCACGGAAAACCACCTCCGCAGCCGGCTACCTACCCGCGTCACTCCCACGCTAACCTACTACCGATACGCTCCCAACACAAACAAGCCAACAACCCCGAAAGGAAGCCAGCCTATAAATGAAGGTTAGTACTCTCAGATTCAGTTCGAACGGTGTAACACCGGTACGGGAATATCAACCCGTTCATCCATTCGACTACGCCTGTCGGCCTCGCCTTAGGACTCGACTCACCCGGGGACGACGAACGTGGCCCCGGAACCCTTAGTCATTCAGCGGACAGGATTCACACCTGTCTCTCGCTACTCATGTCTGCATTCTCACTCCTGTAAAGTCCACGACAAGTTCACACTGCCGCTTCACC
>ERR2014374-k119_1123_63-379
GCTCCCAATGTGGCCGTCCGCCCTCTCAGGCCGGCTACCCGTCGAAGCCTAGGTGGGCCATTACCCCGCCTACAAGCTGATAGGACGCGACCCCATCCCATGCCACTAAACACTTTCCCAACAAGACATGCGTCAAGTTGGAGCATCCAGCATTACCACCCGTTTCCAAGAGCTATTCTGGAGCATGGGGCAGGTTGGTCACGCATTACTCACCCGTTCGCCACTCTCACCAACCAGCAAGCTGGTCAGATCCCGTTCGACTTGCATGTGTTAAGCACGCCGCCAGCGTTCATCCTGAGCCAGAATCGAACCCTCCA
>ERR2014375-k119_13338_22-494
TTGATAAGCAGGATCACCGGAATCAGCCTTACAGCCTACCCATCACGCCTCAGCTTTAACATCCCCCGGATTTACCTAGGAGACAGCCACGGAAAACCACCTCCGCAGCCGGCTACCTACCCGCGTCACTCCCACGCTAACCTACTACCGATACAGTCCCAACACTAAACCAGAAGAAAACCCCGAAAGATAATCAACCAGAATAACGAAGGTTAGTACTCTCAGATTCAGTTCGAACGGTGTAACACCGGTACGGGAATATCAACCCGTTCATCCATTCGACTACGCCTGTCGGCCTCGCCTTAGGACTCGACTCACCCGGGGACGACGAACGTGGCCCCGGAACCCTTAGTCATTCAGCGGACGGGATTCACACCCGTCTCTCGCTACTCATGTCTG…
>ERR2014378-k119_18293_18-718
CTAAACAGTCGCTACCCCCTAGCTTGTGCCACCCCCAACAGCTCAACAATGTGAAACCATATCACCATCAGGGGTCTCCCTTATGCCGAAGGCACGGGAGTAATTTGCCGAGTTCCTTGGCCAGGATTCGCCCGATCGCTTCGGTATACTCTACCAGACCACCAGTGTCGGTTTAGGGTACGAGCGGAATCACACCTCACGTCGAAGCTTTTCTCGGCAAGCAGGATCACCGGAATCAGCCTTACAGCCTACCCATCACGCCTCAGCTTAACATCCCCCGGATTTACCTAGAGGACAGCCCACACGCTTAGCCACGGAAAACCACCTCCGCAGCCGGCTACCTACCCGCGTCACTCCCACGCTAACCTACTACCGATACGCTCCCAACACTAAACCAGA…
>ERR2014378-k119_466_29-408
GCTAAGTTTTCCTGCTGGTCCGATAGTGTACTAGTACCGTGAGGGAAAGGTGAAAAGCACCCCGGGAGGGGAGTGAAATAGTTCCTGAAACCGTGCGCTTACAATCCGTCGGAGCCTTCTTTGTGGGGTGACGGCGTGCCTATCGAAAAATGAGTCTGCGAGTCAGTGGTATGTGGCGAGGCTAACCCGGGTGGGGGAGCCGTAGCGAAAGCGAGTTTTAAAAGGCGTTTTAGTCGCATGTCCTGGACCCGAAGCGGGATGATCTAGCCCTGAGCAGGTTGAAGCGCGGGTAAGACCGTGTGGAGGACCGAACCCACCTAGGTTGAAAACTGGGGGGATGACTTGGGGTTAGGGGTGAAAGGCCAATCAAATTCCGTGAT
>ERR2014378-k119_1050_90-610
CTCACGGTACTAGTACACTATCGGTCAGACAGGAATACTTAGGCTTACCCAACGGTCTGGGCAGATTCACGCGGGATTCCACGAGGCCCGCGCTACTTGGGAATAAACATAAAAAGACATCGCGCAACCTGCTACGGGGCCATCACCCTCTACGGCTGGGAATTCAATCCCATTCACATAACACGACATTTTATCACTCTTCTCAACCCCGTCAGAGGCTGAACAGTCAATCCCACGACCCCGAATACGCAACACCTGACGGTTATCACACGTACTCGGTTTAGCCTGATCCGCTTTCGCTCGCCACTACTCACGGAGTATCCTTTCCTGCAGGTACTGAGATGTTTCACTTCCCTGCGTACCCCCCACAAAACTGTGGTGACCACCCATAACAGTGGC…
>ERR2014388-k119_5550_411-943
GGTAAGGGCGTATGGTGGATGCCTTGGTAGACAGGACCGATGAAGGACGTGACGGGCTGCGATATGCCTCGGGGAGCTGCCGAGTGGGCTTTGATCCGAGGATTTCCGAATGGGGAGACCCGGCCACTGTTATGGGTGGTCACCACAGTTTTGTGGGGGGTACGCAGGGAAGTGAAACATCTCAGTACCTGCAGGAAAGGATACTCCGTGAGTAGTGGCGAGCGAAAGCGGATCAGGCTAAACCGGGTGCGTGTGATAGCCGTCAGGTGTTGCGCATTCGGGGTCGTGGGATGGACTGTTCAGCCTCTGACGGGGTTGAGGAGAGTGATAAAATGTCGTGCTAGGTGAATGGGATTGAATTCCCAGCCGTAGAGGGTGATGGCCCCGTAGCTTGTCGTG…
>ERR2014388-k119_28014_72-351
TATTCCCCACTGCTGCCTCCCGTAGGAGTCTGGGCCGTATCTCAGTCCCAATGTGGCCGGTCGGTCTCTCAACCCGGCTACCCATCATCGGCACGGTGGGCTTCTACCCCGCCGTCTACCTAATGGGCCGCGACCCCATCTCTTACCGCAAAAGCTTTCCCGCATACATCATGTGATATGTGCGGAGTATTTGGTATTAGCCAGAATTTCTTTTGGTTGTCCCAATGTAAGAGGCAGGTTGGTCACGTGTTACTCACCCGTTCGCCACTCTATACACACC
>ERR2014390-k119_1882_10-349
TCTTGGCAAGCAGGATCACCGGAATCAGCCTTACAGCCTACCCATCACGCCTCAGCTTAACATCCCCCGGATTTACCTAGGAGACAGCCCACACGCTTAGCCACGGAAAACCACCTCCGCAGCCGGCTACCTACCCGCGTCACTCCCACGCTAACCTACTACCGATACAGTCCCAACACAAACCCATCAACAACCCCGAAAGGCAATCAACAAGAAAATGAAGGTTAGTACTCTCAGATTCAGTTCGAACGGTGTAACACCGGTACGGGAATATCAACCCGTTCATCCATTCGACTACGCCTGTCGGCCTCGCCTTAGGACTCGACTCACCCGGGGACGA
>ERR2014391-k119_2056_110-477
GTAACACCGGTACGGGAATATCAACCCGTTCATCCATTCGACTACGCCTGTCGGCCTCGCCTTAGGACTCGACTCACCCGGGGACGACGAACGTGGCCCCGGAACCCTTAGTCATTCAGCGGACAGGATTCACACCTGTCTCTCGCTACTCATGTCTGCATTCTCACTCCTGTAAAGTCCACGACAAGTTCACACTGCCGCTTCACCCCATACAGGACGCTCTCCTACCCCGCATGAAACAAATCATGCAGCCGCGTCTTCGGTGGCGTGCTTAAGCCCCGCTACATTGTCGGCGCGGAACCACTAGACCAGTGAGCTGTTACGCACTCTTTCAAGGATGGCTGCTTCTGAGCCAACCTCCTGGCTGT
>ERR2014360-k119_6052_38-757
GTATCACGCCTCAGCTTAACATCCCCCGGATTTACCTAGAGGACAGCCCACACGCTTAGCCACGGAAAACCACCTCCGCAGCCGGCTACCTACCCGCGTCACTCCCACGCTAACCTACTACCGATACAGTCCCAACACTAAACCAGAAGAAAACCCCGAAAGATAATCAACCAGAATAACGAAGGTTAGTACTCTCAGATTCAGTTCGAACGGTGTAACACCGGTACGGGAATATCAACCCGTTCATCCATTCGACTACGCCTGTCGGCCTCGCCTTAGGACTCGACTCACCCGGGGACGACGAACGTGGCCCCGGAACCCTTAGTCATTCAGCGGACAGGATTCACACCTGTCTCTCGCTACTCATGTCTGCATTCTCACTCCCGTAAAGTCCACGAC…
>ERR2014361-k119_10217_1-359
ATTCCCCACTGCTGCCTCCCGTAGGAGTCTGGGCCGTATCTCAGTCCCAATGTGGCCGGTCGGTCTCTCAACCCGGCTACCCATCATTGCCTTGGTAGGCCACTACCCCACCAACTAGCTAACAGGCCGCGGGCCCATCCTTTGCCGCCGGAGCTTTCCCATATTCGCCATGCGACAAATATGGAGTATCCGGTATTAACCTCGGTTTCCCGAGGCTATCCCAGTGCAAAGGGCAGGTTGCCCACGTGTTACTCAGCCGTTCGCCACTTTATACACATCCGAAGATGCTTTAACCGTTCGACTTGCATGTGTTAGGCGCGCCGCCAGCGTTCATCCTGAGCCAGGATCGAACTCTCCAT
>ERR2014367-k119_28117_1-356
CCCCACTGCTGCCTCCCGTAGGAGTCTGGGCCGTATCTCAGTCCCAATGTGGCCGGTCGGTCTCTCAACCCGGCTACCCATCATCGGCACGGTGGGCTTCTACCCCGCCGTCTACCTAATGGGCCGCGACCCCATCTCTTACCGCAAAAGCTTTCCCGCATACATCATGTGATATGTGCGGAGTATTTGGTATTAGCCAGAATTTCTTTTGGTTGTCCCAATGTAAGAGGCAGGTTGGTCACGTGTTACTCACCCGTTCGCCACTCTATACACACCCGAAGGTGCTTTAATCGTTCGACTTGCATGTGTTAGGCGCGCCGCCAGCGTTCATCCTGAGCCAGGATCGAACTCTCCAT
>ERR2014370-k119_5468_2-375
CGCCTCGGTATGCTCTACCTGCCCACCTGTGTCGGTTTTGGTACGGGCACTATTCATACTCACATACGCGGTTTTTCTTGAAAGCAGGGACTCTGCAGCTTCGTCAATAAAGACTTCGTCTCACATCTCAACCGTACAGATGGCGTACTTTACAACCATCAAGTCTACATGCTTTCACGTGGACGTCCAGAACCACGCCTGCATATCCTTCTTTGTCACCGCTTATGCTCAAACGCATAAATAGTGGTACAGGAATATCAACCTGTTGTGCATCGGCTGCGCCTTGCGGCCTCACCTTAGCTCCCGACTGACCCTGGGAGGATTAGCCTTGCCCAGGAAACCTTGGGTTTACGGCGGAGATGTTTTTCACATCT
>ERR2014376-k119_1011_478-787
ATGGAGAGTTCGATCCTGGCTCAGGATGAACGCTGGCGGCGCGCCTAACACATGCAAGTCGAACGGTTAAAGCATCTTCGGATGTGTATAAAGTGGCGAACGGCTGAGTAACACGTGGGCAACCTGCCCTTTGCACTGGGATAGCCTCGGGAAACCGAGGTTAATACCGGATACTCCATATTTGTCGCATGGCGAATATGGGAAAGCTCCGGCGGCAAAGGATGGGCCCGCGGCCTGTTAGCTAGTTGGTGGGGTAGTGGCCTACCAAGGCAATGATGGGTAGCCGGGTTGAGAGACCGACCGGCCAGAT
>ERR2014378-k119_4168_10-337
CGGAGAGTTCGATCCTGGCTCAGGATGAACGCTGGCGGCGTGCCTAACACATGCAAGTCGAACGATTAAAGCACCTTCGGGTGTGTATAGAGTGGCGAACGGGTGAGTAACACGTGACCAACCTGCCTCTTACATTGGGACAACCAAAAGAAATTCTGGCTAATACCAAATACTCCGCACATATCACATGATGTATGCGGGAAAGCTTTTGCGGTAAGAGATGGGGTCGCGGCCCATTAGGTAGACGGCGGGGTAGAAGCCCACCGTGCCGATGATGGGTAGCCGGGTTGAGAGACCGACCGGCCACATTGGGACTGAGATACGGCCC
>ERR2014378-k119_19147_126-481
TTTTGAGAGTTTGATCCTGGCTCAGGATAAACGCTGACAGAATGCTTAACACATGCAAGTCTATGAGGAAGTTTAGCTTGCTAAATGGACTCATGGCGGACGGGTGAGTAACGCGTAAAGAACTTGCCCTTTAGACTGGGATAACAGAGGGAAACTTCTGATAATACTGGATAAGTTAGTATATCGCATGATATGCAAATGAAAGCTACGGCACTAAAGGAGAGCTTTGCGTCCTATTAGCTAGTTGGTAAGGTAAGAGCTTACCAAGGCGATGATAGGTAGCCGGCCTGAGAGGGTGGACGGCCACAAGGGGACTGAGATACGGCCCTTACTCCTACGGGAGGCAGCAGTGGGGA
>ERR2014383-k119_18954_311-612
ATGGAGAGTTCGATCCTGGCTCAGGATGAACGCTGGCGGCGCGCCTAACACATGCAAGTCGAACGGTTAAAGCATCTTCGGATGTGTATAAAGTGGCGAACGGCTGAGTAACACGTGGGCAACCTGCCCTTTGCACTGGGATAGCCTCGGGAAACCGAGGTTAATACCGGATACTCCATATTTGTCGCATGGCGAATATGGGAAAGCTCCGGCGGCAAAGGATGGGCCCGCGGCCTGTTAGCTAGTTGGTGGGGTAGTGGCCTACCAAGGCAATGATGGGTAGCCGGGTTGAGAGACCGACC
>ERR2014388-k119_8567_4-454
TTTAGCGGTAGGGGAGCGTCCTTGTAGGGTTGAAGCGGTAAGGGTGACCTGCCGTGGACATGCAAGGAGTGAGAATGCTGGCATGAGTAGCGAGAGAAGAGCGAGAAACTCTTCCGCCGTAAGCCTAAGGGTTCCTGGGCGAGGCTAATCCCCCCAGGGTCAGTCGGGAGCTAAGGTGAGGCCGCAAGGCGCAGCCGATGCACAACAGGTTGATATTCCTGTACCACTATTTATGCGTTTGAGCATAAGCGGTGACAAAGAAGGATATGCAGGCGTGGTTCTGGACGTCCACGTGAAAGCATGTAGACTTGATGGTTGTAAAGTACGCCATCTATATAGTTGAGATGTGAGACGAAGTCTTTATTGACGAAGCTGCAGAGTCCCTGCTTTCAAGAAAAA…
>ERR2014365-k119_28868_190-294
GCTACGTCCTAACCTCCCAGGCGGCTTCCCACCAAGTACTTTCAGCGCTAAAGAGCTTAACTTCTGTGTTCGGAATGGGAACAGGTGTATCCTCCTTGCTATAGT
>ERR2014367-k119_29443_3-433
AAAAGTGTTTTACAGTCCTAAAACCTTCTTCACACACACAGAATTGCTGGATCAGAGTTCCCTCCATTGTCCAATATTCCCCACTGCTGCCTCCCGTAGGAGTAAGGGCCGTATCTCAGTCCCCTTGTGGCCGTCCACCCTCTCAGGCCGGCTACCTATCATCGCCTTGGTAAGCTCTTACCTTACCAACTAGCTAATAGGACGCAAAGCTCTCCTTTAGTGCCGTAGCTTTCATTTGTATATCATGCGATATACTAACTTATCCAGTATTATCAGAAGTTTCCCTCTGTTATCCCAGTCTAAAGGGCAAGTTCTTTACGCGTTACTCACCCGTCCGCCATGAGTCCATTTAGCAAGCTAAACTTCCTCATAGACTTGCATGTGTTAAGCATTCTGTCA…
>ERR2014383-k119_7466_329-429
GGCGGTCATAGCAGCAGGGAAACGCCCGGTCCCATCCCGAACCCGGAAGCTAAGCCTGCCCGCGCCGATGGTACTGCACACGCCGGTGTGTGGGAGAGTAG
>ERR2014365-k119_22051_1-329
GGCCGTATCTCAGTCCCAATGTGGCCGTCCGCCCTCTCAGGCCGGCTACCCGTCGAAGCCTAGGTGGGCCATTACCCCGCCTACAAGCTGATAGGACGCGACCCCATCCCATGCCACTAAACACTTTCCCAACAAGACATGCGTCAAGTTGGAGCATCCAGCATTACCACCCGTTTCCAAGAGCTATTCTGGAGCATGGGGCAGGTTGGTCACGCATTACTCACCCGTTCGCCACTCTCACCAACCAGCAAGCTGGTCAGATCCCGTTCGACTTGCATGTGTTAAGCACGCCGCCAGCGTTCGTCCTGAGCCAGGATCAAACTCTCCAA
>ERR2014365-k119_5173_398-505
GGCGGTCATAGCAGTAGGGAAACGCCCGGACCCATCCCGAACCCGGAAGCTAAGCCTACCCGCGCCGATGGTACTGCAACCGAGGGGTTGTGGGAGAGTAGGAAACCG
>ERR2014369-k119_24868_362-545
CGAAGGTGGATTTAGCAGTAAACTGAGAGTAGAGTGCTTAGTTGAACAGGGCCCTGAAGCGCGTACACACCGCCCGTCACCCTCCTCAAGTATACTTCAAAGGACATTTAACTAAAACCCCTACGCATTTATATAGAGGAGACAAGTCGTAACATGGTAAGTGTACTGGAAAGTGCACTTGGAC
>ERR2014376-k119_937_5215-5716
GGTAAGGGCGTATGGTGGATGCCTTGGTAGACAGGACCGATGAAGGACGTGACGGGCTGCGATATGCCTCGGGGAGCTGCCGAGTGGGCTTTGATCCGAGGATTTCCGAATGGGGAGACCCGGCCATTGTTATGAGTGGTCACCACAGTTTTGTGGGGGGTACGCAGGGAAGTGAAACATCTTAGTACCTGCAGGAAAGGATACTCCGTGAGTAGTGGCGAGCGAAAGCGGATGAGGCTAAACCGGGTGCGTGTGATAACCGTCAGGTGTTGCGTGCTCGGGGTCGTGGGATTGATTGTTCAGCCTCTGACGGGGTTGAGAAGAGTGATAAAATGTCGTGTTATGTGAATGGGATTGAATTCCCAGCCGTAGAGGGTGATGGCCCCGTAGCAAGTCGTG…
>ERR2014361-k119_30498_3190-3548
TATAGTAGAATCGCATGGGAAGGCGAGTCAAAGAAGGTAAGAACCCTGTATACGAAATGCTTAAGAAGCCCAAGATAGCACCTGAGTACAACGGAACACGAGGAATTCCGTTGGAATCTGCGAGGACCATCTCGCAAGGCTAAACACTACCTAGTGACCGATAGTGAACCAGTACCGTGAGGGAAAGGTGAAAAGAACCCTGAGTAAGGGAGTGAAATAGAATTTGAAACCGTATGCTTACAAGCGGTAGGAGCATAGAAATATGTGACTGCGTGGATTTTGGTTAATCATCCTGCGAGTTATGATATATGGCGAGGTTAAGGAAACGGAGCCGAAGGGAAACCAAGTCTTAAGGGGGC
>ERR2014378-k119_2262_1917-2412
AAGGTAAAGAAAGTAAAAACGATTTTCCAAGTAGCGGCGAGCGAACGGGAAAGAGCCTAAACCATAGTAGAGTAAAAGTTGGAGGACGTTTCTATTATGGGGTAGAGGGGATATTCAGATAGAACTCTATATATCAATAACGAGTATAAAAGAAGAGGAATTAGTTGGAAAGCTAAACCAAAGAAGGTGATAGTCCTGTAGAACGAACAATATACGAGTTATGAATATTACCCGAGTAGCATCAAGCACGAGGAATTTGGTGTGAATCAGTGAGGACCATATCTCATAAGGCTAAATACTTTTACTAACCGATAGAGCAGAGTACCGTGAGGGAAAGGTGAAAAGAACCTCGAGAAGAGGAGTGAAACAGAATTTGAAACCGTATGCTTACAAGCGGTA…
>ERR2014367-k119_12865_2-752
GACAGCCAGGATGTTGGCTTAGAAGCAGCCATACATTTAAAGAGTGCGTAACAGCTCACTGGTCGAGTGGGAGCGCGCCGACAATACACGGGGCTAAATACGACGCCGAAGCGACGGGTTAAAACATGCTTGTTTTAGCGGTAGGGGAGCGTCCTTGTAGGGTTGAAGCGGTAAGGGTGACCTGCCGTGGACATGCAAGGAGTGAGAATGCTGGCATGAGTAGCGAGAGAAGAGCGAGAAACTCTTCCGCCGTAAGCCTAAGGGTTCCTGGGCGAGGCTAATCCCCCCAGGGTCAGTCGGGAGCTAAGGTGAGGCCGCAAGGCGCAGCCGATGCACAACAGGTTGATATTCCTGTACCACTATTTATGCGTTTGAGCATAAGCGGTGACAAAGAAGGAT…
>ERR2014361-k119_17001_139-240
GGCGAGGATAGCAAAGGGGATACACCTGTTCCCATCTCGAACACAGAAGTTAAGCCCTTTAACGTCGATGGTACTAGCACATTTCGTACTGGGAGAGTAGAT
>ERR2014389-k119_117379_798-907
GGCGGCTACCTACCCTCGCAGGCAGTTTCCCACCAACTACTCTCGGCGTGAAGAAGCTTAACTTCTGTGTTCGGCATGGGTACAGGTGTATCCTTCTTGCTATCGCCACC
>ERR2014361-k119_21031_16-767
GCCTCCTTCAACCTGCTCATGGGTAGGTCACCCGGTTTCGGGTCTATAACATCTAACTTTACGCGCTTATCACACTCGGTTTCCCTTCGGCTCCGGACCTTTAGTCCTTAACCTCGCTAAATGCCATAACTCGTTGGACCGTTCTACAAAAAGTACGCTATCGAGCTTTAACGCTCTCTAACTGCTTGTAAACACAGGGTTTCAGGTTCTCTTTCACTCCCCTCCCGGGGTTCTTTTCACCTTTCCTTCACAGTACTTCTTCTCTATCGCTCACCATGTAGTATTTAGGCTTGGAGGGTGGTCCCCCCGCTTTCCTGCAAGATTTCTCGTGTCTCACAGTACTCCGGATCCTACTATGCTGTATTTGCTTTCGCCTACGCGACTATTACGCTCTTTGGA…
>ERR2014365-k119_21712_166-523
TAGCAGGTTTAGATTCCTGCACCCGTATATAACAGAACTTTGCGGGGACGCAGAAAGGAGTAGTGAGCCGGGAGAGGAAAGACCGGTAGAAGCCAAGGAGGCGGTTATGTCGAAAAGCATAACAAAAGCCAAGAGGGAAGAAGGAGCGAAAAATAAAGTAGCGAAGCACTATGAAAGGCTGCCGAGAAAAGCCGCTATAGCTTGTATACGGCCCGTACCGTAAACCGACACAGGTAGATGAGGAGAGGATCCTAAGGCCGACGGAAGAAGCATTGTTAAGGAATTCGGCAAAATGACCCCGTAACTTCGGGAGAAGGGGTGCTGCATAAAAGTGCAGCCGCAGAGGAGAGGCTCAAGC
>ERR2014370-k119_5129_13-507
CTGTAAGCAGGAGAAGCATGATCGCGAGGACATGTGGATGTATCAGTAGTGAGAATGTTGGAATAAGTAACGAGAGCAAGGTGAGAATCCTTGCCGTCGAAAATCTAAGGTTTCCCGGGGAAGGTTCGTCCGCCCGGGGTTAGTCGGGACCTAAGACGAGGCCGAGAGGCGTAGCCGATGGATAACAGGTCAAAATTCCTGTACCACCGTTTCATGTATAAGAGAAGCAGGGACACAGGAGGATAGTAACGCTCACTGCAAAAAGAGTGAGTTTAAGCAGAATAACTGGTATGTAGTAAAGTACGCATACGAAAGGTAAGCTGTGATGAGGAGGGAAATCAAGTACCGAAGGTTATGATTCCACACTGGCGAGAAAAGCTGCTATTTAGTGGAAAGGTG…
>ERR2014374-k119_4337_2-562
CGTACTGTAAGCAGGAGAAGCATGATCGCGAGGACATGTGGATGTATCAGTAGTGAGAATGTTGGAATAAGTAACGAGAGCAAGGTGAGAATCCTTGCCGTCGAAAATCTAAGGTTTCCCGGGGAAGGTTCGTCCGCCCGGGGTTAGTCGGGACCTAAGACGAGGCCGAGAGGCGTAGCCGATGGATAACAGGTCAAAATTCCTGTACCACCGTTTCATGTATAAGAGAAGCAGGGACACAGGAGGATAGTAACGCTCACTGCAAAAAGAGTGAGTTTAAGCAGAATAACTGGTATGTAGTAAAGTACGCATACGAAAGGTAAGCTGTGATGAGGAGGGAAATCAAGTACCGAAGGTTATGATTCCACACTGGCGAGAAAAGCTGCTATTTAGTGGAAA…
>ERR2014374-k119_4337_564-935
AGGCCAAACCAAGAAACTTCGGTTTTTTGGGGTAAGGACTACGATATTGACTGTAGGAGTTAGCCGAATGAGCAGAAGGAAAGCTGAGTCCAAAGAGCGTAATAGTCGCGTAGGCGAAAGCAAATACAGCATAGTAGGATCCGGAGTACTGTGAGACACGAGAAATCTTGCAGGAAAGCGGGGGGACCACCCTCCAAGCCTAAATACTACATGGTGAGCGATAGAGAAGAAGTACTGTGAAGGAAAGGTGAAAAGAACCCCGGGAGGGGAGTGAAAGAGAACCTGAAACCCTGTGTTTAGAATGAGCAAATGGTGTCTGAGTAGGATTTTAGGAGTTACCTCACAGTAAAGTGAGTATCTTTTGTTTCATGG
>ERR2014375-k119_2097_6-490
AACTTACGGGGTTAATTTGCCGAGTTCCTTAACAACGCTTCTCCCGCTCGTCTTAGGATTCTCTCCTCATCTACCTGTGTCGGTTTACGGTACGGGCACCTTTCCACTAAATAGCAGCTTTTCTCGCCAGTGTGGAATCATAACCTTCGGTACTTGATTTCCCTCCTCATCACAGCTTACCTTTCGTATGCGTACTTTACTACATACCAGTTATTCTGCTTAAACTCACTCTTTTTGCAGTGAGCGTTACTATCCTCCTGTGTCCCTGCTTCTCTTATACATGAAACGGTGGTACAGGAATTTTGACCTGTTATCCATCGGCTACGCCTCTCGGCCTCGTCTTAGGTCCCGACTAACCCCGGGCGGACGAACCTTCCCCGGGAAACCTTAGATTTTCGA…
>ERR2014376-k119_15200_470-1094
TCACCCGGTTTCGGGTCTATAACATCTAACTTTACGCGCTTATCACACTCGGTTTCCCTTCGGCTCCGGACCTTTAGTCCTTAACCTCGCTAAATGCCATAACTCGTTGGACCGTTCTACAAAAAGTACGCTATCGAGCTTTAACGCTCTCTAACTGCTTGTAAACACAGGGTTTCAGGTTCTCTTTCACTCCCCTCCCGGGGTTCTTTTCACCTTTCCTTCACAGTACTTCTTCTCTATCGCTCACCATGTAGTATTTAGGCTTGGAGGGTGGTCCCCCCGCTTTCCTGCAAGATTTCTCGTGTCTCACAGTACTCCGGATCCTACTATGCTGTATTTGCTTTCGCCTACGCGACTATTACGCTCTTTGGACTCAGCTTTCCTTCTGCTCATTCGGCT…
>ERR2014388-k119_24745_203-562
TTAAGATACTAAGAGCATATGGTGGATGCCTTGGCGATATCTGCCGACGAAGGACGCGACAAGCTGCGAAAAGCTGCGGCGAGGGGCAAATGCCCTGTGACCCGCAGATGTCCGAATGGGGAAACCCGGCGGGAGCGATCCCGTCACCACACTCATTAAAGAGGTGGGGCGAACGCGGGGAACTGAAACATCTCAGTACCCGCAGGAAGAGAAAATAATAATGATTGCGCAAGTAGTGGCGAGCGAACGCGCAAGAGCCCAAACCGTGGAGGTCGCAAGGCTTCACACGGGGTTGTAGGACCGGCGACGGTGTTGAATGACACTTGTAGCAGAACATGTTGGAAAGCATGACCATAGCGG
>ERR2014388-k119_21370_38-134
GGAGGGGACACACCCGTACCCATCCCGAACACGACGGTTAAGCCCTTTGCGGCCGAAGGTACTATGCTGGTGACGGCATGGGAGAACAGGTGGGCGC
>ERR2014392-k119_4812_948-1506
TCTCCCGGCTCACTACTCCTTTCTGCGTCCCCGCAAAGTTCTGTTATATACGGGTGCAGGAATCTAAACCTGCTATCCATCGACTACGTCCTTAGACCTCGCCTTAGGTCCCGACTTACCCGGGGCAGATCAGCTTTACCCCGGAATCCTTAGATATTCGGCCGAAAGGATTCTCACCTTTCTCTCGCTACTCATTCCGGCATTCTCTCTCTAAAAAACTCCACTGCTCTTTTCAGTTCAGCTTCTTCGCTCTTTCGATGCTCCTCTACCGATTATACTTTCGTACAATCCCACGGCTTCGGTGTAGTGTTTAGCCCCGGACATTTTCGGCGCAGTACCTCTCGACTAGTGAGCTGTTACGCACTCTTTTAATGCTTGGCTGCTTCTGAGCCAACATCC…
>ERR2014392-k119_7912_2-597
GTCGAGTGAATTTGCGCCGAAGATAAACGGGGCTAAGCTGTATACCGAAGCTACGGAATCGAAAGATTGGTAGGGGAGCGTACTGTAAGCAGGAGAAGCATGATCGCGAGGACATGTGGATGTATCAGTAGTGAGAATGTTGGAATAAGTAACGAGAGCAAGGTGAGAATCCTTGCCGTCGAAAATCTAAGGTTTCCCGGGGAAGGTTCGTCCGCCCGGGGTTAGTCGGGACCTAAGACGAGGCCGAGAGGCGTAGCCGATGGATAACAGGTCAAAATTCCTGTACCACCGTTTCATGTATAAGAGAAGCAGGGACACAGGAGGATAGTAACGCTCACTGCAAAAAGAGTGAGTTTAAGCAGAATAACTGGTATGTAGTAAAGTACGCATACGAAAGGT…
>ERR2014392-k119_13060_10-338
CTTTAACGCTCTCTAACTGCTTGTAAACACAGGGTTTCAGGTTCTCTTTCACTCCCCTCCCGGGGTTCTTTTCACCTTTCCTTCACAGTACTTCTTCTCTATCGCTCACCATGTAGTATTTAGGCTTGGAGGGTGGTCCCCCCGCTTTCCTGCAAGATTTCTCGTGTCTCACAGTACTCCGGATCCTACTATGCTGTATTTGCTTTCGCCTACGCGACTATTACGCTCTTTGGACTCAGCTTTCCTTCTGCTCATTCGGCTAACTCCTACAGTCAATATCGTAGTCCTTACCCCAAAAAACCGAAGTTTCTTGGTTTGGGGTTGTTATG
>ERR2014371-k119_8073_1-353
CCAGGTTGAAGTTGCCGTAAAAGGCAATGGAGGACCGCACGCACATCCGTTGAAAAGGGTGGCGATGAGGTGTGGATAGGGGAGAAATTCCAATCGAACCCGGAGATAGCTGGTTCTCCTCGAAACAGCTTTAGGGCTGGCCTTTAAGAAAAGTCTATTGGAGGTAGAGCACTGAATTTCCGAGGGGGCGTCAAAGCTTACCAAAGAATATCAAACTACGAATGCCAAAGAGATAGCTTAGGGAGTCAGACTGCACGAGATAAGTTGGGTAGTCAAAAGGGAAAGAGCCCAGACCACCGGCTAAGGTCCCAAAGTGAGTGTTAAGTGGAAAAGGATGTGGTATCTCGAAGACA
>ERR2014378-k119_6689_3-340
GGGAAGGAGCAAATATCCTGAGATCCGCAGATCTCCGAATGGGGAAACCCGCTGCAGGAAAGCTGCAGCGACCATACATGAATCCATAGTGTATGGCCGGGAACCCGCTGAACTGAAACATCTAAGTAGGCGGAGGAAAAGAAAACAAGAGTGATTCCGTAAGTAGCGGCGAGCGAAAGCGGAACAGCCCAAACCGCGGTGCGTGCACCGCGGGGTAAGGACTGCAGGAAGCGGCAAGCTTTTTATCAGAAGAGGACTGGAACGTTCCGCCAGAGAGGGTGAGAGCCCCGTAAGGGAAAAGGAGCGAGCCGCCGGCAGGATCCGGAGTACCACGAGAC
>ERR2014358-k119_7309_55-508
ATCGGGCATTCATGTTAAAGGTGTATGAAGTTTCATATACGGGGCTTTCACCCTTTATAGCCAGATTTTCCAAACTGTTCTACTGCTCTCATACATTTTTTACCTTTTTACAGTGCTCGAACACTGTAGGTGCTGATCCCACAACCCCTTTATGGTGAAGCTTCGAGGCCATAAACACATAAAGGTTTGCGCTTCTGCGCGTTCGCTCGCCGCTACTAGCGCAATCTCGGTTGATTTCTCTTCCTCTGGGTACTTAGATGTTTCAGTTCCCCAGGTTGTCTCTCTAAGTTCTATGTATTCAAACTTAGGTAAATAGACATAACTCTATTTGGGTTGCCCCATTCGGAGATCTGCGGATCAAAGGCTGTTTGCGCCTACCCGCAGCTTATCGCAGCTTAC…
>ERR2014361-k119_6316_307-863
AGATGGTAAGGGCACACGGTGGATGCCTTGGCACAGGAAGCCGATGAAGGACGTGGTAAGCTGCGATAAGCTGCGGGTAGGCGCAAACAGCCTTTGATCCGCAGATCTCCGAATGGGGCAACCCAAATAGAGTTATGTCTATTTACCTAAGTTTGAATACATAGAACTTAGAGAGACAACCTGGGGAACTGAAACATCTAAGTACCCAGAGGAAGAGAAATCAACCGAGATTGCGCTAGTAGCGGCGAGCGAACGCGCAGAAGCGCAAACCTTTATGTGTTTATGGCCTCGAAGCTTCACCATAAAGGGGTTGTGGGATCAGCACCTACAGTGTTCGAGCACTGTAAAAAGGTAAAAAATGTATGAGAGTAGTAGAACAGTTTGGAAAATCTGGCTATA…
>ERR2014391-k119_11757_256-805
AGATGGTAAGGGCACACGGTGGATGCCTTGGCACAGGAAGCCGATGAAGGACGTGGTAAGCTGCGATAAGCTGCGGGTAGGCGCAAACAGCCTTTGATCCGCAGATCTCCGAATGGGGCAACCCAAATAGAGTTATGTCTATTTACCTAAGTTTGAATACATAGAACTTAGAGAGACAACCTGGGGAACTGAAACATCTAAGTACCCAGAGGAAGAGAAATCAACCGAGATTGCGCTAGTAGCGGCGAGCGAACGCGCAGAAGCGCAAACCTTTATGTGTTTATGGCCTCGAAGCTTCACCATAAAGGGGTTGTGGGATCAGCACCTACAGTGTTCGAGCACTGTAAAAAGGTAAAAAATGTATGAGAGTAGTAGAACAGTTTGGAAAATCTGGCTATA…
>ERR2014393-k119_17167_250-800
AGATGGTAAGGGCACACGGTGGATGCCTTGGCACAGGAAGCCGATGAAGGACGTGGTAAGCTGCGATAAGCTGCGGGTAGGCGCAAACAGCCTTTGATCCGCAGATCTCCGAATGGGGCAACCCAAATAGAGTTATGTCTATTTACCTAAGTTTGAATACATAGAACTTAGAGAGACAACCTGGGGAACTGAAACATCTAAGTACCCAGAGGAAGAGAAATCAACCGAGATTGCGCTAGTAGCGGCGAGCGAACGCGCAGAAGCGCAAACCTTTATGTGTTTATGGCCTCGAAGCTTCACCATAAAGGGGTTGTGGGATCAGCACCTACAGTGTTCGAGCACTGTAAAAAGGTAAAAAATGTATGAGAGTAGTAGAACAGTTTGGAAAATCTGGCTATA…
>ERR2014372-k119_4171_638-821
CGAAGGTGGATTTAGCAGTAAACTGAGAGTAGAGTGCTTAGTTGAACAGGGCCCTGAAGCGCGTACACACCGCCCGTCACCCTCCTCAAGTATACTTCAAAGGACATTTAACTAAAACCCCTACGCATTTATATAGAGGAGACAAGTCGTAACATGGTAAGTGTACTGGAAAGTGCACTTGGAC
>ERR2014375-k119_7262_2-412
GATATCCGAATGGGGGAACCCGGCACGAGTAGAAACGTGTCACACCGAAAGGTGAGGGAACGCAGAGAACTGAAACATCTAAGTACCTGCAGGAAAAGAAAGAAAAATCGATACCCTAAGTAGCGGCGAGCGAAAAGGGAAGAGCCCAAACCAATGAGCATGCTCATTGGGGTAGAAGGACTATCAACAAAAGGCAAGAAGAAGTATAGTAGAATCGCATGGGAAGGCGAGTCAAAGAAGGTAAGAACCCTGTATACGAAATGCTTAAGAAGCCCAAGATAGCACCTGAGTACAACGGAACACGAGGAATTCCGTTGGAATCTGCGAGGACCATCTCGCAAGGCTAAACACTACCTAGTGACCGATAGTGAACCAGTACCGTGAGGGAAAGGTGAAAAG…
>ERR2014378-k119_17577_2-361
CCCCGCCCGGGGTTCTTTTCACCTTTCCCTCACGGTACTGGTTCACTATCGGTCACTAGGTAGTGTTTAGCCTTGCGAGATGGTCCTCGCAGATTCCAACGGAATTCCTCGTGTTCCGTTGTACTCAGGTGCTATCTTGGGCTTCTTAAGCATTTCGTATACAGGGTTCTTACCTTCTTTGACTCGCCTTCCCATGCGATTCTACTATACTTCTTCTTGCCTTTTGTTGATAGTCCTTCTACCCCAATGAGCATGCTCATTGGTTTGGGCTCTTCCCTTTTCGCTCGCCGCTACTTAGGGTATCGATTTTTCTTTCTTTTCCTGCAGGTACTTAGATGTTTCAGTTCTCTGCGTTCCCTC
>ERR2014384-k119_16078_167-278
GGTGGCGAAAGCAAGAAGGAAACACCTGTTCCCATGTCGAACACAGAAGTTAAGGTTCTTAACGCCGAGAGTAGTTGGTGGGAAACTGCCTGCGAGGGTAGGACGTTGCCGT
>ERR2014361-k119_17771_9554-9974
TGAAGAGTTTGATCCTGGCTCAGGATAAACGCTGACAGAATGCTTAACACATGCAAGTCTATGAGGAAGTTTAGCTTGCTAAATGGACTCATGGCGGACGGGTGAGTAACGCGTAAAGAACTTGCCCTTTAGACTGGGATAACAGAGGGAAACTTCTGATAATACTGGATAAGTTAGTATATCGCATGATATGCAAATGAAAGCTACGGCACTAAAGGAGAGCTTTGCGTCCTATTAGCTAGTTGGTAAGGTAAGAGCTTACCAAGGCGATGATAGGTAGCCGGCCTGAGAGGGTGGACGGCCACAAGGGGACTGAGATACGGCCCTTACTCCTACGGGAGGCAGCAGTGGGGAATATTGGACAATGGAGGTAACTCTGATCCAGCAATTCTGTGTGTG…
>ERR2014363-k119_26492_2748-2851
GGCGAAAACCTATTTTCCCGGGCCGTCTCCAGCCAAGTATCTTCGGCACAAAGGAGCTTAACTTCTGTGTTCGGAATGGGAACAGGTGTGGCCTCCTCGTAATC
>ERR2014374-k119_11753_6711-6814
GGCGAAAACCTATTTTCCCGGGCCGTCTCCAGCCAAGTATCTTCGGCACAAAGGAGCTTAACTTCTGTGTTCGGAATGGGAACAGGTGTGGCCTCCTCGTAATC
>ERR2014375-k119_15163_233-336
GATTACGAGGAGGCCACACCTGTTCCCATTCCGAACACAGAAGTTAAGCTCCTTTGTGCCGAAGATACTTGGCTGGAGACGGCCCGGGAAAATAGGTTTTCGCC
>ERR2014392-k119_571_296-399
GATTACGAGGAGGCCACACCTGTTCCCATTCCGAACACAGAAGTTAAGCTCCTTTGTGCCGAAGATACTTGGCTGGAGACGGCCCGGGAAAATAGGTTTTCGCC
>ERR2014361-k119_13445_15-120
GGTGGTTATAGAGCTAGGGATCCACCTCTTCCCATTCCGAACAGAGAAGTTAAGCCTAGTCTCGCCGATGGTACTGCGTAAAAGTGGGAGAGTAGGTTGCCGCCGT
>ERR2014371-k119_12515_28-651
AACAGTTGCTTGAGCCTCTCCTCTGCGGCTGCACTTTTATGCAGCACCCCTTCTCCCGAAGTTACGGGGTCATTTTGCCGAATTCCTTAACAATGCTTCTTCCGTCGGCCTTAGGATCCTCTCCTCATCTACCTGTGTCGGTTTACGGTACGGACCGTATATAAGCTATAGCGGCTTTTCTCGGCAGCCTTTCATAGTGCTTCGCTACTTTATTTTTCGCTCCTTCTTCCCTCTTGGCTTTAGTTATGCTTTTCGACACAACTGCCTCCTTGGCTTCTACCGGTCTTTCCTCTCCCGGCTCACTACTCCTTTCTGCGTCCCCGCAAAGTTCTGTTATATACGGGTGCAGGAATCTAAACCTGCTATCCATCGACTACGTCCTTAGACCTCGCCTTAGGT…
>ERR2014361-k119_21255_709-1189
AAAAGGCAAACGGTGGATGCCTAGGCTCTTGGGAGCGATGAAGGACGTGATAAGCTGCGAAAAGCTGCGGGGATTGGCAAATACGAATTGATCCGCAGATATCCGAATGGGACAACCTGTCAAGAGAAAGTCTTGACATCACGAAAGTGAGGCTTACGCAGGGAACTGAAACATCTTAGTACCTGTAGGAGAAGAAAACAAAAGTGATTCCCCCAGTAGTGGCGAGCGACCGGGGAATAGCCCAAACCATGATTGTTTAGGCAATTGTGGGGTTGTAGGATCTAACATAAAGGATAGGAGGAACCTAGTGGAATGCTCTGGAAAGGGCAACCAAAGGACGTGATAGTCGTGTACACGAAAGGGAGAGACCTATCTGGGTTAGACACCTGAGTAACTCGG…
>ERR2014365-k119_1283_102-206
AGGCGGTTACCTACTCTCCCGATTTTACTCAGTACCATCGGCGCTATTGGGCTTAACTGCTCTGTTCGGAATGGGAAGAGGTGGATCCCCAACGCTATAACCACC
>ERR2014371-k119_7768_132-608
AGTACGGGCACTTATTATCCTCAGTAGAAGTTTTTCTTGGCAGTGTAGGATTTGTGACTTATACATCTTACTGTACTTCCCCATCAGTTATCATATTTAAGTATACGGTTTTTCCTTTATACTCATACTTCTTCCTTAGAATGGCTATTCCGTCAGCCATCTCACATACCTTCCTGCGTTACTCCTTTCCTTCAAGCGTTTAATAAGTGGTATAGGAATATTAACCTATTTTCCATTCGCATTCACATCTCTGTTTCTACTTAGGTCCCGACTTACCCATGGTTGACAAACATTGCCATGGAATCCTTGGACTTCCGGCCAGAAGGTTTCTCACCTTCTTTCTCGCTACTCATTCCTGCATTCTCACTTCTGATACCTCCAGATCGTCTTTCAACTCTC…
>ERR2014383-k119_8372_221-325
AGGCGGTTACCTACTCTCCCGATTTTACTCAGTACCATCGGCGCTATTGGGCTTAACTGCTCTGTTCGGAATGGGAAGAGGTGGATCCCCAACGCTATAACCACC
>ERR2014383-k119_14557_170-278
GTGGCGATAGCTGTGAGGATCCACCCGTACCCATGCCGAACACGGAAGTTAAGCTCACAAACGCCGAAAGTACTTGGACGGAAGCGTCCCGGGAGGATAGGAAGCTGCT
>ERR2014376-k119_17832_1-329
GGGCCGTATCTCAGTCCCAATGTGGCCGTCCGCCCTCTCAGGCCGGCTACCCGTCGAAGCCTAGGTGGGCCATTACCCCGCCTACAAGCTGATAGGACGCGACCCCATCCCATGCCGCTAAACACTTTCCCAACAAAACATGCGTCAAGTTGGAGCATCCAGCATTACCACCCGTTTCCAGGAGCTATTCTGGAGCATAGGGTAGGTTGGTCACGCATTACTCACCCGTTCGCCACTCTCACCAACCAGCAAGCTGGTCAGATCCCGTTCGACTTGCATGTGTTAAGCACGCCGCCAGCGTTCATCCTGAGCCAGAATCGAACCCTCCA
>ERR2014367-k119_28155_2138-2451
ATGAAGAGTTTGATCCTGGCTCAGGATGAACGCTAGCTACAGGCTTAACACATGCAAGTCGAGGGGAAACGGCATCAAGCGCTTGCGCCTGATGGACGTCGACCGGCGCACGGGTGAGTAACGCGTATCCAACCTGCCCCACACTAAGGGACAACCCGCAGAAATGTGGGCTAATACCTTATATTTTCCACCAAGGGCATCGTTGATGGAACAAAGATTTATCGGTATGGGATGGGGATGCGTCCGATTAGGTTGTTGGCGGGGTAACGGCCCACCAAGCCATCGATCGGTAGGGGTTCTGAGAGGAAGGTCCG
>ERR2014360-k119_3729_1566-2019
TCAAGTAAGTAAGGGCGTACGGCGGATGCCTTGGCCCTATCAGCCGATGAAGGACGCGATAAGCTGCGAAAAGCTGCGGTGAGGTGCAAGTAACTATTGACCCGCAGATATCCGAATGGAGCAATCCGGCAGTAGGAGTACTGTCATCCATCGTAAGATGGAGGGGAACCCGGTGAACTGAAACATCTAAGTAGCCGGAGGAAAAGAAATCAACCGAGATACCCTAAGTAGCGGCGAGCGAACGGGGAAGAGCCTAAACCTGACCGGGAAACCGATTGGGGGTAGAGGACTGCAGAGAAGAACCGGAACGAAGCAGAATCAGGTGGGAAACTGAGCCATAGACGGTGAGAGCCCGGTATGCGAAAGGGAAGGGAAACGGCAGAATCCGGAGTACCACGG…
>ERR2014376-k119_81_146-319
ATGTAGAGTTTGATCCTGGCTCAGGATGAACGCTAGCTACAGGCTTAACACATGCAAGTCGCAGGGTAACATGAGGAAAGCTTGCTTTCCTTGATGACGACTGGCGCACGGGTGAGTAACGCGTATCCAACCTTCCCATAACTACGGGATAACCCGTTGAAAGACGGCCTAATA
>ERR2014378-k119_9821_81-372
GCTACTGATCGTCGCCTTGGTGGGCCGTTACCCCGCCAACAAGCTAATCAGACGCATCCCCATCCATAACCGATAAATCTTTATTCGTAATCTCATGAGATCAAACGAATACATAAGGTATTAGTCCAACTTTCGCTGGGTTATCCCTTAGTTATGGGCAGGTTGGATACGCGTTACTCACCCGTGCGCCGGTCGCCGACATAAATAGCAAGCTATCTATTCGCTGCCCCTCAACTTGCATGTGTTAAGCCTATAGCTAGCGTTCATCCTGAGCCAGGATCAAACTCTCCAT
>ERR2014365-k119_19360_464-810
AAAGGAGGTGATCCAGCCGCACCTTCCGGTACGGCTACCTTGTTACGACTTAGTCCCAATCACGAGCCTCACCTTAGACGGCTCCATCCCAAAAGGGTTAGGCCACCGGCTTCGGGTGCTGCCCACTTTCATGACTTGACGGGCGGTGTGTACAAGGCCCGGGAACGCATTCACCGCGACGTTGCTGATTCGCGATTACTAGCGACTCCGCCTTCACGTAGTCGAGTTGCAGACTACGATCCGAACTGAGACCGGTTTTAAGGGATCCGCTCCATGTCACCATGTCGCATCCCGTTGTACCGGCCATTGTAGCATGCGTGAAGTCCGGACTCCACAGGGCAGGGTGA
>ERR2014358-k119_24114_1404-1511
AGGCAGCTACCTACTCTCCCACATTGCATTGCAGTACCATCGGCGCAAACGGGCTTAACTTCTCTGTTCGGAATGGGAAGAGGTGGAACCCCGTCGCAATAACCACCT
>ERR2014361-k119_11072_428-536
AAGGCAGCTACCTACTCTCCCACATTGCATTGTAGTACCATCGGCGCAAGCAGGCTTAACTTCTCTGTTCGGAATGGGAAGAGGTGGAACCCTGCCGCTATAACCACCT
>ERR2014370-k119_8117_2-583
GTCACCCCACAAGAAGGCTCCGACGGATTGTAAGCGCACGGTTTCAGGAACTATTTCACTCCCCTCCCGGGGTGCTTTTCACCTTTCCCTCACGGTACTGGTTCACTATCGGTCTCATGGGAGTATTTAGCCTTACCGGATGGGCCCGGCTGATTCGCGCAGAATTTCTCGTGCTCCGCGTTACTCAGGATGACACTATGTCTTCTCTTGCTTCATATAAGGGGCTTTCACCCGCTATGGCTGAACGTTCCAGTTCATTCTATTCACAATCAAAGTACAATATTATGCTCCTACTACCCCACGATTGCATTGCTACAACCGTGGTTTGGGCTTCTCCCCGTTCGCTCGCCACTACTAAGGGAATCATTTAATTATTTTCTTCTCCTGGAGGTACTAAGA…
>ERR2014371-k119_5497_163-686
AGTAAATAAGGGCGTATGGCGGATGCCTAGGCTCATGGAGGCGATGAAGGACGTGATAAGCTGCGTTAAGCCTTGGGTAGGTGCAAATAACCTTTGATCCAAGGATTTCCGAATGGGACAACCCAACTATCATCAGATAGTTATTACTGTTAATCAGTAAGGCAAACGGAGGGAACTGAAACATCTTAGTACCTCCAGGAGAAGAAAATAATTAAATGATTCCCTTAGTAGTGGCGAGCGAACGGGGAGAAGCCCAAACCACGGTTGTAGCAATGCAATCGTGGGGTAGTAGGACCATAATATTGTACTTTGATTGTGAATAGAATGAACTGGAACGTTCAGCCATAGCGGGTGAAAGCCCCTTATATGAAGCAAGAGAAGACATAGTGTCATCCTGAG…
>ERR2014372-k119_3915_278-727
TTATAAGGGCAGATGGCGGATGCCTAGGCTCTTGGAGGCGAAGAAGGACGTGATAAGCTGCGATAAGCCTTGGGTAGGTGCAAATAACCTTTGATCCAAGGATTTCCGAATGGGACAACCCAACTATCATCAGATAGTTATTACTGCATATCAGTAAGGCAAACGGAGGGAACTGAAACATCTTAGTACCTCCAGGAGAAGAAAATAATTAAATGATTCCCTTAGTAGTGGCGAGCGAACGGGGAGAAGCCCAAACCACGGTTGTAGCAATGCAATCGTGGGGTAGTAGGAGCATAATATTGTACTTTGATTGTGAATAGAATGAACTGGAACGTTCAGCCATAGCGGGTGAAAGCCCCTTATATGAAGCAAGAGAAGACATAGTGTTATCCTGAGTAA…
>ERR2014376-k119_13520_118-226
AAGGCAGCTACCTACTCTCCCACATTGCATTGTAGTACCATCGGCGCAAGCAGGCTTAACTTCTCTGTTCGGAATGGGAAGAGGTGGAACCCTGCCGCTATAACCACCT
>ERR2014378-k119_7251_2-527
TCCTCTCATCGAGGTTCTTTTCACCTTTCCCTCACGGTACTGGTTCACTATCGGTCTCATGGGAGTATTTAGCCTTACCGGATGGGCCCGGCTGATTCGCGCAGAATTTCTCGTGCTCCGCGTTACTCAGGATGACACTATGTCTTCTCTTGCTTCATATAAGGGGCTTTCACCCGCTATGGCTGAACGTTCCAGTTCATTCTATTCACAATCAAAGTACAATATATCATGCTCCTACTACCCCACGATTGCATTGCTACAATCGTGGTTTGGGCTTCTCCCCGTTCGCTCGCCACTACTAAGGGAATCATTTAATTATTTTCTTCTCCTGGAGGTACTAAGATGTTTCAGTTCCCTCCGTTTGCCTTACTGATTAACAGTAATAACTATCTGATGATA…
>ERR2014388-k119_6142_119-521
AGTAAATAAGGGCGTATGGCGGATGCCTAGGCTCATGGAGGCGATGAAGGACGTGATAAGCTGCGTTAAGCCTTGGGTAGGTGCAAATAACCTTTGATCCAAGGATTTCCGAATGGGACAACCCAACTATCATCAGATAGTTATTACTGCATGTCAGTAAGGCAAACGGAGGGAACTGAAACATCTTAGTACCTCTAGGAGAAGAAAATAATTAAATGATTCCCTTAGTAGTGGCGAGCGAACGGGGAGAAGCCCAAACCACGGTTGTAGCAATGCAATCGTGGGGTAGTAGGACCACAATATTGTACTTTGATTGTGAATAGAATGAACTGGAACGTTCAGCCATAGCGGGTGAAAGCCCCTTATATGAAGCAAGAGAAGACATAGTGTCATCCTGAG…
>ERR2014392-k119_8979_425-533
AAGGCAGCTACCTACTCTCCCACATTGCATTGTAGTACCATCGGCGCAAGCAGGCTTAACTTCTCTGTTCGGAATGGGAAGAGGTGGAACCCTGCCGCTATAACCACCT
>ERR2014367-k119_173_5-83
TGCAGTACCATCGGCGCAAGCGGGCTTAACTTCTCTGTTCGGAATGGGAAGAGGTGGGACCCCGCCGCAATAACCACCT
>ERR2014378-k119_1528_287-394
AGGTGGTTATTGCGACGGGGTTCCACCTCTTCCCATTCCGAACAGAGAAGTTAAGCCCGTTTGCGCCGATGGTACTGCAATGCAATGTGGGAGAGTAGGAGGCTGCCT
>ERR2014388-k119_11709_655-1065
GGGCATGGATAATAATCGGGTATAAGTCAGATACCGAAGGCGCGGGATAGTAATGTATATTAAAAGTATCGGTAGGGGAGCATTCCATCGGCGTTGAATGGTGAGGGTAACCGATCCTGGAGCTTATGGAAAAGCAAATGTAGGTATAAGTAACGATAAAGGAGGTGCGAACCCTCCTCGCCGTAAGACCAAGGTTTCCTGATCAACGCCAGTCGGATCAGGGTCAGCCGGGACCTAAGCCGCAACCCGCGAGGGGAAGGCGATGGAAGAGGCGGTTAATATTCCGCCGCTGCGTACAGCTGCGATGGAGAGACGTGGAAGTGACACGCCCGCGGACAGACGGAATTGTCCGTTTAAGGGGAGTAGGTTATGAGGGAGATAGGCAAATCCGTCTTCCGA…
>ERR2014376-k119_11152_2-520
GGTAGCGGAGCGTTCCTATCGCAGCGAAGCAGAACTGTAAGGTTCTGTGGAGCGTTAGGAAGTGAGAATGCTGGAACGAGTAACCTCAAGGCAGGTGAGAATCCTGCCGGCCGAAAGAGCAAGGTTTCCTGGGCGATGGTAATCATCCCAGGGTTAGTCGGGCCTAAGCCGAGGCGTGAAGCGTAGGCGATGGACATCAGGTTAATATTCCTGAACAGGTTATACTTTGTATGCTGTTCGCGGTGATTAAGGACTAGCGGATTCATGGTAATTATCCGTTCAAGGCACACAGGAATGTGTGTTGAGTAAGAGTGAACCTACGGGTTTACAATTAGACCGAAAGCGCTGACCAGAAAAGCAGGCATACGCGTGGGTATAGCTTCCCGTACCGCAAACCAA…
>ERR2014361-k119_30102_12-386
GCTCTTCCGATCTCTGGGCTGTAGTCGGTCCCAAGGGTTGGGCTGTTCGCCCATTAAAGAGGCACGCGAGCTGGGTTCAGAACGTCGTGAGACAGTTCGGTCCCTATCTGTTGTGGGCGTTGGAAATTTGAGAAGAGCTGTCCCTAGTACGAGAGGACCGGGGTGGACGGACCTCCGGTGCGGCAGTTGTCGACCAACGGCATGGCTGCTTAGCCGCGTCCGGCGCGGATAACCGCTGAAGGCATCTAAGCGGGAAGCCGTCTTCAAGATGAGCCCTCTTTTTGGTAAGACCCCTAGTAGACTACTAGGTTGATAGGACGCAGTTGCACGCTTCGTGAGAAGTTTAGACGAGCGTTACTAATCGGTCGAGCTCTT
>ERR2014375-k119_4137_6-406
AGGCGTGATGGGTAGGCTGTAAGGCTGATTCCGGTGATCCTGCTTGCCGAGAAAAGCTTCAACGTGAGGTGTGATTCCGCTCGTACCCTAAACCGACACTGGTGGTCTGGTAGAGTATACCAAAGCGATCGGGCGAATCCTGGCCAAGGAACTCGGCAAATTACTCCCGTGCCTTCGGCATAAGGGAGACCCCTGATGGTGATATGGTTTTACACTGTTGAGCTGTTGGGGGTGGCACAAGCTAGGGGGTAGCGACTGTTTACCAAAAACACAGGAGCGTGCGAAGGCGTAAGCCGCTGTATACGCTCTGACGCCTGCCCGGTGCCGGAAGGTTAAGAGGATCCGTTAGCTTCGGTGAAGCGGTGAATTTAAGCCCCGGTAAACGGCGGTGGTAACTAT…
>ERR2014376-k119_14104_22-487
TTTACTAGTGGTAGAGGAGCTTTCCGTCTGGAGTGAAGCTGTGGGGTAACCCATGGTGGACCGGCCGGAAGTGAGAATGCTGGCATGAGTAACGAGAGAGATGTGAAAAACATCTCCGCCGTAAACCCAAGGTTTCCTGGGCAAGGCTAATCCTCCCAGGGTCAGTCGGGAGCTAAGGCAAGGCCGGAAGGCGTAGTCGATGCACAGCAGGTAGATATTCCTGCACCTCCGACGCAACATTATTACCAATGGGGTGACGAAGAAGGGTAGCTCAGCGGGGTTCTGGATGTCCCCGTGAGATCACGTAGGCTACAAGGTAGTGAAATGCGCCTTGTATTAAAGCTGAGGTGAAGGACGAAACGATTGAGCGAAGTGAGTGAGCCCATACTTCCGAGAAAA…
>ERR2014379-k119_15997_2-467
TCACCAACAACAGAGCTTTACGATCCGAAAACCTTCTTCACTCACGCGGCGTTGCTCCATCAGACTTGCGTCCATTGTGGAAGATTCCCTACTGCTGCCTCCCGTAGGAGTTTGGGCCGTGTCTCAGTCCCAATGTGGCCGATCAGTCTCTCAACTCGGCTATGCATCATCGCCTTGGTAAGCCTTTACCTTACCAACTAGCTAATGCACCGCGGGGCCATCCCATAGCGACAGCTTACGCCGCCTTTTAAAAGCTGATCATGCGATCTGCTTTCTTATCCGGTATTAGCACCTGTTTCCAAGTGGTATCCCAGACTATGGGGCAGGTTCCCCACGTGTTACTCACCCATCCGCCGCTCGCTTTCCTAACGTCATTACCGAAGTAAATCTGTTAGTTCC…
>ERR2014388-k119_8566_266-806
ATGTTTCGCTATCGGTCACAGGAGAGTATTTAGCGTTGGAGGGTGGTCCCCCCAGATTCGAGGCGGGTTTCACGTGCCCGCATCTACTCGGGTGTCAACTTAAAGGTGTATGAAGTTTCATATACGGGGCTTTCACCCTTTATAGCCAGATTTTCCAAACTGTTCTACTACTCTCATACATTTTTTACCTTTTTACAGTGCTCGAACACTGTAGGTGCTGATCCCACAACCCCTTTATGGTGAAGCTTCGAGGCCATAAACACATAAAGGTTTGCGCTTCTGCGCGTTCGCTCGCCGCTACTAGCGCAATCTCGGTTGATTTCTCTTCCTCTGGGTACTTAGATGTTTCAGTTCCCCAGGTTGTCTCTCTAAGTTCTATGTATTCAAACTTAGGTAAAT…
>ERR2014393-k119_5209_172-792
ATAAAGGGCATACGGAGGATGCCTAGGTAGTAAAAGCCGAAGAAGGACGTGATAAGCTGCGAAAAGCTTGGTGAAGTTGCACATAAACGAAGAAGCCAAGATGTCCGAATGGGAAAACCTGTATATGAGGAGCATATACGCGAAAGAGGTAAGCCTGTGAACTGAAACATCTAAGTAACAGGAGGAAAAGAAAGTAAAAACGATTTTCTGAGTAGCGGCGAGCGAAAGGGAAGGAGCCTAAACCATATTAGAGTAATAGTTGGACGACGTTTCTAATGTGGGGTAGAGGGACTATTCAGATAGAAGTCTATATATCATTAGATTTAAATGAAGAAACAGAATTAGTTGGAAAGCTAAACCAAAGAAGGTGAAAGTCCTGTAGAGTGAAAAGATTTAAAT…
>ERR2014376-k119_11725_797-1430
ACTCAAGGGCGCAAAATGGATGCCTTGACATATACTACCGACGAAGGACGTGGAAGACTGCGAAAAGTTTCGGGGAGCTGTCATCAAGCTTTGATCCGGAAATGTCCGAATGGGGAAACCCGCTGCGGGTCATGCCGCATGCATCGTATGCTGAATAAAATAGGCATAGTGAAAGGTAACCACCTGAACTGAAACATCTTAGTAGGGTGAGGAAAAGAAAGTAAATAACGATTCTGGGAGTAGTGGCGAGCGAAACTGGAATAGCCCAAACCTTTTTAGTTAACCTTCGGGTGAAGGCTGTCAGGCCAATGCTAAAGGGGTGTTGCGAGTCTACAGAATTTTAGGGTTCAGGTCTTCTATTAGGAGAGTTGAACCTTAAAAGCATCAACTGACATTGAA…
>ERR2014380-k119_11525_7507-7896
ATGAGAGTTTGATCCTGGCTCAGGACGAACGCTGGCGGCGTGCCTAATACATGCAAGTCGAGCGAGCGGAACTAACAGATTTACTTCGGTAATGACGTTAGGAAAGCGAGCGGCGGATGGGTGAGTAACACGTGGGGAACCTGCCCCATAGTCTGGGATACCACTTGGAAACAGGTGCTAATACCGGATAAGAAAGCAGATCGCATGATCAGCTTTTAAAAGGCGGCGTAAGCTGTCGCTATGGGATGGCCCCGCGGTGCATTAGCTAGTTGGTAAGGTAAAGGCTTACCAAGGCGATGATGCATAGCCGAGTTGAGAGACTGATCGGCCACATTGGGACTGAGACACGGCCCAAACTCCTACGGGAGGCAGCAGTAGGGAATCTTCCAC
>ERR2014382-k119_20619_6260-6370
CGGCAGCTTCCTTTCCTCGCAGGCAGTTGCCCACCAACTACTTTCGGCGTTAAGAAGCTTAACTTCTGTGTTCGGCATGGGAACAGGTGTATCCTTCTTGCTTTCGCCACC
>ERR2014354-k119_2177_195-575
TGGTAAGGGCGTATGGTGGATGCCTTGGTAGACAGGACCGATGAAGGACGTGACGGGCTGCGATATGCCTCGGGGAGCTGCCGAGTGGGCTTTGATCCGAGGATTTCCGAATGGGGAGACCCGGCCACTGTTATGAGTGGTCACCACAGTTTTTGTGGGGGGTACGCAGGGAAGTGAAACATCTCAGTACCTGCAGGAAAGGATACTCCGTGAGTAGTGGCGAGCGAAAGCGGATCAGGCTAAACCGGGTGCGTGTGATAGCCGTCAGGTGTTGCGCATTCGGGGTCGTGGGATGGACTGTTCAGCCTCTGACGGGGTTGAGGAGAGTGATAAAATGTCGTGCTAGGTGAATGGGATTGAATTCCCAGCCGTAGAGGGTGA
>ERR2014358-k119_22405_19-335
CGAAGAGTTTGATCCTGGCTCAGGATAAACGCTGACAGAATGCTTAACACATGCAAGTCTATGAGGAAGTTTAGCTTGCTAAATGGACTCATGGCGGACGGGTGAGTAACGCGTAAAGAACTTGCCCTTTAGACTGGGATAACAGAGGGAAACTTCTGATAATACTAGATAAGTTAGTAGTAGCATTACTAAGTAATGAAAGGTAGCAATACGCTATATGAGAGCTTTGCATCCTATTAGCTAGTTGGTGGGGTAAAAGCCTACCAAGGCGATGATAGGTAGCCGGCCTGAGAGGGTGGACGGCCACAAGGGGACTG
>ERR2014359-k119_7938_1-790
CTTCAACCTGCTCAGGGCTAGATCATCCCGCTTCGGGTCCAGGACATGCGACTCAAACGCCTTTTAAAACTCGCTTTCGCTACGGCTCCCCCACCCGGGTTAGCCTCGCCACATACCACTGACTCGCAGACTCATTTTTCGATAGGCACGCCGTCACCCCACAAAGAAGGCTCCGACGGATTGTAAGCGCACGGTTTCAGGAACTATTTCACTCCCCTCCCGGGGTGCTTTTCACCTTTCCCTCACGGTACTGGTTCGCTATCGGTCACAGGAGAGTATTTAGCGTTGGAGGGTGGTCCCCCCAGATTCGAGGCGGGTTTCACGTGCCCGCATCTACTCGGGTGTCAACTTAAAGGTGTATGAAGTTTCATATACGGGGCTTTCACCCTTTATAGCCAG…
>ERR2014359-k119_7938_1037-1362
AAAGGAGGTGATCCAGCCGCACCTTCCGGTACGGCTACCTTGTTACGACTTAGTCCCAATCACGAGCCTCACCTTAGACGGCTCCATCCCAAAAGGGTTAGGCCACCGGCTTCGGGTGCTGCCCACTTTCATGACTTGACGGGCGGTGTGTACAAGGCCCGGGAACGCATTCACCGCGACGTTGCTGATTCGCGATTACTAGCGACTCCGCCTTCACGTAGTCGAGTTGCAGACTACGATCCGAACTGAGACCGGTTTTAAGGGATCCGCTCCATGTCACCATGTCGCATCCCGTTGTACCGGCCACTGTAGCATGCGTGAAGCCC
>ERR2014359-k119_4198_4-467
GGGAGTATTTAGCCTTACCGGATGGGCCCGGCTGATTCGCGCAGAATTTCTCGTGCTCCGCGTTACTCAGGATAACACTATGTCTTCTCTTGCTTCATATAAGGGGCTTTCACCCGCTATGGCTGAACGTTCCAGTTCATTCTATTCACAATCAAAGTACAATATTATGCTCCTACTACCCCACGATTGCATTGCTACAACCGTGGTTTGGGCTTCTCCCCGTTCGCTCGCCACTACTAAGGGAATCATTTAATTATTTTCTTCTCCTGGAGGTACTAAGATGTTTCAGTTCCCTCCGTTTGCCTTACTGACATGCAGTAATAACTATCTGATGATAGTTGGGTTGTCCCATTCGGAAATCCTTGGATCAAAGGTTATTTGCACCTACCCAAGGCTTAA…
>ERR2014359-k119_9911_714-1168
TGGAGGGTTCGATTCTGGCTCAGGATGAACGCTGGCGGCGTGCTTAACACATGCAAGTCGAACGGGATCTAGTCAGCTTGCTGACTGGTGAGAGTGGCGAACGGGTGAGTAATGCGTGACCAACCTGCCCCATGCTCCAGAATAGCTCTTGGAAACGGGTGGTAATGCTGGATGCTCCAACTTGACGCATGTCTTGTTGGGAAAGTGTTTAGTGGCATGGGATGGGGTCGCGTCCTATCAGCTTGTAGGCGGGGTAATGGCCCACCTAGGCTTCGACGGGTAGCCGGCCTGAGAGGGCGGACGGCCACATTGGGACTGAGATACGGCCCAGACTCCTACGGGAGGCAGCAGTGGGGAATATTGCGCAATGGGGGAAACCCTGACGCAGCGACGCCGCGT…
>ERR2014360-k119_3596_179-457
AAGGAGGTGATCCAGCCGCACCTTCCGGTACGGCTACCTTGTTACGACTTAGTCCCAATCACGAGCCTCACCTTAGACGGCTCCATCCCAAAAGGGTTAGGCCACCGGCTTCGGGTGCTGCCCACTTTCATGACTTGACGGGCGGTGTGTACAAGGCCCGGGAACGCATTCACCGCGACGTTGCTGATTCGCGATTACTAGCGACTCCGCCTTCACGTAGTCGAGTTGCAGACTACGATCCGAACTGAGACCAGTTTTAAGGGATTAGCACCATGTCAC
>ERR2014361-k119_23721_293-610
TGGAGGGTTCGATTCTGGCTCAGGATGAACGCTGGCGGCGTGCTTAACACATGCAAGTCGAACGGGATCCGACCAGCTTGCTGGTTGGTGAGAGTGGCGAACGGGTGAGTAATGCGTGACCAACCTGCCCCATGCTCCAGAATAGCTCTTGGAAACGGGTGGTAATGCTGGATGCTCCAACTTGACGCATGTCTTGTTGGGAAAGTGTTTAGTGGCATGGGATGGGGTCGCGTCCTATCAGCTTGTAGGCGGGGTAATGGCCCACCTAGGCTTCGACGGGTAGCCGGCCTGAGAGGGCGGACGGCCACATTGGGACTG
>ERR2014365-k119_22465_29-377
TCGTCTTTGTATTATGTGTACTAGTACACTATCGGTCAGACAGGAATACTTAGGCTTACCCAACGGTCTGGGCAGATTCACGCGGGATTCCACGAGTCCCGCGCTACTTGGGAATAAACATAAAGAGACATCGCACGACAAGCTACGGGGCCATCACCCTCTACGGCTGGGAATTCAATCCCATTCACCTAGCACGACATTTTATCACTCTCCTCAACCCCGTCAGAGGCTGAACAGTCCATCCCACGACCCCGAATGCGCAACACCTGACGGCTATCACACGCACCCGGTTTAGCCTGATCCGCTTTCGCTCGCCACTACTCACGGAGTATCCTTTCCTGCAGGTACT
>ERR2014367-k119_15909_106-440
AAAGGAGGTGATCCAGCCGCACCTTCCGGTACGGCTACCTTGTTACGACTTAGTCCCAATCACGAGCCTCACCTTAGACGGCTCCATCCCAAAAGGGTTAGGCCACCGGCTTCGGGTGCTGCCCACTTTCATGACTTGACGGGCGGTGTGTACAAGGCCCGGGAACGCATTCACCGCGACGTTGCTGATTCGCGATTACTAGCGACTCCGCCTTCACGTAGTCGAGTTGCAGACTACGATCCGAACTGAGACCGGTTTTAAGGGATCCGCTCCATGTCACCATGTCGCATCCCGTTGTACCGGCCATTGTAGCATGCGTGAAGCCCTGGACGTAA
>ERR2014367-k119_18858_13-668
TGAGACTTAGCCTCGCCGGTGATGGTAACTCGTAGGTTCATTATGCAAAAGGCACGCCGTCACGTGCAAACACACGCTCCGACCGCTTGTAGGCGCATGGTTTCAGGAACTATTTCACTCTTCTTGTAGAAGTGCTTTTCACCTTTCCCTCACGGTACTGGTTCACTATCGGTCACTAGGTAGTGTTTAGCCTTGCGAGATGGTCCTCGCAGATTCCAACGGAATTCCTCGTGTTCCGTTGTACTCAGGTGCTATCTTGGGCTTCTTAAGCATTTCGTATACAGGGTTCTTACCTTCTTTGACTCGCCTTCCCATGCGATTCTACTATACTTCTTCTTGCCTTTTGTTGATAGTCCTTCTACCCCAATGAGCATGCTCATTGGTTTGGGCTCTTCCCTT…
>ERR2014370-k119_12830_392-701
AAAGGAGGTGATCCAGCCGCACCTTCCGGTACGGCTACCTTGTTACGACTTAGTCCCAATCACGAGCCTCACCTTAGACGGCTCCATCCCAAAAGGGTTAGGCCACCGGCTTCGGGTGCTGCCCACTTTCATGACTTGACGGGCGGTGTGTACAAGGCCCGGGAACGCATTCACCGCGACGTTGCTGATTCGCGATTACTAGCGACTCCGCCTTCACGTAGTCGAGTTGCAGACTACGATCCGAACTGAGACCGGTTTTAAGGGATCCGCTCCATGTCACCATGTCGCATCCCGTTGTACCGGCCATTGT
>ERR2014374-k119_7555_2-328
AGTACCTGCAGGAAAGGATACTCCGTGAGTAGTGGCGAGCGAAAGCGGATCAGGCTAAACCGGGTGCGTGTGATAGCCGTCAGGTGTTGCGCATTCGGGGTCGTGGGATGGACTGTTCAGCCTCTGACGGGGTTGAGGAGAGTGATAAAATGTCGTGCTAGGTGAATGGGATTGAATTCCCAGCCGTAGAGGGTGATGGCCCCGTAGCTTGTCGTGCGATGTCTCTTTATGTTTATTCCCAAGTAGCGCGGGACTCGTGGAATCCCGCGTGAATCTGCCCAGACCGTTGGGTAAGCCTAAGTATTCCTGTCTGACCGATAGTGTACT
>ERR2014374-k119_3067_277-591
AAAGGAGGTGATCCAGCCGCACCTTCCGGTACGGCTACCTTGTTACGACTTAGTCCCAATCACGAGCCTCACCTTAGACGGCTCCATCCCAAAAGGGTTAGGCCACCGGCTTCGGGTGCTGCCCACTTTCATGACTTGACGGGCGGTGTGTACAAGGCCCGGGAACGCATTCACCGCGACGTTGCTGATTCGCGATTACTAGCGACTCCGCCTTCACGTAGTCGAGTTGCAGACTACGATCCGAACTGAGACCGGTTTTAAGGGATCCGCTCCATGTCACCATGTCGCATCCCGTTGTACCGGCCATTGTAGCAT
>ERR2014375-k119_5276_70-576
CTGTGTTGGTTAGACAGGAATACTTAGGCTTACCCAACGGTCTGGGCAGATTCACGCGGGATTCCACGAGTCCCGCGCTACTTGGGAATAAACATAAAGAGACATCGCACGACAAGCTACGGGGCCATCACCCTCTACGGCTGGGAATTCAATCCCATTCACCTAGCACGACATTTTATCACTCTCCTCAACCCCGTCAGAGGCTGAACAGTCCATCCCACGACCCCGAATGCGCAACACCTGACGGCTATCACACGCACCCGGTTTAGCCTGATCCGCTTTCGCTCGCCACTACTCACGGAGTATCCTTTCCTGCAGGTACTGAGATGTTTCACTTCCCTGCGTACCCCCCACAAAAACTGTGGTGACCACTCATAACAGTGGCCGGGTCTCCCCATT…
>ERR2014375-k119_5276_966-1258
AAAGGAGGTGATCCAGCCGCACCTTCCGGTACGGCTACCTTGTTACGACTTAGTCCCAATCACGAGCCTCACCTTAGACGGCTCCATCCCAAAAGGGTTAGGCCACCGGCTTCGGGTGCTGCCCACTTTCATGACTTGACGGGCGGTGTGTACAAGGCCCGGGAACGCATTCACCGCGACGTTGCTGATTCGCGATTACTAGCGACTCCGCCTTCACGTAGTCGAGTTGCAGACTACGATCCGAACTGAGACCGGTTTTAAGGGATCCGCTCCATGTCACCATGTCGCATCCG
>ERR2014376-k119_5659_199-507
AAAGGAGGTGATCCAGCCGCACCTTCCGGTACGGCTACCTTGTTACGACTTAGTCCCAATCACGAGCCTCACCTTAGACGGCTCCCTCCAAAAAGGTCAGGCCACCGGCTTCGGGTGCTGCCCACTTTCATGACTTGACGGGCGGTGTGTACAAGGCCCGGGAACGCATTCACCGCGACGTTGCTGATTCGCGATTACTAGCGACTCCGCCTTCACGTAGTCGAGTTGCAGACTACGATCCGAACTGAGACCGGTTTTAAGGGATTAGCTCCATGTCACCATGTCGCACCCCGTTGTACCGGCCATTGT
>ERR2014383-k119_13020_17-317
AATTACAACGGGTTGCTTCATGGTGACATGGTGCTAATCCCTTAAAACTGGTCTCAGTTCGGATCGTAGTCTGCAACTCGACTACGTGAAGGCGGAGTCGCTAGTAATCGCGAATCAGCAACGTCGCGGTGAATGCGTTCCCGGGCCTTGTACACACCGCCCGTCAAGTCATGAAAGTGGGCAGCACCCGAAGCCGGTGGCCTAACCCTTTTGGGATGGAGCCGTCTAAGGTGAGGCTCGTGATTGGGACTAAGTCGTAACAAGGTAGCCGTACCGGAAGGTGCGGCTGGATCACCTCCTT
>ERR2014388-k119_21825_360-687
AAAGGAGGTGATCCAGCCGCACCTTCCGGTACGGCTACCTTGTTACGACTTAGTCCCAATCACGAGCCTCACCTTAGACGGCTCCATCCCAAAAGGGTTAGGCCACCGGCTTCGGGTGCTGCCCACTTTCATGACTTGACGGGCGGTGTGTACAAGGCCCGGGAACGCATTCACCGCGACGTTGCTGATTCGCGATTACTAGCGACTCCGCCTTCACGTAGTCGAGTTGCAGACTACGATCCGAACTGAGACCGGTTTTAAGGGATCCGCTCCATGTCACCATGTCGCATCCCGTTGTACCGGCCATTGTAGCATGCGTGAAGCCCTG
>ERR2014388-k119_1719_5-170
CGTCTTTCAACGGGTTATCCCGTAGTTATGGGAAGGTTGGATACGCGTTACTCACCCGTGCGCCAGTCGTCATCAAGGAAAGCAAGCTTTCCTCATGTTACCCTGCGACTTGCATGTGTTAAGCCTGTAGCTAGCGTTCATCCTGAGCCAGGATCAAACTCTACAT
>ERR2014390-k119_2351_90-407
CATTTCCAATGTGGCCGTCCGCCCTCTCAGGCCGGCTACCCGTCGAAGCCTAGGTGGGCCATTACCCCGCCTACAAGCTGATAGGACGCGACCCCATCCCATGCCACTAAACACTTTCCCAACAAGACATGCGTCAAGTTGGAGCATCCAGCATTACCACCCGTTTCCAAGAGCTATTCTGGAGCATGGGGCAGGTTGGTCACGCATTACTCACCCGTTCGCCACTCTCACCAGTCAGCAAGCTGACTAGATCCCGTTCGACTTGCATGTGTTAAGCACGCCGCCAGCGTTCATCCTGAGCCAGAATCGAACCCTCCA
>ERR2014391-k119_870_466-778
AAAGGAGGTGATCCAGCCGCACCTTCCGGTACGGCTACCTTGTTACGACTTAGTCCCAATCACGAGCCTCACCTTAGACGGCTCCATCCCAAAAGGGTTAGGCCACCGGCTTCGGGTGCTGCCCACTTTCATGACTTGACGGGCGGTGTGTACAAGGCCCGGGAACGCATTCACCGCGACGTTGCTGATTCGCGATTACTAGCGACTCCGCCTTCACGTAGTCGAGTTGCAGACTACGATCCGAACTGAGACCGGTTTTAAGGGATCCGCTCCATGTCACCATGTCGCATCCCGTTGTACCGGCCATTGTAGC
>ERR2014391-k119_3849_1-371
CCATTGTCCAATATTCCCCACTGCTGCCTCCCGTAGGAGTCTGGGCCGTATCTCAGTCCCAATGTGGCCGTCCGCCCTCTCAGGCCGGCTACCCGTCGAAGCCTAGGTGGGCCATTACCCCGCCTACAAGCTGATAGGACGCGACCCCATCCCATGCCACTAAACACTTTCCCAACAAGACATGCGTCAAGTTGGAGCATCCAGCATTACCACCCGTTTCCAAGAGCTATTCTGGAGCATGGGGCAGGTTGGTCACGCATTACTCACCCGTTCGCCACTCTCACCAGTCAGCAAGCTGACTAGATCCCGTTCGACTTGCATGTGTTAAGCACGCCGCCAGCGTTCATCCTGAGCCAGAATCGAACCCTCCA
>ERR2014392-k119_11293_156-362
CTCCAGTAACGCGACCAGCTTCAGCAACGTCGCGGTGAATGCGTTCCCGGGCCTTGTACACACCGCCCGTCAAGTCATGAAAGTGGGCAGCACCCGAAGCCGGTGGCCTAACCCTTTTGGGATGGAGCCGTCTAAGGTGAGGCTCGTGATTGGGACTAAGTCGTAACAAGGTAGCCGTACCGGAAGGTGCGGCTGGATCACCTCCTT
>ERR2014392-k119_11562_78-408
TTTCCCTCACGGTACTAGTACACTATCGGTCAGACAGGAATACTTAGGCTTACCCAACGGTCTGGGCAGATTCACGCGGGATTCCACGAGTCCCGCGCTACTTGGGAATAAACATAAAGAGACATCGCACGACAAGCTACGGGGCCATCACCCTCTACGGCTGGGAATTCAATCCCATTCACCTAGCACGACATTTTATCACTCTCCTCAACCCCGTCAGAGGCTGAACAGTCCATCCCACGACCCCGAATGCGCAACACCTGACGGCTATCACACGCACCCGGTTTAGCCTGATCCGCTTTCGCTCGCCACTACTCACGGAGTATCCTTT
>ERR2014354-k119_5794_11438-11547
AGCGACTTCCTATCCTCCCGGGGGGCCTCCCCCCAAGTACTTTCGGCGTTTACGGGCTTAACTGCTGTGTTCGGCATGGGAACAGGTGGATCCCCGCAGCTATCGCCGCT
>ERR2014354-k119_11364_1985-2556
AGGGTCTGGGCATGGATAATAATCGGGTATAAGACAGATACCGAAGGCGCGGGATAGTAATAATAAAAGTATCGGTAGGGGAGCATTCTATATACGTTGAATGGTTAAGGTAACTTTTCCTGGAGTGTATAGAAAAGCAAATGTAGGTATAAGTAACGATAAGAAGGGTAAGATTCCCTTCCGCCGCAAGACTAAGGTTTCCCGGGCAATGCCAATCATCCCGGGGTTAGTCGGGTCCTAAGTCTCAGCCGACAGGCGAGGGCGATGGCAGACACGGTTAATATTCCGTGACTGCTGCATGATGCGATTGTGGAGACGGAGAAGTGACACCACCGCGAGCTGACGGAATAGCTCGTTGAAGAAATTAGGCATTGATCATGGTAGGCAAATCCGCCATGA…
>ERR2014358-k119_23215_170-279
AGCGGCGATAGCTGCGGGGATCCACCTGTTCCCATGCCGAACACAGCAGTTAAGCCCGTAAACGCCGAAAGTACTTGGGGGGAGGCCCCCCGGGAGGATAGGAAGTCGCT
>ERR2014370-k119_4201_104-214
CAGCGGCGATAGCTGCGGGGATCCACCTGTACCCATGCCGAACACAGCAGTTAAGCCCGTAAACGCCGAAAGTACTTGGGGGGAGGCCCCCCGGGAGGATAGGAAGTCGCT
>ERR2014388-k119_26678_1-366
TCCTTCACAGTACTGTGCACTATCGGTCACTAAGTAGTATTTAGCCTTGGGGGGTGGTCCCCCCGCCTTCCCACAAGGTTTCTCGTGTCTCGTGGTACTCCGGATCCTGCCGGCAGCTCGCTCCTTTTCCCTTACGGGGCTCTCACCCTCTCTGGCGGAACGTTCCAGTCCTCTTCTGATAAAAAGCTTGCCGCTTCCTGCAGTCCTTACCCCGCGGTGCACGCACCGCGGTTTGGGCTGTTCCGCTTTCGCTCGCCGCTACTTACGGAATCACTCTTGTTTTCTTTTCCTCCGCCTACTTAGATGTTTCAGTTCAGCGGGTTCCCGGCCATACACTATGGATTCATGTATTTTTAGTATGAATAT
>ERR2014391-k119_12471_67-444
AGTAACCTCGCCATATATCATAACTCGCAGGATGATTAACCAAAATCCACGCAGTCACAAGGTTACCCTTGCTCCTACCGCTTGTAAGCATACGGTTTCAAATTCTGTTTCACTCCTCTTCTCGAGGTTCTTTTCACCTTTCCCTCACGGTACTCTGCTCTATCGGTTAGTAAAAGTATTTAGCCTTATGAGATATGGTCCTCACTGATTCACACCAAATTCCTCGTGTTTGATGCTACTCGGGTGCTATTCTTAAATTTAAATCTTTTCACTCTACAGGACTTTCACCTTCTTTGGTTTAGCTTTCCAACTAATTCTGTTTCTTCATTTAAATCTAATGATATATAGACTTCTATCTGAATAGTCCCTCTACCCCAC
>ERR2014393-k119_3600_664-773
AGCGACTTCCTATCCTCCCGGGGAGCCTCCCCCCAAGTACTTTCGGCGTTTACGGGCTTAACTGCTGTGTTCGGCATGGGAACAGGTGGATCCCCGCAGCTATCGCCGCT
>ERR2014354-k119_10585_786-1332
AAAAGGGCATACGGAGGATGCCTAGGTAGTAAAAGCCGAAGAAGGACGTGATAAGCTGCGAAAAGCTTGGTGAAGTTGCACATAAACGAAGAAGCCAAGATGTCCGAATGGGAAAACCTGTATATGAGGAGCATATACGCGAAAGAGGTAAGCCTGTGAACTGAAACATCTAAGTAACAGGAGGAAAAGAAAGTAAAAACGATTTTCTGAGTAGCGGCGAGCGAAAGGGAAGGAGCCTAAACCATATTAGAGTAATAGTTGGACGACGTTTCTAATATGGGGTAGAGGGACTATTCAGATAGAAGTCTATATATCATTAGATTTAAATGAAGAAACAGAATTAGTTGGAAAGCTAAACCAAAGAAGGTGAAAGTCCTGTAGAGTGAAAAGATTTAAATT…
>ERR2014358-k119_9786_135-518
AAAAGGGCATACGGAGGATGCCTAGGTAGTAAAAGCCGAAGAAGGACGTGATAAGCTGCGAAAAGCTTGGTGAAGTTGCACATAAACGAAGAAGCCAAGATGTCCGAATGGGAAAACCTGTATATGAGGAGCATATACGCGAAAGAGGTAAGCCTGTGAACTGAAACATCTAAGTAACAGGAGGAAAAGAAAGTAAAAACGATTTTCTGAGTAGCGGCGAGCGAAAGGGAAGGAGCCTAAACCATATTAGAGTAATAGTTGGACGACGTTTCTAATGTGGGGTAGAGGGACTATTCAGATAGAAGTCTATATATCATTAGATTTAAATGAAGAAACAGAATTAGTTGGAAAGCTAAACCAAAGAAGGTGAAAGTTTGGAAGCCA
>ERR2014359-k119_3334_229-608
AAAAGGGCATACGGAGGATGCCTAGGTAGTAAAAGCCGAAGAAGGACGTGATAAGCTGCGAAAAGCTTGGTGAAGTTGCACATAAACGAAGAAGCCAAGATGTCCGAATGGGAAAACCTGTATATGAGGAGCATATACGCGAAAGAGGTAAGCCTGTGAACTGAAACATCTAAGTAACAGGAGGAAAAGAAAGTAAAAACGATTTTCTGAGTAGCGGCGAGCGAAAGGGAAGGAGCCTAAACCATATTAGAGTAATAGTTGGACGATGTTTCTAATGTGGGGTAGAGGGACTATTCAGATAGAAGTCTATATATCATTAGATTTAAATGAAGAAACAGAATTAGTTGGAAAGCTAAACCAAAGAAGGTGAAAGTCCTATT
>ERR2014361-k119_23842_89-463
CTTTCACCTTCTTTGGTTTAGCTTTCCAACTAATTCTGTTTCTTCATTTAAATCTAATGATATATAGACTTCTATCTGAATAGTCCCTCTACCCCACATTAGAAACGTCGTCCAACTATTACTCTAATATGGTTTAGGCTCCTTCCCTTTCGCTCGCCGCTACTCAGAAAATCGTTTTTACTTTCTTTTCCTCCTGTTACTTAGATGTTTCAGTTCACAGGCTTACCTCTTTCGCGTATATGCTTCTCATATACAGGTTTTCCCATTCGGACATCTTGGCTTCTTCGTTTATGTGCAACTTCACCAAGCTTTTCGCAGCTTATCACGTCCTTCTTCGGCTTTTACTACCTAGGCATCCTCCGTATGCCCTTTATT
>ERR2014370-k119_12324_311-679
CAAGCAAAAAAGAGCATAGGGCGGATGCCTAGGCACTAAGAGCCGATGAAAGACGTGATAAGCTGCGAAAAGCTTGGTGAAGTTGCACATAAACGAAGAAGCCAAGATGTCCGAATGGGAAAACCTGTATATGAGGAGCATATACGCGAAAGAGGTAAGCTTGTGAACTGAAACATCTAAGTAACAGGAGGAAAAGAAAGTAAAAACGATTTTCTGAGTAGCGGCGAGCGAAAGGGAAGGAGCCTAAACCATATTAGAGTAATAGTTGGACGACGTTTCTAATGTGGGGTAGAGGGACTATTCAGATAGAAGTCTATATATCATTAGATTTAAATGAAGAAACAGAATTAGTTGGAAAGCTAAACCTGA
>ERR2014371-k119_8936_191-627
GTCGCACGGGATGCGTTAAATTCCAAAATTAAATTTAAATCTTTTCACTCTACAGGACTTTCACCTTCTTTGGTTTAGCTTTCCAACTAATTCTGTTTCTTCATTTAAATCTAATGATATATAGACTTCTATCTGAATAGTCCCTCTACCCCACATTAGAAACGTCGTCCAACTATTACTCTAATATGGTTTAGGCTCCTTCCCTTTCGCTCGCCGCTACTCAGAAAATCGTTTTTACTTTCTTTTCCTCCTGTTACTTAGATGTTTCAGTTCACAAGCTTACCTCTTTCGCGTATATGCTCCTCATATACAGGTTTTCCCATTCGGACATCTTGGCTTCTTCGTTTATGTGCAACTTCACCAAGCTTTTCGCAGCTTATCACGTCTTTCATCGGCTCT…
>ERR2014390-k119_11068_400-893
AAAAGGGCATACGGAGGATGCCTAGGTAGTAAAAGCCGAAGAAGGACGTGATAAGCTGCGAAAAGCTTGGTGAAGTTGCACATAAACGAAGAAGCCAAGATGTCCGAATGGGAAAACCTGTATATGAAAAGCATATACGCGAAAGAGGTAAGCCTGTGAACTGAAACATCTAAGTAACAGGAGGAAAAGAAAGTAAAAACGATTTTCTGAGTAGCGGCGAGCGAAAGGGAAGGAGCCTAAACCATATTAGAGTAATAGTTGGACGACGTTTCTAATGTGGGGTAGAGGGACTATTCAGATAGAAGTCTATATATCATTAGATTTAAATGAAGAAACAGAATTAGTTGGAAAGCTAAACCAAAGAAGGTGAAAGTCCTGTAGAGTGAAAAGATTTAAATT…
>ERR2014361-k119_13706_1-302
TTCCCTCACGGTACTATTCTCTATCGGTCACTGAGTAGTATTTAGCCTTAGGGGGTGGTCCCCCCATATTCACACAGAATTTCTCGTGTTCCATGCTACTTCTTCTAAGCCAGATTCCATCCGATTTCGTTTACAGGACTTTCACCTTCTTCGGTTGACCTTCCCAGATCATTCTACTATCAGACTTTACCCTTAGCTTAACTTAGGCTCTTTCCATTTCGCTCGCCGCTACTTTGAAAATCGAGTTTTCTTTCTTTTCGTCAGGCTACTTAGATGTTTCAGTTCACCTGCTATTCCCTTCT
>ERR2014378-k119_7376_4-296
GATTTCCCAAGTAGCGGCGAGCGAACAGGAAAGAGCCCAAACCGTTTGTGTAAGCGAGCGGGGTTAGGACTGCGACGTGTACTTATGGAGATAGACGAATGATCTGGGAAGATCAGCGATAAAGGGTGAAAGCCCCGTAGTCGAAATCGAAGTAAGGCTAGCAGGATCCAGAGTAGCACGAGGCACGTGGAATCTCGTGTGAACGAGCGGAGACCACTCCGTAAGGCTAAATACTAACTGGTGACCGATAGAGAATAGTACTGTGAAGGAAAGGTGAAAAGTACCCCGGGAGG
>ERR2014354-k119_9722_594-693
GCCTGCTCGCCAGAACACTACGAGCCACAGCTTAAAACTCAAAGGACCTGGCGATGCTTCATATCCCTCTAGAGGAGCCTGTTCTGTAATCGATAAACCC
>ERR2014371-k119_5156_825-1053
CTAATACATCACTTTTTGTTGCACGCTCACAAAAACTGGCAAGCTGTTCATAGGTTCCGTAACAATAACGGTCCTAAGGTAGCGAAATTCCTTGTCGGGTAAGTTCCGACCTGCACGAATGGCGTAACGACTTCCCCACTGTCTCGGCCAGGAGCCCGGCGAAATTGCAGTACGAGTAAAGATGCTCGTTAAGCGCAGAAGGACGAAAAGACCCCGGGACCTTTACTAT
>ERR2014379-k119_11984_406-691
AAGTTTCATAAGGGCTATCGTAGTTTTCTGGGGTAGAAAATGTAGCCCATTTCTTGCCACCTCATGGGCTACACCTTGACCTAACGTCTTTACGTGGGTACTTGCGCTTACTTTGTAGCCTTCATCAGGGTTTGCTGAAGATGGCGGTATATAGGCTGAGCAAGAGGTGGTGAGGTTGATCGGGGTTTATCGATTACAGAACAGGCTCCTCTAGAGGGATATGAAGCACCGCCAGGTCCTTTGAGTTTTAAGCTGTGGCTCGTAGTGTTCTGGCGAGCAGTTTTGT
>ERR2014369-k119_7325_61-287
TGAACTCCTCACACCCAATTGGACCAATCTATCACCCTATAGAAGAACTAATGTTAGTATAAGTAACATGAAAACATTCTCCTCCGCATAAGCCTGCGTCAGATTAAAACACTGAACTGACAATTAACAGCCCAATATCTACAATCAACCAACAAGTCATTATTACCCTCACTGTCAACCCAACACAGGCATGCTCATAAGGAAAGGTTAAAAAAAGTAAAAGGAAC
>ERR2014393-k119_8989_4-150
GTCTTGTACACACCGCCCGTCACACCACGAGAGTTGTTTGCACCTGAAATTACTGGCCTAACTGCAAAGGGGGAGGTACTGAAGGTGTGGATAGCGATTGGGGTGAAGTCGTAACAAGGTATCCGTACCGGAAGGTGCGGATGGATC
>ERR2014355-k119_17785_2-263
GGATATAAAGCACCGCCAAGTCCTTTGAGTTTTAAGCTGTTGCTTGTAGTGTTCTGGTGAACAGTTTTGTTGATCTAACTATTCGAGTTTAGGGTTAAGCATAGCGGGGTATCTACTCCCAGTTTGGATCTTAGCTATTTTGTCTTCAGAATATTAAAGGCACCTTCGTAGTTATTTCAGCTGGGGTTTTTTTACAACTTTTTTACAACTTATTTAGAAACTTTCAGGTTTCTAAATATATGAATGAACCATAATATAAGCC
>ERR2014387-k119_1621_120-390
GTTTAACCTTTCCTTATGAGCATGCCTGTGTTGGGTTGACAGTGAGGGTAATAATGACTTGTTGGTTGATTGTAGATATTGGGCTGTTAATTGTCAGTTCAGTGTTTTAATCTGACGCAGGCTTATGCGGAGGAGAATGTTTTCATGTTACTTATACTAACATTAGTTCTTCTATAGGGTGATAGATTGGTCCAATTGGGTGTGAGGAGTTCAGTTATATGTTTGGGATTTTTTAGGTAGTGGGTGTTGAGCTTGAACGCTTTCTTAATTG
>ERR2014381-k119_26230_12003-12175
ACTACGAAGGTGCCTTTAATATTCTGAAGACAAAATAGCTAAGATCCAAACTGGGAGTAGATACCCCGCTATGCTTAACCCTAAACTCGAACAGTTAGATCAACAAAACTGTTCGCCAGAACACTACAAGCAACAGCTTAAAACTCAAAGGACTTGGCGGTGCTTTACATCCC
>ERR2014369-k119_24868_25-355
TAGATACCCCACTATGCTTAGCCCTAAACCTCAACAGTTAAATCAACAAAACTGCTCGCCAGAACACTACGAGCCACAGCTTAAAACTCAAAGGACCTGGCGGTGCTTCATATCCCTCTAGAGGAGCCTGTTCTGTAATCGATAAACCCCGATCAACCTCACCACCTCTTGCTCAGCCTATATACCGCCATCTTCAGCAAACCCTGATGAAGGCTACAAAGTAAGCGCAAGTACCCACGTAAAGACGTTAGGTCAAGGTGTAGCCCATGAGGTGGCAAGAAATGGGCTACATTTTCTACCCCAGAAAACTACGATAGCCCTTATGAAACTT
>ERR2014372-k119_4171_167-630
AAAGAGTGTTTAAGATCTGCCCTCAATAAAGCTAAACTCCATTTAAGTTGTAAAAAACTTAGGCTGAAATAAAACATACTACGAATGTGGCTTTAATATCCTGAAGACACGACAGCTAAGATCCAAACTGGGGTTAGATACCCCACTATGCTTAGCCCTAAACCTCAACAGTTAAATCAACAAAACTGCTCGCCAGAACACTACGAGCCACAGCTTAAAACTCAAAGGACCTGGCGGTGCTTCATACCCCTCTAGAGGAGCCTGTTCTGTAATCGATAAACCCCGATCAACCTCACCACCTCTTGCTCAGCCTATATACCGCCATCTTCAGCAAACCCTGATGAAGGCTACAAAGTAAGCGCAAGTACCCACGTAAAGACGTTAGGTCAAGGTGTAGCC…
>ERR2014380-k119_4855_1-187
GTTTGTTCAACGATTAAAGTCCTACGTGATCTGAGTTCAGACAGGAGTAATCCAGGTCGGTTTCTATCTACTTCAAATTCCTCCCTGTACGAAAGGACAAGAGAAATAAGGCCTACTTCACAAAGCGCCTTCCCCCGTAAATGATATCATCTCAACTTAGTATTATACCCACACCCACCCAAGAACA
>ERR2014361-k119_29311_3-164
AACGGTCCTAAGGTAGCGAAATTCCTTGTCAGGTAAGTTCTGACCTGCACGAATGGTGCAATGATTTGGGAGCTGTCTTGGCTGGAGGCCTGGTGAAGTTGTAATAGCGGTGAAGATACCGCTTACCTGCAGTAGGACGGAAAGACCCCGTGGAGCTTAACT

## Sheet: Table S3
Table S3. 4,335 transfer RNA sequences identified from vaginal transcriptome.
>ERR2014354-k119_8543_8537-8609
GCTGGGGTACCTGGACTCGAACCAAGAATGGATGAACCAGAATCACCTGTGTTGCCAATTACACCATACCCCA
>ERR2014354-k119_8543_8649-8722
GTACCCCCGACCGGATTTGAACCGGTGTTGGCGCCGTGAGAGGGCGTAGTCCTAGGCCGCTAGACGACGGGGGC
>ERR2014354-k119_17139_5781-5866
GCGGAGAATACGAGATTCGAACTCGTGAGGCTGTTACACCAACACGCTTTCCAAGCGTGCGCCATAGACCACTAGGCGAATTCTCC
>ERR2014354-k119_12054_168-242
CGGGGTGTAGCGCAGCCCGGTAGCGCTCCTGGTTTGGGACCAGGCGGCCGCAGGTTCGAATCCTGTCGCCCCGAC
>ERR2014354-k119_12054_287-360
GCGGCAATAGCTCAGTTGGTAGAGCACGACCTTGCCAAGGTCGGGGTCGCGAGTTCGAGTCTCGTTTGCCGCTC
>ERR2014354-k119_669_123-207
GGAGGAGTTCCCGAGTGGCCAAAGGGGACGGACTGTAAATCCGTTAGCTACGCTTTCAGTGGTTCGAATCCACTCTCCTCCACCA
>ERR2014354-k119_669_247-320
GCGGGTGTAGCTCAGTGGTAGAGCCCCAGCCTTCCAAGCTGGTTGCGAGGGTTCGATTCCCTTCACCCGCTCCA
>ERR2014354-k119_669_325-401
GCACCTATAGCTCAGCTGGATAGAGCAACGGACTTCTAATCCGTGTGCCAGAGGTTCGAATCCTCTTAGGTGCGCCA
>ERR2014354-k119_669_38-113
GCTGGTGTAGCTCAATTGGTAGAGCAACTGACTTGTAATCAGTAGGTTAGGGGTTCAAGTCCTCCCACCAGCTCCA
>ERR2014354-k119_669_406-482
TGGGGTATAGCCAAGTCGGTAAGGCACTAGACTTTGACTCTAGCATTTCGCAGGTTCGAGTCCTGCTACCCCAGCCA
>ERR2014354-k119_669_490-565
GATTCATTAGCTCAGTCGGTAGAGCACCTGACTTTTAATCAGGGTGTCCGGGGTTCAAATCCCCGATGGATCACCA
>ERR2014354-k119_9175_343-415
GAGCTGTAACTGAGAGTTGAACTCAGGACCTCTTCCTTACCAAGGAAGTGCTCTACCACTGAGCTATTACAGC
>ERR2014354-k119_21056_3396-3471
TGGTGGAGACGATGGGGGTCGAACCCACGACCTCAGGCTTGCAAAGCCCGCGCTCTCCCAACTGAGCTACGTCCCC
>ERR2014354-k119_21056_3548-3624
TGGTGGACCCGACAAGGCTCGAACTTGTGACCTCCCGGTTATCAGCCGGACGCTCTGACCAACTGAGCTACGAGTCC
>ERR2014354-k119_4201_907-991
TGGTGGCGAGGGAAGGATTCGAACCTTCGAAGGCTGAGCCGGCAGATTTACAGTCTGCTCCCTTTGGCCACTCGGGTACCTCGCC
>ERR2014354-k119_2474_59-150
TGGAGATTTACTCAAGAGGCTGAAGAGGCGCCCCTGCTAAGGGTGTAGGTTGGCTAAGGCTGGCGCGAGGGTTCGGATCTCTCAATCTCCGT
>ERR2014354-k119_22950_5432-5507
GGGCGATTGGCGCAGTGGCTAGCGCAGGTGCTTTACACGCACAAGGTCGGGGGTTCAAATCCCTCATCGCCCACCA
>ERR2014354-k119_19595_1783-1859
CGGGTTGTGGCTCAGCTTGGTAGAGCGCTCGGTTCGGGACCGAGAGGTCGCTGGTTCGAATCCAGTCAACCCGACCA
>ERR2014354-k119_6199_3543-3617
GCGGGCATCGCCAAGAGGTAAGGCAATGGCTTCCCAAGCCATCATTCGCGGGTTCGAATCCCGTTGCCCGCTCCA
>ERR2014354-k119_3025_1113-1195
TGGTGTCGGAGGCGGGACTTGAACCCGCACGACCTTTTAGTCAGTCACTAGCACCTCAAGCTAGCGCGTCTGCCAATTCCGCC
>ERR2014354-k119_13282_453-527
TGGTGGGCGATGCGGGATTTGAACCCACGACCCCTTCCGTGTGAAGGAAGTGCTCTACCCCTGAGCCAATCGCCC
>ERR2014354-k119_16995_4126-4200
TCCCCGATGGCGCAGCGGTAGCGCAGCTGACTGTTAATCAGCGTGTCGTAGGTTCGAATCCTACTCGGGGAGCCA
>ERR2014358-k119_21258_243-331
TGGCGGAAAGGGTGGGATTCGAACCCACGGTGCGTTGCCGCATCACTAGTTTTCAAGACTAGCTCCTTAAACCACTCGGACACCTTTCC
>ERR2014358-k119_14704_3514-3588
GCGGGCATCGCCAAGAGGTAAGGCAATGGCTTCCCAAGCCATCATTCGCGGGTTCGAATCCCGTTGCCCGCTCCA
>ERR2014358-k119_13122_137-221
TGGTGGGGGCGGTGGGACTCGAACCCACATGACCGAAGTCGGAGGATTTTAAGTCCTCTGCGTCTGCCAATTCCACCACGCCCCC
>ERR2014358-k119_20347_2320-2396
TGGTGCGGCGTATAGGATTCGAACCTATGACGTTCTGATTCGTAGTCAGACCCTCTATCCAGCTGAGGTAACGCCGC
>ERR2014358-k119_9901_555-645
TGGTGTCGGAGGCGGGACTTGAACCCGCACGACCTTTTAGTCAGTCACTAGCACCTCAAGCTAGCGCGTCTGCCAATTCCGCCACTCCGAC
>ERR2014358-k119_15160_693-766
TGGAGCGGATGACGGGAATCGGACCCGCGTCATCAGTTTGGAAGACTGATACTCTACCATTGAGCTACATCCGC
>ERR2014358-k119_10141_1112-1187
TGGTGGAGACGATGGGGGTCGAACCCACGACCTCAGGCTTGCAAAGCCCGCGCTCTCCCAACTGAGCTACGTCCCC
>ERR2014358-k119_10141_1263-1339
TGGTGGACCCGACAAGGCTCGAACTTGTGACCTCCCGGTTATCAGCCGGACGCTCTGACCAACTGAGCTACGAGTCC
>ERR2014358-k119_6748_412-487
TGGTGGAGATGAGGAGGATCGAACTCCTGACCCCCTGCTTGCAAGGCAGGTGCTCTCCCAGCTGAGCTACACCCCC
>ERR2014358-k119_24695_57-147
TGGCGGAGGGGGAGGGATTCGAACCCTCGGAACGGGGTTGCCGCTCAACGGTTTTCAAGACCGCCGCATTCGACCACTCTGCCACCCCTCC
>ERR2014358-k119_8746_197-270
GCGGCAATAGCTCAGTTGGTAGAGCACAACCTTGCCAAGGTTGGGGTCGCGAGTTCGAGTCTCGTTTGCCGCTC
>ERR2014358-k119_8746_78-152
CGGGGTGTAGCGCAGCCCGGTAGCGCTCCTGGTTTGGGACCAGGCGGCCGCAGGTTCGAATCCTGTCGCCCCGAC
>ERR2014358-k119_13981_1275-1351
GCTTCCTTAGCTCAGTTGGATAGAGCATCGGTCTTCTAAACCGCAGGTCAGGCGTTCGAATCGCCTAGGGAGCACCA
>ERR2014359-k119_953_904-979
TGGAGCGGCGGACGGGACTCGAACCCGCAACAATCAGCTTGGAAGGCTGATGCTCTACCAATTGAACTACCGCCGC
>ERR2014359-k119_13310_8540-8613
TGGCTGGAGCAGCAGGGATCGAACCTACATTCCAGGTACCAAAAACCTGTGTCCTACCATTGGACGATGCTCCA
>ERR2014359-k119_3911_7257-7332
TGGTGGGTCGTGTGGGAATCGAACCCACGACCTTGGGATTAAAAGTCCCCTGCTCTACCAACTGAGCTAACGACCC
>ERR2014359-k119_13386_6430-6506
TGGTGACTCCAGCGGGGTTCGAACCCGCGACCTTTCGCTCCGGAGGCGAACGCTCTAATCCACTGAGCTATGGAGCC
>ERR2014359-k119_10657_67-1117
AATTTGCCCGAGAAGCATTCGCGACTCGCGCACAAATCAAATACTATATATTAATATTTGCAATTTGTCTAGCATGACGCGCCGCAAATGTTCGCATGTGTTCTAGTCAAAGTGTATTTCTGTCCGCTTTTGTGAGTATCTTGGCAATTGGAAGATAGTGATGCACAAGTTCCACTTTGCGCGCATTTACACGTGTTTACTTTATAGTTCACTATGATTCTCGATGATTATTGTGATTAAAACGTGTTCGAGTGTGCCTAAAGATTGATAAAACAAGGCATCACGTCACTTCATTCAAGATGAAAGGACCAAGAAATGGCCATCAATCCACCAGTTGACGCCGTTAAAACACCTGAATGGGCTGCTTTGCAGAAGCACTATGATGAATTGCAGTCCGAA…
>ERR2014359-k119_12517_4625-4700
TGGTGGAGACGATGGGGGTCGAACCCACGACCTCAGGCTTGCAAAGCCCGCGCTCTCCCAACTGAGCTACGTCCCC
>ERR2014359-k119_12517_4777-4853
TGGTGGACCCGACAAGGCTCGAACTTGTGACCTCCCGGTTATCAGCCGGACGCTCTGACCAACTGAGCTACGAGTCC
>ERR2014359-k119_5014_2589-2664
TGGGGTGGCTAACGCGGCTTGAACGCGCGACCTTCTGAACCACAATCAGATGCTCTACCAACTGAGCTATAGCCAC
>ERR2014359-k119_13459_6857-6931
TGGTGGGCGTTAGAAGATTTGAACTTCTGACCTCTTCCGTGTCAGGGAAGCGCTCTCCCCCTGAGCTAAACGCCC
>ERR2014359-k119_5112_22102-22188
GCCCGAGTGGTGGAATTGGCAGACGCGATGGATTCAAAATCCATTTCTGGCAACAGAGTGTGAGTTCGAGTCTCACCTCGGGCACCA
>ERR2014359-k119_3156_3047-3129
TGGTGTCGGAGGCGGGACTTGAACCCGCACGACCTTTTAGTCAGTCACTAGCACCTCAAGCTAGCGCGTCTGCCAATTCCGCC
>ERR2014359-k119_11858_8159-8534
GGGGGTGACTGGATTCGACAGGGTAAGTTTGAGGTGGGCAGCAAGCCGTGGTCTCCTCGCCACGTTAATCAGGGGTACTGTCAAATTTAATTGACAATGTTATTCCTTTCAAGAGTGAGCGTAAGCTTGCTCTTGCTGCTTAATTTATACAAGCAGCCGACAAACTAAGAATTGCTTCCGTTTTTAGGGCGTCGTCATTTTAGGAAGATGCAACATAAGACGTGGACTGTATGCTTATGTTTAAGATTGAACAGAATCGAACATACATCGCCTGTTGTTAAGTGATGTATGTTTTAAATTTAATTGACAACTGAGCTTGGAGACACCTGCCAGGAATTTGCGTTGGACCGGAGTTCGATTCTCCGCACCTCCACCA
>ERR2014359-k119_12755_14172-14245
GCGGACATAGTTCATCGGTAGAATGGAAGCTTCCCAAGCTTCAGAGGCGGGTTCGATTCCCGTTGTCCGCTCCA
>ERR2014359-k119_12755_7687-7761
GGGCCCGTAGCTCAGGTGGTTAGAGCGCATCCCTGATAAGGATGAGGTCGGAGGTTCAAGTCCTCCCGGGCCCAC
>ERR2014359-k119_12755_7793-7866
GGGGCTATGGCGCAGCTGGTAGCGCATCTGCTTTGCAAGCAGAGGGTCAGGAGTTCGAGTCTCCTTAGCTCCAC
>ERR2014359-k119_3324_207-282
GGGGGTGTAGCTCAGCTGGGAGAGCACCTGCCTTGCAAGCAGGGGGTCAGGAGTTCGATCCTCCTCATCTCCACCA
>ERR2014359-k119_3324_28-104
GGGCCTATAGCTCAGCCGGTTAGAGCGCACGCCTGATAAGCGTGAGGTCGGTGGTTCAAGTCCACCTAGGCCCACCA
>ERR2014359-k119_9986_24442-24516
GGCGGGGTAGCTCAGCTGGCTAGAGCGTACGACTCATAATCGTAAGGTCAAGAGTTCGAGTCTCTTCCTCGCTAC
>ERR2014359-k119_7229_5495-5569
GTCCCCATCGTCTAACGGTTAGGACACCGCCCTTTCAAGGCGGAAATACGAGTTCGATTCTCGTTGGGGGTACCA
>ERR2014359-k119_10044_2298-2371
TGGAGCGGATGACGGGAATCGGACCCGCGTCATCAGTTTGGAAGACTGATACTCTACCATTGAGCTACATCCGC
>ERR2014359-k119_12879_17162-17252
TGGCGGAGGGGGAGGGATTCGAACCCTCGGAACGGGGTTGCCGCTCAACGGTTTTCAAGACCGCCGCATTCGACCACTCTGCCACCCCTCC
>ERR2014359-k119_12957_15191-15274
GCGAACGTGGCGGAATGGTAGACGCGCTGTCTTCAGGTGGCAGTGAGCGTATGCTCGTGCGGGTTCAAGTCCCGCCGTTCGCAC
>ERR2014359-k119_4573_965-1049
GGGGGCGTGGTGGAATTGGCAGACGCAGAGGACTTAAAATCCTCCGACTTCGGTCATGTGGGTTCGAGTCCCACCGCCCCCACCA
>ERR2014359-k119_5598_13127-13201
TCCCCGATGGCGCAGCGGTAGCGCAGCTGACTGTTAATCAGCGTGTCGTAGGTTCGAATCCTACTCGGGGAGCCA
>ERR2014359-k119_11350_27659-27735
TGGCGGGATATGCGGGGATCGAACCCGCGACCTCCGACGTGACAGGCCGGCGCTCTAACCAGCTGAGCTAATACCCC
>ERR2014359-k119_11350_42413-42504
TGGCGGAGAGCTGGGGATTCGAACCCCAGATAGAGTTTGCACCCTATACTCGCTTAGCAGGCGAGCACCTTCGGCCACTCGGTCAGCTCTCC
>ERR2014359-k119_11350_42725-42801
GCGGCGTTACCTCAGCTGGATAGAGGGTCTGACTACGAATCAGAACGTCATAGGTTCGAATCCTATACGCCGCACCA
>ERR2014360-k119_5606_3524-3597
TGGAGCGGATGACGGGAATCGGACCCGCGTCATCAGTTTGGAAGACTGATACTCTACCATTGAGCTACATCCGC
>ERR2014360-k119_7046_6928-7003
TGGCAGGGACGGCGGGACTCGAACCCACAACCTACGGTTTTGGAGACCGTTGCGCTACCAATTGCGCCACATCCCT
>ERR2014360-k119_80_5166-5242
TGGTGGGGCCTCAGGGGCTTGAACCCTGGACCGGCGGATTATGAGTCCGCTGCTCTAACCGACTGAGCTAAAGCCCC
>ERR2014360-k119_1923_8799-8873
GTCGGGGTGACAGGATTCGAACCTGCGACATCCTGCTCCCAAAGCAGGCGCGCTACCAAACTGCGCTACACCCCG
>ERR2014360-k119_6629_4274-4348
GCGCCAGTAGCCCAACGGATTAGAGCATCTGACTACGGATCAGAAGGTTGCAGGTTCGAATCCTGTCTGGCGCAC
>ERR2014360-k119_2859_5584-5669
GCGGAGAATACGAGATTCGAACTCGTGAGGCTGTTACACCAACACGCTTTCCAAGCGTGCGCCATAGACCACTAGGCGAATTCTCC
>ERR2014360-k119_3350_6722-6798
GCTTCCTTAGCTCAGTTGGATAGAGCATCGGTCTTCTAAACCGCAGGTCAGGCGTTCGAATCGCCTAGGGAGCACCA
>ERR2014360-k119_3977_3285-3360
GGCTGGGTAGCTCAGTTGGTAGAGCAGGGGACTGAAAATCCCCGTGTCAGGGGTTCAATTCCCTTCCCAGCCACCA
>ERR2014360-k119_1706_168-243
TGGCGGCGTAGCTCAGCTGGCTAGAGCGTCCGGTTCATACCCGGGAGGTCGAGGGTTCGATCCCCCCCGCCGCTAT
>ERR2014360-k119_1706_255-330
TGGACCTTTAGCTCAGTTGGTTAGAGCAGACGGCTCATAACCGTCGGGTCGTAGGTTCGAGTCCTACAAGGTCCAT
>ERR2014360-k119_1706_364-439
TCGCGGGATGGAGCAGTCTGGTAGCTCGTCGGGCTCATAACCCGAAGGTCATAGGTTCAAATCCTGTTCCCGCAAT
>ERR2014360-k119_2207_14741-14814
TGGAGCGGATGACGGGAGTCGAACCCGCCTCTGAAGCTTGGGAAGCTTCCATTCTACCGATGAACTACATCCGC
>ERR2014360-k119_380_123-197
TGGCTCGGTAGCTCAGTTGGTAGAGCAAAGGATTGAAGCTCCTTGTGTCGGCGGTTCGATTCCGTCCCGCGCCAT
>ERR2014360-k119_380_209-281
AGCGGGTATAGTTTAGTGGTAAAATGAAAGCCTTCCAAGCTTTAGTCGCGAGTCCGATTCTCGTTACCCGCTT
>ERR2014360-k119_380_286-361
TGGGCCTATAGCTCAGCTGGTTAGAGCGCACGCCTGATAAGCGTGAGGTCGATGGTTCAAGTCCATTTAGGCCCAT
>ERR2014360-k119_380_388-462
TGGGGGTTTAGCTCAGATGGGAGAGCGCCTGCTTTGCACGCAGGAGGTCATCGGTTCGATCCCGTTAACCTCCAT
>ERR2014360-k119_877_8639-8711
GCTGGGGTACCTGGACTCGAACCAAGAATGGATGAACCAGAATCACCTGTGTTGCCAATTACACCATACCCCA
>ERR2014360-k119_877_8751-8824
GTACCCCCGACCGGATTTGAACCGGTGTTGGCGCCGTGAGAGGGCGTAGTCCTAGGCCGCTAGACGACGGGGGC
>ERR2014360-k119_1375_3-369
AACTTTTTTTTTGTGTTCGTGGTATAGAATAATACTCTATAGCTTTATTTTTCATGGAATCAAACTGTTCTTTTGTAATGGAGTAGGATTCCAAGTCAAACAGGTTATCAGATAACTCTTTTAGGATATTGCATACGTCAGCATTAAAAGAGTGTTCTTTATCATTATCATAGAACACAAGCTTAACGTTCCATTTATTTTCATCGGTTTCAACGTCATTATCGGAGAATTTATCTTCCACAATTATTTCAAATCCGATTTCTTTTTTCATTGCTAGTTCATACATAAATAATACAAAATCTCTCATGCTTGAAAGACCGAAAGTATAGTCACTTCTCCCGGCCAGCCAGTCTCCTACTGGCCGTTG
>ERR2014360-k119_915_3226-3301
GGGCGATTGGCGCAGTGGCTAGCGCAGGTGCTTTACACGCACAAGGTCGGGGGTTCAAATCCCTCATCGCCCACCA
>ERR2014361-k119_2190_5930-6005
GGGGATGTAGCTCAGTTGGGAGAGCGCTGCCTCCGCAAGGCAGAGGCCGAGGGTTCGAATCCCTTCATCTCCACCA
>ERR2014361-k119_20380_4494-4568
TGGAGCGGGCAACGGGATTCGAACCCGCGAATGATGGCTTGGGAAGCCATTGCCTTACCTCTTGGCGATGCCCGC
>ERR2014361-k119_16358_2113-2187
TGGTACCCCCAACGAGAATCGAACTCGTATTTCCGCCTTGAAAGGGCGGTGTCCTAACCGTTAGACGATGGGGAC
>ERR2014361-k119_20618_542-616
TGGAGCTGGCGATAGGGCTCGAACCTACAACAACTGGTTTACAAAACCAGGGCTCTACCATTGAGCTACGCCAGC
>ERR2014361-k119_20771_7488-7563
TGGGGTGGCTAACGCGGCTTGAACGCGCGACCTTCTGAACCACAATCAGATGCTCTACCAACTGAGCTATAGCCAC
>ERR2014361-k119_4607_10682-10773
TGGAGAGTTGGCCGAGCGGTCGAAGGCGCACGATTGGAAATCGTGTTTACGTTCAAAAGGCGTAACGAGGGTTCGAATCCCTTGCTCTCCGT
>ERR2014361-k119_4607_4497-4572
GTGGGATTAGCTAAGTTTGGTTATAGCGCCAGATTGTGGCTCTGGAGGCCATGGGTTCGACTCCCATATCTCACCC
>ERR2014361-k119_4607_4578-4653
TAGGGATGTAGCCAAGCGGTTACGGCACGGGGTTTTGATTCCCGCATGCGCAGGTTCGAGTCCTGCCATCCCTGTC
>ERR2014361-k119_4607_4654-4727
GATCCATTAGCTCAGTTGGTAGAGCACTTGACTTTTAATCAAGGGGCCGAGGGTTCAAGTCCCTCATGGGTCAC
>ERR2014361-k119_4607_6226-6309
ATGGGGAAGGACGGATTCGAACCATCGAAGTCGTAGACAACAGATTTACAGTCTGCCCCCTTTGGCCACTCGGGAACTTCCCCA
>ERR2014361-k119_4607_6326-6399
TGGGCCCTCAGGGACTCGAACCCAGGACCGACCGGTTATGAGCCGGCTGCTCTAACCGACTGAGCTAAAGGCCC
>ERR2014361-k119_20837_3652-3727
TGGTGGAGACGATGGGGGTCGAACCCACGACCTCAGGCTTGCAAAGCCCGCGCTCTCCCAACTGAGCTACGTCCCC
>ERR2014361-k119_20837_3804-3880
TGGTGGACCCGACAAGGCTCGAACTTGTGACCTCCCGGTTATCAGCCGGACGCTCTGACCAACTGAGCTACGAGTCC
>ERR2014361-k119_15003_2036-2110
GAGCCTCCTGCCGGGATCGAACCGGCGACCTGCCGCTTACAAGGCGGCCGCTCTGGCCATCTGAGCTAAGGAGGC
>ERR2014361-k119_17047_20123-20199
GCGGCGTTACCTCAGCTGGATAGAGGGTCTGACTACGAATCAGAACGTCATAGGTTCGAATCCTATACGCCGCACCA
>ERR2014361-k119_17047_5005-5081
TGGCGGGATATGCGGGGATCGAACCCGCGACCTCCGACGTGACAGGCCGGCGCTCTAACCAGCTGAGCTAATACCCC
>ERR2014361-k119_27187_257-331
GCTTAGGTAGCTCAACGGTGGAGCACTCGGCTGTTAACCGATAGGCTGTGGGTTCGAATCCCACCCTGAGCGCCA
>ERR2014361-k119_27187_336-424
GCCGGGGTGGCGGAACTGGCAGACGCACAGGACTTAAAATCCTGCGGTGGTAAAACACCGTATCGGTTCGATTCCGATTCTCGGCACCA
>ERR2014361-k119_27187_447-520
CGCGGGATGGAGCAGTCTGGTAGCTCGTCGGGCTCATAACCCGAAGGTCATAGGTTCAAATCCTGTTCCCGCAA
>ERR2014361-k119_27187_522-596
TGGTCCCTTGGTGTAGGGGTTATCACGCCTCCCTGTCACGGAGGAGATCACCGGTCCGAATCCGGTAGGGACCGT
>ERR2014361-k119_5050_2923-3004
GTGCGCGAGATGGGACTTGAACCCACATGTCGTAAGACACAGGAACCTAAATCCTGCGCGTCTACCATTTCGCCACTCGCGC
>ERR2014361-k119_5050_3041-3114
GAGCCACTTGACAGAATCGAACTGTCGACCTTCTCATTACGAGTGAGACGCTCTACCGACTGAGCTAAAGTGGC
>ERR2014361-k119_25318_169-242
GTACCCCCGACCGGATTTGAACCGGTGTTGGCGCCGTGAGAGGGCGTAGTCCTAGGCCGCTAGACGACGGGGGC
>ERR2014361-k119_13358_7547-7637
TGGCGGAGGGGGAGGGATTCGAACCCTCGGAACGGGGTTGCCGCTCAACGGTTTTCAAGACCGCCGCATTCGACCACTCTGCCACCCCTCC
>ERR2014361-k119_9463_1188-1263
TGGCTCCTGCGGCTGGGCTTGAACCAGCGACCATTCGATTAACAGTCGAACGCTCTGCCAACTGAGCTACGCAGGA
>ERR2014361-k119_31992_1836-1910
GGGGCTTTAGCTCAGTCGGTTAGAGCAGCGGACTCATAATCCGCCGGTCCAGGGTTCAAGCCCCTGAGGCCCCAC
>ERR2014361-k119_11540_4205-4281
TGGTGCTCCCTAGGCGATTCGAACGCCTGACCTGCGGTTTAGAAGACCGATGCTCTATCCAACTGAGCTAAGGAAGC
>ERR2014361-k119_29880_10306-10379
TGGCTGGAGCAGCAGGGATCGAACCTACATTCCAGGTACCAAAAACCTGTGTCCTACCATTGGACGATGCTCCA
>ERR2014361-k119_7649_13153-13229
CGGGTGGTGGCGCAGTTTGGTAGCGCACTTGACTGGGGGTCAAGGGGTCGCTGGTTCGAATCCAGTCCACCCGACCA
>ERR2014361-k119_17768_472-547
TGGCAGGGACGGCGGGACTCGAACCCACAACCTACGGTTTTGGAGACCGTTGCGCTACCAATTGCGCCACATCCCT
>ERR2014361-k119_28027_34-109
TGGAGCTAATGGCGGGACTCGAACCCGCGACCTGCTCATTACGAGTGAGCTGCTCTACCATCTGAGCCACATTAGC
>ERR2014361-k119_13961_6396-6470
TGGTGGGCGTTAGAAGATTTGAACTTCTGACCTCTTCCGTGTCAGGGAAGCGCTCTCCCCCTGAGCTAAACGCCC
>ERR2014361-k119_26104_8689-8765
TGGTCGGGTTGACTGGATTCGAACCAGCGACCTCTCGGTCCCGAACCGAGCGCTCTACCAAGCTGAGCCACAACCCG
>ERR2014361-k119_12106_2376-2460
TGGTGGGGGCGGTGGGACTCGAACCCACATGACCGAAGTCGGAGGATTTTAAGTCCTCTGCGTCTGCCAATTCCACCACGCCCCC
>ERR2014362-k119_10193_2450-2844
GGGGTCGATCGGTTTCGACGGTGATCTGTTCGCCGCGGGGAAGCGTGCCGAGAATGCGAAAGTCCACTCGTAAACGTCCTTTCGCAAAAGAATAAGTGCTAAATCTAATCGCACTGAGTTCGCTCTTGCTGCCTGAGCTTCGCGCCAGGATTAACCAGTGAGCAGCTGCTCCGTTTACCCACTCACGTCTTCGGAGTGGTGCTAAACGTCATTAGAAGACTTGCTTGAATTGCCGAGCTGCAGGGTAGTTCAGGGACTTTTACTGTAGATATGCTCGCCATGAATTGTCTGCGATAACATGGGGGCAGAAAAACTGCCGTACGGCCAGCAGACTACGCACGTAGAAGACCGAGGGTACGGTTTCCGGACCGGGGTTCAATTCCCCGCGACTCCAC
>ERR2014362-k119_23505_177-262
GGTGGGGTTCCCGAGTGGCTAAAGGGAGCAGACTGTAAATCTGCCGGCGTTCGCCTTCGAAGGTTCGAATCCTTCCCCCACCACCA
>ERR2014362-k119_23505_95-170
GCCAACGTAGCTCAATTGGTAGAGCAACTGACTTGTAATCAGTAGGTTGTAGGTTCAAGTCCTATCGTTGGCTCCA
>ERR2014362-k119_15451_1225-1300
TGGCTCCTGCGGCTGGGCTTGAACCAGCGACCATTCGATTAACAGTCGAACGCTCTGCCAACTGAGCTACGCAGGA
>ERR2014362-k119_35375_269-354
GCGGAGAATACGAGATTCGAACTCGTGAGGCTGTTACACCAACACGCTTTCCAAGCGTGCGCCATAGACCACTAGGCGAATTCTCC
>ERR2014363-k119_19440_122-196
GGGTGGCAGGTGGGACTCGAACCCACGACATTCAGAACCACAATCTGACGCTCTAACCAACTGAACTACGGCCAC
>ERR2014363-k119_23055_43-119
GGCTCCATAGCTCAGTGGATTAGAGCGTTCGCCTCCGGAGCGAAAGGTCGCGGGTTCGAACCCCGCTGGAGTCACCA
>ERR2014363-k119_3713_410-484
TGGTGGGCGGTACAAGATTTGAACTTGTGACCTCTTCCGTGTCAGGGAAGCGCTCTCCCCCTGAGCTAAACGCCC
>ERR2014363-k119_21370_3-443
TGGTGGAGATGGTGGGTGTCGAACCCACGTCCGAAAAAATCTCCATATCACTTTCTCCAGGTTCAGTTAATTTTAAAAATTCGCCTAAAGTTTATAAATTAACAAAATAAACAAAAAGCTATCTTGTAAATACTTTTATGACTACAAGATTTTTCATAAAAGTTGCCTGCAAATTTAATGATAGAAAAAAACTTTTCGCAGGAAAAAAGAATTTTTCCAAAAAGCTCAACCTAAAATTAGGCAGCTAATGCAAAATTATCTTCGTTTGCGTTTATATTTAATTTACCGCTTTTTATGTTGATCGGATACAACAACCTGCTTATGATACTTATGGGCGATGGTAGCTCCAACATCATCAACCAAGACTCTCTCAAAGACTTCAACGGCAAGTATGGATAC…
>ERR2014363-k119_21370_95-148
NNNNNNNNNNNNNNNNNNNNNNNNNNNNNNNNNNNNNNNNNNNNNNNNNNNNNN
>ERR2014363-k119_10856_3260-3334
TGGTGGGCGTTAGAAGATTTGAACTTCTGACCTCTTCCGTGTCAGGGAAGCGCTCTCCCCCTGAGCTAAACGCCC
>ERR2014363-k119_17965_67-1562
CACCACCACCTCTCTTTTCACCACTTCCCTTTCTTTTTACAGATAAACACACAAGTAAACGCAGCGCTCTCTCTGTGCAAAGTGCACCATAAGCACACGCATACGCAGGCGCCGACACAACGATTGCACAGACGCCTTACCACACTCGTAATGCATGCGCTACAACCGGTATAACGCAGGCATGTACACACCCATGCGCGCATTGCATCAATTCTCTTTGTAGAATTATGTAACTCTCCCAAATACCTTCCACGAAACTCGGTATACTTATATTTGAAAAGCAAAAACAAACAACAACGAACACCTCAGGTTCATGTGAGGAGCATACTTTGGAGCAAAAAAACTCATCGGATAAACGTTTTGCACTACTTATTGACGCAGATAATGTGTCATCAAAAT…
>ERR2014363-k119_414_15-89
GGTGCGGTAGTTCAGTTGGTTAGAATACCTGCCTGTCACGCAGGGGGTCACGGGTTCGAGTCCCGTCCGCACCGC
>ERR2014363-k119_414_265-350
GCCCAAGTGGCGGAACTGGTAGACGCGCTAGTTTCAGGTACTAGTAAACGCAAGTTTGTGCAGGTTCGATTCCTGTCTTGGGCACC
>ERR2014363-k119_23350_1753-1829
TGGCGGGATATGCGGGGATCGAACCCGCGACCTCCGACGTGACAGGCCGGCGCTCTAACCAGCTGAGCTAATACCCC
>ERR2014363-k119_18223_10884-10960
CGGGGTGTAGCGCAGCTTGGTAGCGCATCTGCTTTGGGAGCAGAGGGTCGCTGGTTCGAATCCAGTCACCCCGACCA
>ERR2014363-k119_691_4509-4585
TGGTGCGGCGTATAGGATTCGAACCTATGACGTTCTGATTCGTAGTCAGACCCTCTATCCAGCTGAGGTAACGCCGC
>ERR2014363-k119_691_4806-4897
GGAGAGCTGACCGAGTGGCCGAAGGTGCTCGCCTGCTAAGCGAGTATAGGGTGCAAACTCTATCTGGGGTTCGAATCCCCAGCTCTCCGCCA
>ERR2014363-k119_7918_235-307
GGGCGGTTGGCGCAGTGGTAGCGCACTTCCCTGACACGGAAGGGGTCACAAGTTCGAACCTTGTATCGCCCAC
>ERR2014363-k119_7918_346-419
GGGTGATTGGCGCAGCGGCTAGCGCACTTCCTTCACACGGAAGGGGTCATAGGTTCGATTCCTATATCACCCAC
>ERR2014363-k119_23849_5318-5394
GGACTCGTAGCTCAGTTGGTCAGAGCGTCCGGCTGATAACCGGGAGGTCACAAGTTCGAGCCTTGTCGGGTCCACCA
>ERR2014363-k119_23849_5471-5546
GGGGACGTAGCTCAGTTGGGAGAGCGCGGGCTTTGCAAGCCTGAGGTCGTGGGTTCGACCCCCATCGTCTCCACCA
>ERR2014363-k119_23849_9128-9218
GGAGAGTTGTCCGAGTGGCTGAAGGAGCACGATTGGAAATCGTGTATACGCCTAAAGCGTATCCCGGGTTCAAATCCCGGACTCTCCGCCA
>ERR2014363-k119_23849_9374-9465
GGAGGGGTGGCAGAGTGGTCGAATGCGGCGGTCTCGAAAACCGTTTACCCTTGTATAAGGGTACGAGGGTTCGAATCCCTCCTCCTCCGCCA
>ERR2014363-k119_22311_107-192
GGAGAGGTGGCAGAGTGGTCGATTGCGGCGGTCTTGAAAACCGTTGACCTTCACGGGTCCGGGGGTTCGAATCCCTCCCTCTCCGC
>ERR2014363-k119_22311_257-330
GCGGAAATAGCTCAGTTGGTAGAGCATCAGCTTCCCAAGCTGAGGGTCGCGAGTTCGAGCCTCGTTTTCCGCTC
>ERR2014363-k119_2990_2105-2178
GTGCCCCCTGTGGGACTCGAACCCACAACCCAAGACTTAAAAGGACTCTGCTCTGCCAATTGAGCTAAAGGGGC
>ERR2014363-k119_27747_6880-6954
GTCCCCATCGTCTAACGGTTAGGACACCGCCCTTTCAAGGCGGAAATACGAGTTCGATTCTCGTTGGGGGTACCA
>ERR2014363-k119_24285_637-722
AAGCAGAAGATGGGACTTGAACCCACACGACCGTGAAGCCACAGGCACCTGAAGCCTGCGCGTCTGCCAATTCCGCCACTTCTGCT
>ERR2014363-k119_10292_510-594
TGGTGGGGGCGGTGGGACTCGAACCCACATGACCGAAGTCGGAGGATTTTAAGTCCTCTGCGTCTGCCAATTCCACCACGCCCCC
>ERR2014364-k119_18666_23-98
TGGTGCTCAGGGACGGAATCGAACCGCCGACACGGGGATTTTCAGTCCCCTGCTCTACCGACTGAGCTACCTGAGC
>ERR2014364-k119_184_5377-5452
TGGAGCGGCGGACGGGACTCGAACCCGCAACAATCAGCTTGGAAGGCTGATGCTCTACCAATTGAACTACCGCCGC
>ERR2014364-k119_3320_3001-3074
GCACGGGTTGAAAGACTCGAACTCTCGACACCTGGTTTTGGAGACCAGTGCTCTACCAACTGAGCTAAACCCGT
>ERR2014364-k119_12982_3582-3672
TGGCGGAGGGGGAGGGATTCGAACCCTCGGAACGGGGTTGCCGCTCAACGGTTTTCAAGACCGCCGCATTCGACCACTCTGCCACCCCTCC
>ERR2014364-k119_12998_451-526
TGGAGCCAGCTACCAGACTTGAACTGGTGACCCCCGCTTTACGAGAGCGGTGCTCTACCAACTGAGCTAAGCTGGC
>ERR2014364-k119_14640_3614-3687
TGGAGCATCGTCCAATGGTAGGACACAGGTTTTTGGTACCTGGAATGTAGGTTCGATCCCTGCTGCTCCAGCCA
>ERR2014364-k119_3835_1863-1936
GCGGATGTAGTTCATCGGTAGAATGGAAGCTTCCCAAGCTTCAGAGGCGGGTTCGACTCCCGTCATCCGCTCCA
>ERR2014364-k119_19356_1699-1775
TGGCGGGATATGCGGGGATCGAACCCGCGACCTCCGACGTGACAGGCCGGCGCTCTAACCAGCTGAGCTAATACCCC
>ERR2014364-k119_17946_430-502
GCTGGGGTACCTGGACTCGAACCAAGAATGGATGAACCAGAATCACCTGTGTTGCCAATTACACCATACCCCA
>ERR2014364-k119_17946_542-615
GTACCCCCGACCGGATTTGAACCGGTGTTGGCGCCGTGAGAGGGCGTAGTCCTAGACCGCTAGACGACGGGGGC
>ERR2014364-k119_1033_1871-1945
GGGCGTTTAGCTCAGGGGGAGAGCGCTTCCCTGACACGGAAGAGGTCAGAAGTTCAAATCTTCTAACGCCCACCA
>ERR2014364-k119_21298_13-103
GTCGGAGTGGCGGAATTGGCAGACGCGCTAGCTTGAGGTGCTAGTGACTGACTAAAAGGTCGTGCGGGTTCAAGTCCCGCCTCCGACACCA
>ERR2014364-k119_12039_145-231
TGGTGCCGGCGGCCGGACTCGAACCGGCACGGTGTCACCACCGGTGGATTTTGAGTCCACTACGTCTGCCAATTCCATCACGCCGGC
>ERR2014364-k119_5961_80-164
TGGTGGGGGCGGTGGGACTCGAACCCACATGACCGAAGTCGGAGGATTTTAAGTCCTCTGCGTCTGCCAATTCCACCACGCCCCC
>ERR2014364-k119_7576_2638-2714
CGGGTTGTGGCTCAGCTTGGTAGAGCGCTCGGTTCGGGACCGAGAGGTCGCTGGTTCGAATCCAGTCAACCCGACCA
>ERR2014364-k119_21611_3463-3537
GCGGGCATCGCCAAGAGGTAAGGCAATGGCTTCCCAAGCCATCATTCGCGGGTTCGAATCCCGTTGCCCGCTCCA
>ERR2014365-k119_13890_51-135
TGGTGGGGGCGGTGGGACTCGAACCCACATGACCGAAGTCGGAGGATTTTAAGTCCTCTGCGTCTGCCAATTCCACCACGCCCCC
>ERR2014365-k119_17949_3223-3299
TGGTGGGCGATACAGGACTCGAACCTGCGACCTCTTCCGTGTCAAGGAAACGCGCTAACCAGCTGCGCCAACCGCCC
>ERR2014365-k119_17949_3303-3374
GAAGTGGGTACCGGATTCGAACCGGTGTATACGGCTTTGCAGGCCGCTGCCTAGCCACTCGGCCAACCCACC
>ERR2014365-k119_25905_90-164
GGGCGATTGGCTCAGGGGTAGAGCACTTCCTTCACACGGAAGGGGTCGTGGGTTCAAATCCCGCATCGCCCACCA
>ERR2014365-k119_29763_5-78
GCGGAAGTAGCTCAGTTGGTAGAGCACAACCTTGCCAAGGTTGGGGTCGCGGGTTCGAGTCCCGTCTTCCGCTC
>ERR2014365-k119_6366_20319-20394
TGGTGCTCAGGGACGGAATCGAACCGCCGACACGGGGATTTTCAGTCCCCTGCTCTACCGACTGAGCTACCTGAGC
>ERR2014365-k119_6366_20400-20476
TGGCGACCCCGATCGGATTTGAACCGACGATCTTCGCCGTGACAGGGCGACATGTTGAACCGCTACACCACGGGGCC
>ERR2014365-k119_29992_393-466
GTGACTCGCATGGGGCTCGAACCCATGACCCCAACATTAAAAGTGTTGTGCTCTACCAACTGAGCTAGCGAGTC
>ERR2014365-k119_29992_5-79
GGCCTCGTAGCTTAGCTGAATAGAGCGTCAGATTCCGGTTCTGAAGGTCTTGGGTTTGAATCCCAACGAGGTCAC
>ERR2014365-k119_30030_13-86
GTACCCCCGACCGGATTTGAACCGGTGTTGGCGCCGTGAGAGGGCGTAGTCCTAGGCCGCTAGACGACGGGGGC
>ERR2014365-k119_18601_552-628
TGGCGGGATATGCGGGGATCGAACCCGCGACCTCCGACGTGACAGGCCGGCGCTCTAACCAGCTGAGCTAATACCCC
>ERR2014365-k119_26572_169-245
TGGCGCACCTAAGAGGATTCGAACCTCTGGCACACGGATTAGAAGTCCGTTGCTCTATCCAGCTGAGCTATAGGTGC
>ERR2014365-k119_26572_250-323
TGGAGCGGGTGAAGGGAATCGAACCCTCGCAACCAGCTTGGAAGGCTGGGGCTCTACCACTGAGCTACACCCGC
>ERR2014365-k119_26572_337-422
TGGTGGAGGAGAGTGGATTTGAACCACTGAAAGCTAAGCTAACGGATTTACAGTCCGTCCCCTTTGGCCAACTCGGGAACTCCTCC
>ERR2014365-k119_26572_5-80
TGGTGATCCATCGGGGATTTGAACCCCGGACACCCTGATTACAAGTCAGGTGCTCTACCGACTGAGCTAATGAATC
>ERR2014365-k119_26572_88-164
TGGCTGGGGTAGCAGGACTCGAACCTGCGAAATGCTAGAGTCAAAGTCTAGTGCCTTACCGACTTGGCTATACCCCA
>ERR2014365-k119_20872_403-477
TGGTGGGCGGTACAAGATTTGAACTTGTGACCTCTTCCGTGTCAGGGAAGCGCTCTCCCCCTGAGCTAAACGCCC
>ERR2014365-k119_28694_398-470
GAGCTGTAACTGAGAGTTGAACTCAGGACCTCTTCCTTACCAAGGAAGTGCTCTACCACTGAGCTATTACAGC
>ERR2014365-k119_15249_372-447
TGGTGGGCGATGAGGGATTTGAACCCCCGACCTTGTGCGTGTAAAGCACCTGCGCTAGCCACTGCGCCAATCGCCC
>ERR2014365-k119_7401_38-114
TGGTCGGGTTGACTGGATTCGAACCAGCGACCTCTCGGTCCCGAACCGAGCGCTCTACCAAGCTGAGCCACAACCCG
>ERR2014365-k119_28896_1-73
GGCCCTTTCGTCTATCGGTTAGGACTCCAGGTTTTCATCCTGGAAAGAGGGGTTCGACTCCCCTAGGGGCTAC
>ERR2014365-k119_27152_1944-2027
GGGTAGTTACCAGAGTGGCCAAATGGGGCAGACTGTAAATCTGCTGTCTTTCGACTTCGGTGGTTCGAATCCATCACTACCCAC
>ERR2014365-k119_21231_470-545
TGGAGCGGCGGACGGGACTCGAACCCGCAACAACCAGCTTGGAAGGCTGATGCTCTACCAATTGAACTACCGCCGC
>ERR2014365-k119_29116_1016-1089
GTGCCCCGGATCAGAATCGAACTGACGACACCCACTTTAGGAGAGTGGTGCTCTATCCACTGAGCTACCGAGGC
>ERR2014365-k119_9703_250-324
AGTCCTATAGCTCAGTTGGTTAGAGCGCCACACTGATAATGTGGAGGTCGGCAGTTCAAGTCTGCCTGGGACTAC
>ERR2014367-k119_10594_146-222
TGGCTGGGGTAGCAGGACTCGAACCTGCGAAATGCTAGAGTCAAAGTCTAGTGCCTTACCGACTTGGCTATACCCCA
>ERR2014367-k119_10594_227-303
TGGCGCACCTAAGAGGATTCGAACCTCTGGCACACGGATTAGAAGTCCGTTGCTCTATCCAACTGAGCTATAGGTGC
>ERR2014367-k119_10594_310-383
TGGAGCGGGTGAAGGGAATCGAACCCTCGCAACCAGCTTGGAAGGCTGGGGCTCTACCACTGAGCTACACCCGC
>ERR2014367-k119_10594_399-484
TGGTGGGGATGAGCGGATTCGAACCACTGAAAGCTAAGCTAACGGATTTACAGTCCGTCCCATTTGGCCAACTCTGGAACATCCCC
>ERR2014367-k119_10594_510-585
TGGAGCTGATGATAGGACTTGAACCTACAACCTATTGATTACAAATCAATTGCTCTACCAATTGAGCTACATCAGC
>ERR2014367-k119_10594_63-138
TGGTGATCCATCGGGGATTTGAACCCCGGACACCCTGATTAAAAGTCAGGTGCTCTACCGACTGAGCTAATGAATC
>ERR2014367-k119_222_16-91
GGGCGATTAGCTCAGCTGGGAGAGCGTCTGCCTTACAAGCAGAATGTCAGCAGTTCGATCCTGTTATCGCCCACCA
>ERR2014367-k119_222_95-171
GGCCCGGTGGTGTAGTGGTCTAACATGCCGCCCTGTCACGGCGGAGATCGTCAGTTCAAATCTGATCCGGGTCGCCA
>ERR2014367-k119_13022_128-203
GGGGATGTAGCTCAGTTGGGAGAGCGCCGCACTTGCACTGCGGAGGTCAGCAGTTCGATCCTGCTTATCTCCACCA
>ERR2014367-k119_13039_2210-2284
TGGTACCCCCAACGAGAATCGAACTCGTATTTCCGCCTTGAAAGGGCGGTGTCCTAACCGTTAGACGATGGGGAC
>ERR2014367-k119_21617_445-521
TGGCGGGATATGCGGGGATCGAACCCGCGACCTCCGACGTGACAGGCCGGCGCTCTAACCAGCTGAGCTAATACCCC
>ERR2014367-k119_15317_170-243
GAGCGGCAAACGAGACTCGAACTCGCGACCCCAACCTTGGCAAGGTTGTGCTCTACCAACTGAGCTATTGCCGC
>ERR2014367-k119_15317_288-362
GTCGGGGCGACAGGATTCGAACCTGCGGCCGCCTGGTCCCAAACCAGGAGCGCTACCGGGCTGCGCTACACCCCG
>ERR2014367-k119_15433_123-196
TGGAGCGGGTGACGGGAATCGAACCCGCGTTATCAGCTTGGAAGGCTGGAGTTCTACCATTGAACTACACCCGC
>ERR2014367-k119_15433_201-277
TGGTCGGGATGACAGGATTCGAACCTGCGACATCCTGCTCCCAAAGCAGGCGCGCTACCAAACTGCGCTACACCCCG
>ERR2014367-k119_28239_582-655
GCGGACATAGTTCATCGGTAGAATGGAAGCTTCCCAAGCTTCAGAGGCGGGTTCGATTCCCGTTGTCCGCTCCA
>ERR2014367-k119_26562_233-307
TCTTAGGTAGCTCAATGGTGGAGCAACCGGCTGTTAACCGGTAGGCTGTGGGTTCGAGTCCCACCCTGAGAGCCA
>ERR2014367-k119_26562_321-409
GCCGGGGTGGCGGAACTGGCAGACGCACAGGACTTAAAATCCTGCGGTGGTTAAACACCGTATCGGTTCGATTCCGATTCTCGGCACCA
>ERR2014367-k119_26562_438-514
CGCGGGATGGAGCAGCATGGTAGCTCGTCGGGCTCATAACCCGAAGGTCGCAGGTTCAAGTCCTGCCCCCGCTACCA
>ERR2014367-k119_26562_580-655
GCTGTTGTAGCTCAGTCGGTAGAGCGTATCCTTGGTAAGGATAAGGTCACCGGTTCAATCCCGGTCAATAGCTCCA
>ERR2014367-k119_26562_661-737
GGCGGCTTAGCTCAGTTGGCTAGAGCATACGGTTCATACCCGTAGTGTCCAGAGTTCGAATCTCCGAGCCGCCACCA
>ERR2014367-k119_20451_528-601
GCCACTTTAGCTCAGTCGGTAGAGCGTCTCACTCGTAATGAGAAGGTCGACAGTTCGATTCTGTCAAGTGGCTC
>ERR2014367-k119_14401_2058-2132
GCGGGCATCGCCAAGAGGTAAGGCAATGGCTTCCCAAGCCATCATTCGCGGGTTCGAATCCCGTTGCCCGCTCCA
>ERR2014368-k119_25858_412-486
TGGGGGCTTAGCTCAGATGGGAGAGCGCCTGCTTTGCACGCAGGAGGTCATCGGTTCGATCCCGTTAGCCTCCAT
>ERR2014369-k119_13622_1020-1094
ACGGTCCCTACCGGATTCGGACCGGTGATCTCCTCCGTGACAGGGAGGCGTGATAACCCCTACACCAAGGGACCA
>ERR2014369-k119_13622_1095-1170
ATTGCGGGAACAGGATTTGAACCTACGACCTTCGGGTTATGAGCCCGACGAGCTACCTAGCTGCTCCATCCCGCGA
>ERR2014369-k119_13622_676-750
ATGGAGGTTAACGGGATCGAACCGATGACCTCCTGCGTGCAAAGCAGGCGCTCTCCCATCTGAGCTAAACCCCCA
>ERR2014369-k119_13622_777-852
ATGGGCCTAAATGGACTTGAACCATCGACCTCACGCTTATCAGGCGTGCGCTCTAACCAGCTGAGCTATAGGCCCA
>ERR2014369-k119_13622_857-929
AAGCGGGTAACGAGAATCGGACTCGCGACTAAAGCTTGGAAGGCTTTCATTTTACCACTAAACTATACCCGCT
>ERR2014369-k119_13622_941-1015
ATGGCGCGGGACGGAATCGAACCGCCGACACAAGGAGCTTCAATCCTTTGCTCTACCAACTGAGCTACCGAGCCA
>ERR2014370-k119_7454_3083-3166
GTGCGAACGGCGGGACTTGAACCCGCACGAGCATACGCTCACTGCCACCTGAAGACAGCGCGTCTACCATTCCGCCACGTTCGC
>ERR2014370-k119_1015_1006-1094
GGAAAGGTGTCCGAGTGGTTTAAGGAGCTAGTCTTGAAAACTAGTGATGCGGCAACGCACCGTGGGTTCGAATCCCACCCTTTCCGCCA
>ERR2014370-k119_10170_1198-1289
TGGCGGAGAGCTGGGGATTCGAACCCCAGATAGAGTTTGCACCCTATACTCGCTTAGCAGGCGAGCACCTTCGGCCACTCGGTCAGCTCTCC
>ERR2014370-k119_11858_2142-2216
TGGAGCGGGCAACGGGATTCGAACCCGCGAATGATGGCTTGGGAAGCCATTGCCTTACCTCTTGGCGATGCCCGC
>ERR2014370-k119_6979_4138-4214
GGGGTATTAGCTCAGCTGGTTAGAGCGCCGGCCTGTCACGTCGGAGGTCGCGGGTTCGATCCCCGCATATCCCGCCA
>ERR2014370-k119_11094_2547-2922
TGGTGGAGGTGCGGAGAATCGAACTCCGGTCCAACGCAAATTCCTGGCAGGTGTCTCCAAGCTCAGTTGTCAATTACATTTAAAACATGCACCACTTAACAACAGGCGATGTATGTTCGATTCTGTTCAATCTTAAACATAAGCATACAGTCCACGTCTTATGTTGCATCTTCCTAAAATGACGACGCCCTAAAAACGGAAGCAATTTTTAGTTTGTCGGCTGCTTGTATAAATTAAGCAGCAAGAGCAAGCTTGCGCTCACTCTTGAAAGGAATAACATTGTCAATTAAATTTGACCGTACCCCTGATTAACGTGGCGAGGAGACCACGGCTTGCTGCCCACCTCAAACCTACCCTGTCGAATCCAGTCACCCCC
>ERR2014370-k119_8696_564-647
ATGGGTGGTGGTGGATTCGAACCACCGAAGCATAAAGCAGCAGATTTACAGTCTGTCCCCTTTGGCCGCTCGGGAAACCACCCA
>ERR2014370-k119_8696_668-740
AGCCGATGATCGGACTCGAACCGATAACCTGCTGATTACAAATCAGCTGCTCTGCCAATTGAGCCACATCGGC
>ERR2014370-k119_8696_762-836
ATGGAAGTTACAGGGCTCGAACCTGTGACCCTCTGCTTGTAAGGCAGATGCTCTCCCAGCTGAGCTAAGATTCCA
>ERR2014370-k119_499_1286-1370
GGGGGCGTGGTGGAATTGGCAGACGCAGAGGACTTAAAATCCTCCGACTTCGGTCATGTGGGTTCGAGTCCCACCGCCCCCACCA
>ERR2014370-k119_12806_123-207
GGAGGAGTTCCCGAGTGGCCAAAGGGGACGGACTGTAAATCCGTTAGCTACGCTTTCAGTGGTTCGAATCCACTCTCCTCCACCA
>ERR2014370-k119_12806_247-320
GCGGGTGTAGCTCAGTGGTAGAGCCCCAGCCTTCCAAGCTGGTTGCGAGGGTTCGATTCCCTTCACCCGCTCCA
>ERR2014370-k119_12806_325-401
GCACCTATAGCTCAGCTGGATAGAGCAACGGACTTCTAATCCGTGTGCCAGAGGTTCGAATCCTCTTAGGTGCGCCA
>ERR2014370-k119_12806_38-113
GCTGGTGTAGCTCAATTGGTAGAGCAACTGACTTGTAATCAGTAGGTTAGGGGTTCAAGTCCTCCCACCAGCTCCA
>ERR2014370-k119_12806_406-482
TGGGGTATAGCCAAGTCGGTAAGGCACTAGACTTTGACTCTAGCATTTCGCAGGTTCGAGTCCTGCTACCCCAGCCA
>ERR2014370-k119_12075_3656-3732
GCTTCCTTAGCTCAGTTGGATAGAGCATCGGTCTTCTAAACCGCAGGTCAGGCGTTCGAATCGCCTAGGGAGCACCA
>ERR2014370-k119_5605_3437-3512
TGGTGGAGACGATGGGGGTCGAACCCACGACCTCAGGCTTGCAAAGCCCGCGCTCTCCCAACTGAGCTACGTCCCC
>ERR2014370-k119_5605_3589-3665
TGGTGGACCCGACAAGGCTCGAACTTGTGACCTCCCGGTTATCAGCCGGACGCTCTGACCAACTGAGCTACGAGTCC
>ERR2014370-k119_6463_16-106
GTCGGAGTGGCGGAATTGGCAGACGCGCTAGCTTGAGGTGCTAGTGACTGACTAAAAGGTCGTGCGGGTTCAAGTCCCGCCTCCGACACCA
>ERR2014371-k119_6864_2328-2401
TGGAGCGGATGACGGGAATCGGACCCGCGTCATCAGTTTGGAAGACTGATACTCTACCATTGAGCTACATCCGC
>ERR2014371-k119_98_4974-5050
TGGTGACTCCAGCGGGGTTCGAACCCGCGACCTTTCGCTCCGGAGGCGAACGCTCTAATCCACTGAGCTATGGAGCC
>ERR2014371-k119_6084_8206-8279
TGGCTGGAGCAGCAGGGATCGAACCTACATTCCAGGTACCAAAAACCTGTGTCCTACCATTGGACGATGCTCCA
>ERR2014371-k119_5246_16-106
GTCGGAGTGGCGGAATTGGCAGACGCGCTAGCTTGAGGTGCTAGTGACTGACTAAAAGGTCGTGCGGGTTCAAGTCCCGCCTCCGACACCA
>ERR2014371-k119_6975_4159-4233
TGGTGGGCGTTAGAAGATTTGAACTTCTGACCTCTTCCGTGTCAGGGAAGCGCTCTCCCCCTGAGCTAAACGCCC
>ERR2014371-k119_1016_15947-16030
GCGAACGTGGCGGAATGGTAGACGCGCTGTCTTCAGGTGGCAGTGAGCGTATGCTCGTGCGGGTTCAAGTCCCGCCGTTCGCAC
>ERR2014371-k119_7895_4-1177
CGAGCTTACCGACACCAATGCATGGGGTCGCTGGCTGGTGAAAAATAAGCTCACACCAGAAAAAGTTCGCGATCAAATGATTGATTCGTATATCAGCCAGCATGTTATTAAAGCAGGAGCAAAAGAATTAGGTGTTGAGGTTTCCAGTGAAGAGATAGATAAGCGCATTCAGGATATGCGCTCAAAATATGATTCAGATGATGCTTGGAATAAAGCTCTTGAACAGGCAGGATTTACTGCTGACGAATATCACGATACCGTAGAAAGCTCACTTCTCTCTCAAAAAATTCAAGAAAAGTTACGTAATGAAACAAAAGTAGAGGATGCTGATGTTTTGAAATCGTGCAACATGTACGCATCATTTTTAACAGGCGCGCGCAAATCATCGCATATTTTATT…
>ERR2014371-k119_10491_11-900
CAAGCTGCTGCTCGGCGAGCCAAACAATCGCTGCAGCTGATTTGTCGTCCTGCGTTTGCTCATTTGCCGCTTCTTGTGGTTGATGGTTACAACGCACTTATGGCTACCAAACACTATGCGTCCAGTATGGGCGACGCTTCTTTTTCTCCGTCTGATAATGCTTCTTGTGCTAAGGCACAAAACTCTAGGTCACATAGAAACGCCTTGGTAGCAGGGGAGTCTTCTACTTTTGCTACTCATGACGATCCTTTTGATCGCGCTCGTGAGCGCTTGATCAGCGACGTTGCTGCTTTTGCTCAAAGTAGTTACGAAGCAGTGGTGGTTTTTGACGGAACACAGAATTTGTCAAGTGTGCCTGCTGTTTCTATTCAAGCGGGTATCTGTGTTGTGTTTTCTCGA…
>ERR2014371-k119_2016_7516-7606
TGGCGGAGGGGGAGGGATTCGAACCCTCGGAACGGGGTTGCCGCTCAACGGTTTTCAAGACCGCCGCATTCGACCACTCTGCCACCCCTCC
>ERR2014371-k119_8825_645-721
GGGGTATTAGCTCAGCTGGTTAGAGCGCCGGCCTGTCACGTCGGAGGTCGCGGGTTCGATCCCCGCATATCCCGCCA
>ERR2014371-k119_10614_6-8407
CTTTATGACGATTTATACGCTTGGCTTTCAGCTCAAGGCAATGCAGACGTAGATGAAGCTTTAGCGCAAAATAGTGGGTATAACGCTTACCGCAACGCAGTAGGTTTATAAACAGGGGAGTTTAGTAGTATGAGCGGCGAACAGAATGATTTTATAAGCCAAGTAAATCAAGCGCATAATGCGAGTGAACAAAATTATCAAGAAGCTTACGAGCAGAATGCGCAAATAAAGCATGAAAGTGCGCAGGCTACAGCTTCGCGAGATGAAAAGTTAAGGCGAATAAACTCTTGGCGCGAACAATACAAGTCAAAGCTTGCGCCTTCGCCGCTTGAAGACATAACGAAACTTTCCGCACAATTAGAATTAACGCATGCTCACCCATCTGGGATAGCGCAACTT…
>ERR2014371-k119_10614_8324-8406
NNNNNNNNNNNNNNNNNNNNNNNNNNNNNNNNNNNNNNNNNNNNNNNNNNNNNNNNNNNNNNNNNNNNNNNNNNNNNNNNNNN
>ERR2014371-k119_2984_81-155
GGGGGATTAGCTCAGCTGGCTAGAGCACCTGCTTTGCAAGCAGGGGGTCAACGGTTCGAATCCGTTATTCTCCAC
>ERR2014371-k119_9912_342-418
TGGAGCGGGAAACGAGGGTCGAACTCGCGACATTCAGCTTGGAAGGCTGGCGCTCTACCATCTGAGCAACATCCTGA
>ERR2014371-k119_7401_471-559
GGAAAGGTGTCCGAGTGGTTTAAGGAGCTAGTCTTGAAAACTAGTGATGCGGCAACGCACCGTGGGTTCGAATCCCACCCTTTCCGCCA
>ERR2014371-k119_2350_4872-4946
TCCCCGATGGCGCAGCGGTAGCGCAGCTGACTGTTAATCAGCGTGTCGTAGGTTCGAATCCTACTCGGGGAGCCA
>ERR2014371-k119_4100_891-966
TGGCTCCTGCGGCTGGGCTTGAACCAGCGACCATTCGATTAACAGTCGAACGCTCTGCCAACTGAGCTACGCAGGA
>ERR2014371-k119_10176_400-473
GCCCCCGTCGTCTAGCGGCCTAGGACTACGCCCTCTCACGGCGCCAACACCGGTTCAAATCCGGTCGGGGGTAC
>ERR2014371-k119_10176_513-585
TGGGGTATGGTGTAATTGGCAACACAGGTGATTCTGGTTCATCCATTCTTGGTTCGAGTCCAGGTACCCCAGC
>ERR2014371-k119_12728_403-475
GAGCCGATGCCGGGATTTGAACCCGGGACCTCTTCCTTACCAAGGAAGTGCTCTACCACTGAGCTACATAGGC
>ERR2014371-k119_2446_2298-2381
TGCAGAAGATGGGACTTGAACCCACACGACCGTGAAGCCACAGGCACCTGAAGCCTGCGCGTCTGCCAATTCCGCCACTCCGAC
>ERR2014371-k119_5106_108-184
CGGGGCATAGCGCAGTTTGGCAGCGCACCTGGCTTGGGACCAGGGGGTCGCAGGTTCAAATCCTGCTGCTCCGACCA
>ERR2014371-k119_5106_195-268
GCGGGTGTAGCTCAATGGTAGAGCGCCAGCCTTCCAAGCTGGTTACGTGGGTTCGATTCCCATCACCCGCTCCA
>ERR2014371-k119_2488_25-99
GCGGAAGTAGCTCAGTGGTAGAGCACCACCTTGCCAAGGTGGGGGTCGCGAGTTCGAGCCTCGTTTTCCGCTCCA
>ERR2014371-k119_5913_2839-2914
TGGTGGAGACGATGGGGGTCGAACCCACGACCTCAGGCTTGCAAAGCCCGCGCTCTCCCAACTGAGCTACGTCCCC
>ERR2014371-k119_5913_2991-3067
TGGTGGACCCGACAAGGCTCGAACTTGTGACCTCCCGGTTATCAGCCGGACGCTCTGACCAACTGAGCTACGAGTCC
>ERR2014372-k119_11090_12393-12469
GGACTCGTAGCTCAGTTGGTCAGAGCGTCCGGCTGATAACCGGGAGGTCACAAGTTCGAGCCTTGTCGGGTCCACCA
>ERR2014372-k119_11090_12546-12621
GGGGACGTAGCTCAGTTGGGAGAGCGCGGGCTTTGCAAGCCTGAGGTCGTGGGTTCGACCCCCATCGTCTCCACCA
>ERR2014372-k119_11090_16204-16294
GGAGAGTTGTCCGAGTGGCTGAAGGAGCACGATTGGAAATCGTGTATACGCCGAAAGCGTATCCCGGGTTCAAATCCCGGACTCTCCGCCA
>ERR2014372-k119_11090_16451-16542
GGAGGGGTGGCAGAGTGGTCGAATGCGGCGGTCTCGAAAACCGTTTACCCTTGTATAAGGGTACGAGGGTTCGAATCCCTCCTCCTCCGCCA
>ERR2014372-k119_11210_1304-1380
TGCGGGGTGGAGCAGTTTGGTAGCTCGCCGGGCTCATAACCCGGAGGTCGTTGGTTCAAGTCCAGCCCCCGCGACCA
>ERR2014372-k119_1376_13269-13344
TGGTGGGCGATGAGGGATTTGAACCCCCGACCTTGTGCGTGTAAAGCACCTGCGCTAGCCACTGCGCCAATCGCCC
>ERR2014372-k119_1376_18627-18701
GTCCCCATCGTCTAACGGTTAGGACACCGCCCTTTCAAGGCGGAAATACGAGTTCGATTCTCGTTGGGGGTACCA
>ERR2014372-k119_11295_281-353
GAGCTGTAACCGAGAGTTGAACTCGGGACCTCTTCCTTACCAAGGAAGTGCTCTACCACTGAGCTATTACAGC
>ERR2014372-k119_11295_366-439
GAGCGGAAAACGGGGCTCAAACCCGCGACCCCCAGCTTGGAAGGCTAGTGCTCTATCAACTGAGCTATTTCCGC
>ERR2014372-k119_17446_5941-6014
GTGGAGCTAATGGTAATCGAAACCACGACCTCTTCGATGCGAACGAAGAGCTCTACCAACTGAGCTATAGCCCC
>ERR2014372-k119_1541_19416-19502
TGGTGCGGGCGAAAGGACTTGAACCTTCACGAGGGAACCCTCATATGCACCTGAAGCATACGCGTCTGCCAATTCCGCCACGCCCGC
>ERR2014372-k119_8866_34840-34927
TGGTGCGAGCGAAAGGACTTGAACCTTCACGAGTACAATACTCACCAGATCCTAAGTCTGGCGCGTCTGCCAATTCCGCCACGCTCGC
>ERR2014372-k119_8866_42915-42990
TGGTGGAGATGAAGGGATTCGAACCCTCGGCCTCTGCCTTGCGGAGGCAGCGCTCTCCCAACTGAGCTACATCCCC
>ERR2014372-k119_15076_10955-11029
GGGCCCGTAGCTCAGGTGGTTAGAGCGCATCCCTGATAAGGATGAGGTCGGAGGTTCAAGTCCTCCCGGGCCCAC
>ERR2014372-k119_15076_11063-11136
GGGGCTATGGCGCAGCTGGTAGCGCATCTGCTTTGCAAGCAGAGGGTCAGGAGTTCGAGTCTCCTTAGCTCCAC
>ERR2014372-k119_1597_8250-8323
TGGCTGGAGCAGCAGGGATCGAACCTACATTCCAGGTACCAAAAACCTGTGTCCTACCATTGGACGATGCTCCA
>ERR2014372-k119_1660_673-747
ATGGAGACAAGGAGGATCGAACTCCTGACCCCCTGCTTGCAAGGCAGGTGCTCTCCCAGCTGAGCTACACCCCCA
>ERR2014372-k119_1660_849-925
TGGTGGGCCTAGGTGGACTTGAACCACCGACCTCACGCTTATCAGGCGTGCGCTCTAACCTGCTGAGCTATAAGCCC
>ERR2014372-k119_5221_2961-3042
GTGCGCGAGATGGGACTTGAACCCACATGTCGTAAGACACAGGAACCTAAATCCTGCGCGTCTACCATTTCGCCACTCGCGC
>ERR2014372-k119_5221_3079-3152
GAGCCACTTGACAGAATCGAACTGTCGACCTTCTCATTACGAGTGAGACGCTCTACCGACTGAGCTAAAGTGGC
>ERR2014372-k119_18914_2940-3016
GCTTCCTTAGCTCAGTTGGATAGAGCATCGGTCTTCTAAACCGCAGGTCAGGCGTTCGAATCGCCTAGGGAGCACCA
>ERR2014372-k119_18914_8422-8497
TGGAGCGGCGGACGGGACTCGAACCCGCAACAATCAGCTTGGAAGGCTGATGCTCTACCAATTGAACTACCGCCGC
>ERR2014372-k119_18914_8504-8580
TGGTCGGGGTGACTGGATTCGAACCAGCGACCCTCTGCTCCCAAAGCAGATGCGCTACCAAGCTGCGCTACACCCCG
>ERR2014372-k119_1726_2382-2458
TGGTCGGGTTGACTGGATTCGAACCAGCGACCTCTCGGTCCCGAACCGAGCGCTCTACCAAGCTGAGCCACAACCCG
>ERR2014372-k119_635_8585-8659
GTCGGGGTGACAGGATTCGAACCTGCGACATCCTGCTCCCAAAGCAGGCGCGCTACCAAACTGCGCTACACCCCG
>ERR2014372-k119_4142_2329-2413
TGGTGGGGGCGGTGGGACTCGAACCCACATGACCGAAGTCGGAGGATTTTAAGTCCTCTGCGTCTGCCAATTCCACCACGCCCCC
>ERR2014372-k119_4142_34997-35073
TGGCGGGATATGCGGGGATCGAACCCGCGACCTCCGACGTGACAGGCCGGCGCTCTAACCAGCTGAGCTAATACCCC
>ERR2014372-k119_2130_1746-1832
TGGTGCCCGAGGTGAGACTCGAACTCACACTCTGTTGCCAGAAATGGATTTTGAATCCATCGCGTCTGCCAATTCCACCACTCGGGC
>ERR2014372-k119_18101_2905-2990
GGAGAATTCGCCTAGTGGTCTATGGCGCACGCTTGGAAAGCGTGTTGGTGTAACAGCCTCACGAGTTCGAATCTCGTATTCTCCGC
>ERR2014372-k119_9577_201-276
TGGTGGGCGATGACAGGATCGAACTGCCGACATCCTGCTTGTAAGGCAGGCGCTCTCCCGGCTGAGCTAATCGCCC
>ERR2014372-k119_9577_282-357
TGGTGACCCCTACGGGATTTGAACCCATGTTCCCGCCGTGAAAGGGCGGTGTCTTAGACCACTTGACCAAGGGGCC
>ERR2014372-k119_9577_368-443
TGGTGATCCACCCGAGATTCGAACTCGGGACACCCTGATTAAAAGTCAGGTGCTCTGCCAACTGAGCTAGTGGATC
>ERR2014372-k119_9577_455-528
TGGCAGGGGTAGCTGGATTCGAACCAACGATGACGGAGTCAGAGTCCGTTGCCTTACCGCTTGGCGATACCCCT
>ERR2014372-k119_16981_2394-2468
GCGGGCATCGCCAAGAGGTAAGGCAATGGCTTCCCAAGCCATCATTCGCGGGTTCGAATCCCGTTGCCCGCTCCA
>ERR2014372-k119_3685_3609-3682
GCCCCCGTCGTCTAGCGGCCTAGGACTACGCCCTCTCACGGCGCCAACACCGGTTCAAATCCGGTCGGGGGTAC
>ERR2014372-k119_3685_3722-3794
TGGGGTATGGTGTAATTGGCAACACAGGTGATTCTGGTTCATCCATTCTTGGTTCGAGTCCAGGTACCCCAGC
>ERR2014372-k119_4865_1624-1699
TGGCTCCTGCGGCTGGGCTTGAACCAGCGACCATTCGATTAACAGTCGAACGCTCTGCCAACTGAGCTACGCAGGA
>ERR2014374-k119_2512_2202-2276
TGGTACCCCCAACGAGAATCGAACTCGTATTTCCGCCTTGAAAGGGCGGTGTCCTAACCGTTAGACGATGGGGAC
>ERR2014374-k119_18541_138-211
GTACCCCCGACCGGATTTGAACCGGTGTTGGCGCCGTGAGAGGGCGTAGTCCTAGGCCGCTAGACGACGGGGGC
>ERR2014374-k119_13704_3621-3696
TGGTGGAGACGATGGGGGTCGAACCCACGACCTCAGGCTTGCAAAGCCCGCGCTCTCCCAACTGAGCTACGTCCCC
>ERR2014374-k119_13704_3773-3849
TGGTGGACCCGACAAGGCTCGAACTTGTGACCTCCCGGTTATCAGCCGGACGCTCTGACCAACTGAGCTACGAGTCC
>ERR2014374-k119_16133_4456-4531
GCGGGCTTAGCGCAGTTGGTAGCGCGCAACCTTGCCAAGGTTGAGGTCGCGGGTTCGAACCCCGTAGCCCGCTCCA
>ERR2014374-k119_16133_4596-4669
GGCGAGATGGCCAAGTGGTAAGGCAGAGGCCTGCAAAGCCTTTATCCCCGGTTCGAATCCGGGTCTCGCCTCCA
>ERR2014374-k119_11226_218-580
TGGTGGAGGCGCGGAGAATCGAACTCCGGTCCATGCTAGGACATTGGTCAGGCTCTACAAGCTTAGTTAGTGCTTGAATTTCAGAAGAGCTTTGTGCACTAACAAACAGATCTCTTCCTAAACGCTCAGTCTTTTGTTACAGCGCAGCGTTCACACTCTAACAGCATTCCCCTAACATGACATCGCACGCAGCGCAGGGACAACACCACGATTGACGGCTGCTAATAAATTAAGCAGCAAGGGCATATTGCCCAGAGTAATTAGTTTTGCCAATTAAATTTGACGGTACTCGGGTTTAACGTGGACGAGAGACCACGACCTGCTCCTCACCGCAAACCTACCATGTCGAAACCAGTCGCCCCC
>ERR2014374-k119_4082_306-380
GGGCGATTGGCTCAGGGGTAGAGCACTTCCTTCACACGGAAGGGGTCGTGGGTTCAAATCCCGCATCGCCCACCA
>ERR2014374-k119_7806_2600-2676
GGCTCCATAGCTCAGTGGATTAGAGCGTTCGCCTCCGGAGCGAAAGGTCGCGGGTTCGAACCCCGCTGGAGTCACCA
>ERR2014374-k119_5454_991-1079
GGAAAGGTGTCCGAGTGGTTTAAGGAGCTAGTCTTGAAAACTAGTGATGCGGCAACGCACCGTGGGTTCGAATCCCACCCTTTCCGCCA
>ERR2014374-k119_12990_26-100
TGGTGACCCTACCGGGATTCGAACCCGGGTTACCGCCGTGAAAGGGCGATGTCATAACCGCTTGACCATAGGGCC
>ERR2014374-k119_12990_465-541
TGGTTGCGGGAGCAGGATTTGAACCTACGACCTTCGGGTTATGAGCCCGACGAGCTACCAGACTGCTCCATCCCGCG
>ERR2014374-k119_8059_165-240
TGGAGCGGAAAACGGGACTCGAACCCGCGACCCCAACCTTGGCAAGGTTGTGCTCTACCAACTGAGCTATTGCCGC
>ERR2014374-k119_8059_284-358
GTCGGGGCGACAGGATTCGAACCTGCGACCGCCTGGTCCCAAACCAGGAGCGCTACCGGACTGCGCTACACCCCG
>ERR2014374-k119_8059_52-127
TGGCTCCTGAAGCAGGGTTCGAACCTGCGACATCGTGATTAACAGTCACGCGCTCTACCGGCTGAGCTATTCAGGA
>ERR2014374-k119_5769_662-736
GTGGGCTTAAATGGACTCGAACCATCGACCTCACGCTTATCAGGCGTGCGCTCTAACCTGCTGAGCTATAAGCCC
>ERR2014374-k119_5908_7238-7321
GTGCGAACGGCGGGACTTGAACCCGCACGAGCATACGCTCACTGCCACCTGAAGACAGCGCGTCTACCATTCCGCCACGTTCGC
>ERR2014374-k119_1170_3049-3124
GGGCGATTGGCGCAGTGGCTAGCGCAGGTGCTTTACACGCACAAGGTCGGGGGTTCAAATCCCTCATCGCCCACCA
>ERR2014374-k119_6067_3575-3649
GCGCCAGTAGCCCAACGGATTAGAGCATCTGACTACGGATCAGAAGGTTGCAGGTTCGAATCCTGTCTGGCGCAC
>ERR2014374-k119_11008_228-308
GTGCCCAGAACAGGACTCGAACCTGCACGTTATAAACACACGCACCTGAAACGTGCGCGTCTACCATTCCGCCACCTGGGC
>ERR2014374-k119_11008_353-426
GAGCGGCAAACGAGACTCGAACTCGCGACCCCGACCTTGGCAAGGTCGTGCTCTACCAACTGAGCTATTGCCGC
>ERR2014374-k119_11008_99-182
GTGAAGAGGAGGAGACTCGAACTCCCACGAAACAATTTTCACTACCCCCTCAAAGTAGCGCGTCTACCATTCCGCCACCTCTCC
>ERR2014375-k119_13485_10493-10567
GCTGGCGTAGCTCAATGGTAGAGCCCTGGTTTTGTAAACCAGTTGTTGTAGGTTCGAGCCCTATCGCCAGCTCCA
>ERR2014375-k119_11453_11530-11614
TGGTGGGGGCGGTGGGACTCGAACCCACATGACCGAAGTCGGAGGATTTTAAGTCCTCTGCGTCTGCCAATTCCACCACGCCCCC
>ERR2014375-k119_13600_195-268
GCGGCAATAGCTCAGTTGGTAGAGCACGACCTTGCCAAGGTCGGGGTCGCGAGTTCGAGTCTCGTTTGCCGCTC
>ERR2014375-k119_13600_313-393
GCCCAGGTGGCGGAATGGTAGACGCGCACGTTTCAGGTGCGTGTGTTTATAACGTGCAGGTTCGAGTCCTGTTCTGGGCAC
>ERR2014375-k119_13600_436-519
GGAGAGGTGGCGGAATGGTAGACGCGCTACTTTGAGGGGGTAGTGAAAATTGTTTCGTGGGAGTTCGAGTCTCCTCCTCTTCAC
>ERR2014375-k119_13600_76-150
CGGGGTGTAGCGCAGCCCGGTAGCGCTCCTGGTTTGGGACCAGGCGGCCGCAGGTTCGAATCCTGTCGCCCCGAC
>ERR2014375-k119_14627_5397-5470
TGGAGCATCGTCCAATGGTAGGACACAGGTTTTTGGTACCTGGAATGTAGGTTCGATCCCTGCTGCTCCAGCCA
>ERR2014375-k119_3308_12343-12418
GGGCGATTGGCGCAGTGGCTAGCGCAGGTGCTTTACACGCACAAGGTCGGGGGTTCAAATCCCTCATCGCCCACCA
>ERR2014375-k119_3308_26980-27070
TGGCGGAGGGGGAGGGATTCGAACCCTCGGAACGGGGTTGCCGCTCAACGGTTTTCAAGACCGCCGCATTCGACCACTCTGCCACCCCTCC
>ERR2014375-k119_3308_6986-7060
TGGTACCCCCAACGAGAATCGAACTCGTATTTCCGCCTTGAAAGGGCGGTGTCCTAACCGTTAGACGATGGGGAC
>ERR2014375-k119_13645_3578-3652
GTGGGGCCTCAGGGGCTTGAACCCTGGACCGGCGGATTATGAGTCCGCTGCTCTAACCGACTGAGCTAAAGCCCC
>ERR2014375-k119_11583_17670-17746
CGGGGTGTAGCGCAGCTTGGTAGCGCATCTGCTTTGGGAGCAGAGGGTCGCTGGTTCGAATCCAGTCACCCCGACCA
>ERR2014375-k119_11583_17754-17829
GCGGCGGTAGTTCAATTGGTAGAGCATCAGCCTTCCAAGCTGATTGTTGCGGGTTCGAGTCCCGTCCGCCGCTCCA
>ERR2014375-k119_3366_7149-7225
TGGTGCTCCCTAGGCGATTCGAACGCCTGACCTGCGGTTTAGAAGACCGATGCTCTATCCAACTGAGCTAAGGAAGC
>ERR2014375-k119_12867_29837-29911
TCCCCGATGGCGCAGCGGTAGCGCAGCTGACTGTTAATCAGCGTGTCGTAGGTTCGAATCCTACTCGGGGAGCCA
>ERR2014375-k119_9893_2767-2843
TGGTCGGGTGGACTGGATTCGAACCAGCGACCCCTTGACCCCCAGTCAAGTGCGCTACCAAACTGCGCCACCACCCG
>ERR2014375-k119_4603_39123-39199
TGCGGGGTGGAGCAGTTTGGTAGCTCGCCGGGCTCATAACCCGGAGGTCGTTGGTTCAAGTCCAGCCCCCGCGACCA
>ERR2014375-k119_14854_12854-12930
TGGCGGGATATGCGGGGATCGAACCCGCGACCTCCGACGTGACAGGCCGGCGCTCTAACCAGCTGAGCTAATACCCC
>ERR2014375-k119_14854_27608-27699
TGGCGGAGAGCTGGGGATTCGAACCCCAGATAGAGTTTGCACCCTATACTCGCTTAGCAGGCGAGCACCTTCGGCCACTCGGTCAGCTCTCC
>ERR2014375-k119_14854_27920-27996
GCGGCGTTACCTCAGCTGGATAGAGGGTCTGACTACGAATCAGAACGTCATAGGTTCGAATCCTATACGCCGCACCA
>ERR2014375-k119_14854_43275-43366
TGGCGGAGGAGGAGGGATTCGAACCCTCGTACCCTTATACAAGGGTAAACGGTTTTCGAGACCGCCGCATTCGACCACTCTGCCACCCCTCC
>ERR2014375-k119_14854_43522-43612
TGGCGGAGAGTCCGGGATTTGAACCCGGGATACGCTTTCGGCGTATACACGATTTCCAATCGTGCTCCTTCAGCCACTCGGACAACTCTCC
>ERR2014375-k119_14854_47194-47269
TGGTGGAGACGATGGGGGTCGAACCCACGACCTCAGGCTTGCAAAGCCCGCGCTCTCCCAACTGAGCTACGTCCCC
>ERR2014375-k119_14854_47346-47422
TGGTGGACCCGACAAGGCTCGAACTTGTGACCTCCCGGTTATCAGCCGGACGCTCTGACCAACTGAGCTACGAGTCC
>ERR2014375-k119_14854_76661-76735
GCGGGCATCGCCAAGAGGTAAGGCAATGGCTTCCCAAGCCATCATTCGCGGGTTCGAATCCCGTTGCCCGCTCCA
>ERR2014375-k119_14854_81558-81633
GGGTCGTTAGCTCAGTTGGTAGAGCAGGGGACTTTTAATCCCAAGGTCGTGGGTTCGATTCCCACACGACCCACCA
>ERR2014375-k119_14854_88047-88122
GGCCTCGTAGCTCAGGGGATAGAGCACAAGTTTCCTAAACTTGGTGTCGTTGGTTCGAATCCAATCGGGGTCACCA
>ERR2014375-k119_9912_4864-4939
AGGGATGTGGCGCAATTGGTAGCGCAACGGTCTCCAAAACCGTAGGTTGTGGGTTCGAGTCCCGCCGTCCCTGCCA
>ERR2014375-k119_8941_2167-2253
TGGTGCCCGAGGTGAGACTCGAACTCACACTCTGTTGCCAGAAATGGATTTTGAATCCATCGCGTCTGCCAATTCCACCACTCGGGC
>ERR2014375-k119_2665_598-682
GGCGAGGTACCCGAGTGGCCAAAGGGAGCAGACTGTAAATCTGCCGGCTCAGCCTTCGAAGGTTCGAATCCTTCCCTCGCCACCA
>ERR2014375-k119_880_4190-4265
GCGGGCTTAGCGCAGTTGGTAGCGCGCAACCTTGCCAAGGTTGAGGTCGCGGGTTCGAACCCCGTAGCCCGCTCCA
>ERR2014375-k119_880_4330-4403
GGCGAGATGGCCAAGTGGTAAGGCAGAGGCCTGCAAAGCCTTTATCCCCGGTTCGAATCCGGGTCTCGCCTCCA
>ERR2014375-k119_962_6740-6813
GCCCCTTTAGCTCAATTGGCAGAGCAGAGTCCTTTTAAGTCTTGGGTTGTGGGTTCGAGTCCCACAGGGGGCAC
>ERR2014375-k119_12320_5109-5185
TGGTCGGGTTGACTGGATTCGAACCAGCGACCTCTCGGTCCCGAACCGAGCGCTCTACCAAGCTGAGCCACAACCCG
>ERR2014375-k119_5154_83-158
GGGGGTGTAGCTCAGTTGGGAGAGCACCTGCCTTGCAAGCAGGGGGTCAGGAGTTCGATCCTCCTCATCTCCACCA
>ERR2014376-k119_15003_2313-2388
TGGTGGAGACGATGGGGGTCGAACCCACGACCTCAGGCTTGCAAAGCCCGCGCTCTCCCAACTGAGCTACGTCCCC
>ERR2014376-k119_6009_120-194
AGTCCTATAGCTCAGTTGGTTAGAGCGCCACACTGATAATGTGGAGGTCGGCAGTTCAAGTCTGCCTGGGACTAC
>ERR2014376-k119_6009_589-663
GGGGGATTAGCTCAGCTGGCTAGAGCACCTGCTTTGCAAGCAGGGGGTCAACGGTTCGAATCCGTTATTCTCCAC
>ERR2014376-k119_397_3-78
GGCTGGGTAGCTCAGTTGGTAGAGCAGGGGACTGAAAATCCCCGTGTCAGGGGTTCAATTCCCTTCCCAGCCACCA
>ERR2014376-k119_17461_2302-2378
TGGTGACTCCAGCGGGGTTCGAACCCGCGACCTTTCGCTCCGGAGGCGAACGCTCTAATCCACTGAGCTATGGAGCC
>ERR2014376-k119_2661_202-276
CGGGGTGTAGCGCAGCCCGGTAGCGCTCCTGGTTTGGGACCAGGCGGCCGCAGGTTCGAATCCTGTCGCCCCGAC
>ERR2014376-k119_2661_321-394
GCGGCAATAGCTCAGTTGGTAGAGCACGACCTTGCCAAGGTCGGGGTCGCGAGTTCGAGTCTCGTTTGCCGCTC
>ERR2014376-k119_9436_222-312
GTCGGAGTGGCGGAATTGGCAGACGCGCTAGCTTGAGGTGCTAGTGACTGACTAAAAGGTCGTGCGGGTTCAAGTCCCGCCTCCGACACCA
>ERR2014376-k119_3782_11421-11494
TGGAGCGGACAACGGGAATCGAACCCGCCTCTGAAGCTTGGGAAGCTTCCATTCTACCGATGAACTATGTCCGC
>ERR2014376-k119_16373_3490-3575
GGATGGGTGTCCGAGCGGTCTAAGGAGACGGTCTTGAAAACCGTTGTAGGGAAACCTACCGCGAGTTCGAATCTCGCCTCATCCGC
>ERR2014376-k119_6131_1042-1116
TGGTGGGCGGTACAAGATTTGAACTTGTGACCTCTTCCGTGTCAGGGAAGCGCTCTCCCCCTGAGCTAACCGCCC
>ERR2014376-k119_3888_1-73
GAGCGGGCAACGGGATTCGAACCCGCGAATGATGGCTTGGGAAGCCATTGCCTTACCTCTTGGCGATGCCCGC
>ERR2014376-k119_2833_12-87
GCTGGTGTAGCTCAATTGGTAGAGCAACTGACTTGTAATCAGTAGGTTAGGGGTTCAAGTCCTCCCACCAGCTCCA
>ERR2014376-k119_2833_222-295
GCGGGTGTAGCTCAGTGGTAGAGCCCCAGCCTTCCAAGCTGGTTGCGAGGGTTCGATTCCCTTCACCCGCTCCA
>ERR2014376-k119_2833_300-376
GCACCTATAGCTCAGCTGGATAGAGCAACGGACTTCTAATCCGTGTGCCAGAGGTTCGAATCCTCTTAGGTGCGCCA
>ERR2014376-k119_2833_381-457
TGGGGTATAGCCAAGTCGGTAAGGCACTAGACTTTGACTCTAGCATTTCGCAGGTTCGAGTCCTGCTACCCCAGCCA
>ERR2014376-k119_2833_97-181
GGAGGAGTTCCCGAGTGGCCAAAGGGGACGGACTGTAAATCCGTTAGCTACGCTTTCAGTGGTTCGAATCCACTCTCCTCCACCA
>ERR2014376-k119_12986_1088-1450
TGGTGGAGGCGCGGAGAATCGAACTCCGGTCCATGCTAAGACATTGGTCAGGCTCTACAAGCTTAGTTAGTGCTTGAATTTCAGAAGAGCTTTGTGCGCTAACAAACAGATCTCTTCCTAAGCGCTTAGTCTTTTGTTACAGCGCAGCGCTCACACTCTAACAGCATTCCCCTAACATGACATCGCACGCAGCGCAGGGACAACACCACGATTGACGGCTGCTAATAAATTAAGCAGCAAGGGCATATTGCCCAGAGTAATTAGTTTTGCCAATTAAATTTGACGGTACTCGGGTTTAACGTGGACGAGAGACCACGACCTGCTCCTCACCGCAAACCTACCATGTCGAAACCAGTCGCCCCC
>ERR2014376-k119_6207_1929-2003
TGGCTCCCCGAGTAGGATTCGAACCTACGACACGCTGATTAACAGTCAGCTGCGCTACCGCTGCGCCATCGGGGA
>ERR2014376-k119_6367_2-77
GGGTGATTGGCGCAGTGGCTAGCGCAGGTGCTTTACACGCACAAGGTCGGGGGTTCAAATCCCTCATCGCCCACCA
>ERR2014376-k119_9892_2149-2225
TGGTGCGGCGTATAGGATTCGAACCTATGACGTTCTGATTCGTAGTCAGACCCTCTATCCAGCTGAGGTAACGCCGC
>ERR2014376-k119_9892_2446-2537
GGAGAGCTGACCGAGTGGCCGAAGGTGCTCGCCTGCTAAGCGAGTATAGGGTGCAAACTCTATCTGGGGTTCGAATCCCCAGCTCTCCGCCA
>ERR2014376-k119_3219_1619-1710
GGAGGGGTGGCAGAGTGGTCGAATGCGGCGGTCTCGAAAACCGTTTACCCTTGTATAAGGGTACGAGGGTTCGAATCCCTCCTCCTCCGCCA
>ERR2014376-k119_12342_365-439
GGGCGATTGGCTCAGGGGTAGAGCACTTCCTTCACACGGAAGGGGTCGTGGGTTCAAATCCCGCATCGCCCACCA
>ERR2014376-k119_10030_605-689
TGGTGGGGGCGGTGGGACTCGAACCCACATGACCGAAGTCGGAGGATTTTAAGTCCTCTGCGTCTGCCAATTCCACCACGCCCCA
>ERR2014376-k119_6693_1191-1267
TGGTCGGGTGGACTGGATTCGAACCAGCGACCCCTTGACCCCCAGTCAAGTGCGCTACCAAGCTGCGCCACAACCCG
>ERR2014376-k119_8983_190-264
GTAGCGGGAGCGGGACTTGAACCCGCGACCTCACGATTATGAGTCGTGCGCTCTCACCGACTGAGCTACCCCGCC
>ERR2014376-k119_8983_4-294
GCTGAACTTGCTCAACTCAAGACGATCAGGCGTATTACGACGATTCTTCGTCGTGATGTAATTACGCTCCTTGCATTCTGAGCAAGCCAAAGTTATCTTTGGACGAACATCAGCAGACTTACTTGCCACGGCACTTCCTTTTTCTATACTTAGTGTTACTTTTGCACCACTGTGGTGTAAAAACTTNNNNNNNNNNNNNNNNNNNNNNNNNNNNNNNNNNNNNNNNNNNNNNNNNNNNNNNNNNNNNNNNNNNNNNNNNNNATGGTTGAAAACACTCAAAGTTTACACCAG
>ERR2014376-k119_6787_769-844
GGCCTCGTAGCTCAGGGGATAGAGCACAAGTTTCCTAAACTTGGTGTCGTTGGTTCGAATCCAATCGGGGTCACCA
>ERR2014376-k119_12522_8-92
TGGTGGGGGCGGTGGGACTCGAACCCACATGACCGAAGTCGGAGGATTTTAAGTCCTCTGCGTCTGCCAATTCCACCACGCCCCC
>ERR2014376-k119_14781_771-859
GGAAAGGTGTCCGAGTGGTTTAAGGAGCTAGTCTTGAAAACTAGTGATGCGGCAACGCACCGTGGGTTCGAATCCCACCCTTTCCGCCA
>ERR2014377-k119_57035_123-195
GAGTCGTTAGCTCAGTTGGTAGAGCAACGGACTTTTAATCCGTGGGTCGAGGGTTCAAGTCCCTCACGGCTCA
>ERR2014377-k119_57035_208-291
TGCGGGTGTGGCGGAATTGGCAGACGCGCTAGATTTAGGTTCTAGTGTTTTCGGACGTGTGGGTTCAAGTCCCACCACCCGTAT
>ERR2014377-k119_57035_314-388
TGCCGATTTAGCTCAGTTGGTAGAGCATCTGTCTTGTAAACAGGGGGTCGTACGTTCAAGTCGTATAATCGGCAT
>ERR2014377-k119_57035_398-469
GCGGAAGTAGTTCAGTGGTAGAACATCACCTTGCCATGGTGGGGGTCGCGGGTTCGAATCCCGTCTTCCGCT
>ERR2014377-k119_57035_46-118
GGAGGATTAGCTCAGTTGGGAGAGCATCTGCCTTACAAGCAGGAGGTCACAGGTTCGAGCCCTGTATCCTCCA
>ERR2014378-k119_2661_3164-3240
GCTTCCTTAGCTCAGTTGGATAGAGCATCGGTCTTCTAAACCGCAGGTCAGGCGTTCGAATCGCCTAGGGAGCACCA
>ERR2014378-k119_166_2300-2375
TGGGGTGGCTAACGCGGCTTGAACGCGCGACCTTCTGAACCACAATCAGATGCTCTACCAACTGAGCTATAGCCAC
>ERR2014378-k119_7983_222-298
TGGTCGGAACGACATGAGTTGAACATGCGACCTCTACCAGCCCAAGGTAGCGCTCTACCAAACTGAGCTACGTCCCG
>ERR2014378-k119_19624_2229-2302
TGGAGCGGATGACGGGAATCGGACCCGCGTCATCAGTTTGGAAGACTGATACTCTACCATTGAGCTACATCCGC
>ERR2014378-k119_19658_57-132
GGGGCCTTAGCTCAGCTGGGAGAGCGCCTGCTTTGCACGCAGGAGGTCAGGAGTTCGATCCTCCTAGGCTCCACCA
>ERR2014378-k119_9524_387-463
GGGGTATTGGCTCAGCTGGTTAGAGCGCCGGCCTGTCACGTCGGAGGTCGCGGGTTCGATCCCCGCATATCCCGCCA
>ERR2014378-k119_9680_319-393
GCCCCTGTATCCCAATTGGTAGAGGAAACAGCCTCAAAATCTGTGCAGTGTGAGTTCGAGTCTCACCGGGGGCAC
>ERR2014378-k119_9680_7-80
GTGCCCCCGACGCGATTCGAACGCGCAACCAACGGATTAGAAGGCCGTTGCTCTATCCATTGAGCTACAGAGGC
>ERR2014378-k119_8365_221-295
GGGCGGTTAGCTCAGGGGGAGAGCGCTTCCCTGACACGGAAGAGGTCACAAGTTCAAATCTTGTACCGCCCACCA
>ERR2014378-k119_20222_4188-4273
GCGGATGAGGCGAGATTCGAACTCGCGGTAGGTTTCCCTACAACGGTTTTCAAGACCGTCTCCTTAGACCGCTCGGACACCCATCC
>ERR2014378-k119_15338_2939-3013
GTAGCGAGGAAGAGACTCGAACTCTTGACCTTACGATTATGAGTCGTACGCTCTAGCCAGCTGAGCTACCCCGCC
>ERR2014378-k119_19197_3217-3291
GCCTCCTTAGCTCAGATGGCCAGAGCGGCCGCCTTGTAAGCGGCAGGTCGCCGGTTCGATCCCGGCAGGAGGCTC
>ERR2014378-k119_1068_227-311
GGGGGCGTGGTGGAATTGGCAGACGCAGAGGACTTAAAATCCTCCGACTTCGGTCATGTGGGTTCGAGTCCCACCGCCCCCACCA
>ERR2014378-k119_3652_1562-1638
TGGTCGGGTGGACTGGATTCGAACCAGCGACCCCTTGACCCCCAGTCAAGTGCGCTACCAAACTGCGCCACCACCCG
>ERR2014378-k119_8923_1768-1841
GCGGACATAGTTCATCGGTAGAATGGAAGCTTCCCAAGCTTCAGAGGCGGGTTCGATTCCCGTTGTCCGCTCCA
>ERR2014378-k119_2454_494-569
TGGAGCGGCGGACGGGACTCGAACCCGCAACAATCAGCTTGGAAGGCTGATGCTCTACCAATTGAACTACCGCCGC
>ERR2014378-k119_2454_578-654
TGGTCGGGGTGACTGGATTCGAACCAGCGACCCTCTGCTCCCAAAGCAGATGCGCTACCAAGCTGCGCCACACCCCG
>ERR2014378-k119_9015_20732-20818
GCGGATGAAGCGAGATTTGAACTCGCGGAGGGTGTAACCCTCACACGCTTTCGAGGCGTGCTCCTTAGACCGCTCGGACATTCATCC
>ERR2014382-k119_14775_6018-6093
TAGGAATATAGCCAAAACGGTAAGGCAACGGGCTTTGGTCCCGTAATTTGTTGGTTCGAGTCCAGCTATTCCTATC
>ERR2014382-k119_14775_6192-6266
TGGTTTGTTAGTCCAGAGGTCTAGGGCACCGCACTGTCTATGCGGAAACGTCGGTTCGATTTCGGCACAGACCGT
>ERR2014382-k119_14775_6572-6645
TAGACTCATTGCTAAGCGGCAAGCGGCTAGTCTCCAAAACCAGTAATCTAGGTTCGAATCCTGGTGAGTCTGTC
>ERR2014382-k119_14775_6650-6734
TGGTGGTTTATGCAAATGGCTAACGCAAGCAGTCTGTAAAACTGTCGCCGAAAGGCTTTGTAAGTTCAAATCTTTCAACCACCAT
>ERR2014383-k119_18262_3556-3632
GGGGTATTAGCTCAGCTGGTTAGAGCGCCGGCCTGTCACGTCGGAGGTCGCGGGTTCGATCCCCGCATATCCCGCCA
>ERR2014383-k119_18262_36175-36259
GGGGGCGTGGTGGAATTGGCAGACGCAGAGGACTTAAAATCCTCCGACTTCGGTCATGTGGGTTCGAGTCCCACCGCCCCCACCA
>ERR2014383-k119_12200_40862-40937
TGGAGCGGACAACGGGACTCGAACCCGCGGTCTCAACCTTGGCAAGGTTGCGCTTTACCAACTAAGCTATGTCCGC
>ERR2014383-k119_1665_43-118
TGGTGACCCCGATTGGATTCGAACCAACGACACCAAGTTTAGGAAACTTGTGCTCTATCCCCTGAGCTACGAGGCC
>ERR2014383-k119_16994_192-268
GCGCCCTTAGCTCAGCTGGATAGAGCATCGGACTTCTAATCCGTGTGTCCCAGGTTCGAATCCTGGAGGGCGCGCCA
>ERR2014383-k119_16994_368-443
TGGGATATAGCCAAGTCGGTAAGGCACCAGACTTTGACTCTGGCATGCGTAGGTTCGAGTCCTGCCACCCCAGCCA
>ERR2014383-k119_16994_94-167
GCGGGTGTAGCTCAGTGGTAGAGCCCCAGCCTTCCAAGCTGGTTGCGAGGGTTCGATTCCCTTCACCCGCTCCA
>ERR2014383-k119_9396_22818-22892
GGGCGATTGGCTCAGGGGTAGAGCACTTCCTTCACACGGAAGGGGTCGTGGGTTCAAATCCCGCATCGCCCACCA
>ERR2014383-k119_9396_26095-26170
TGGTGGAGAATACGGGGTTCGAACCCGTGACCTCATGGCTGCCAGCCATGCGCTCTCCCAACTGAGCTAATTCCCC
>ERR2014383-k119_13981_10100-10176
TGGTCGGGTGGACTGGATTCGAACCAGCGACCCCTTGACCCCCAGTCAAGTGCGCTACCAAACTGCGCCACCACCCG
>ERR2014383-k119_9410_15503-15579
CGGGGTGTAGCGCAGCTTGGTAGCGCATCTGCTTTGGGAGCAGAGGGTCGCTGGTTCGAATCCAGTCACCCCGACCA
>ERR2014383-k119_9410_15586-15661
GCGGCGGTAGTTCAATTGGTAGAGCATCAGCCTTCCAAGCTGATTGTTGCGGGTTCGAGTCCCGTCCGCCGCTCCA
>ERR2014383-k119_3318_2134-2207
TGGAGCATCGTCCAATGGTAGGACACAGGTTTTTGGTACCTGGAATGTAGGTTCGATCCCTGCTGCTCCAGCCA
>ERR2014383-k119_17273_8-84
TGGTCGGGTTGACAGGATTTGAACCTGCGACCTCTGCGTCCCGAACGCAGCGCTCTACCAAGCTGAGCCACAACCCG
>ERR2014383-k119_11164_354-428
AGTCCTATAGCTCAGTTGGTTAGAGCGCTACACTGATAATGTAGAGGTCGGCAGTTCAACTCTGCCTGGGACTAC
>ERR2014383-k119_11164_469-543
GGGGGATTAGCTCAGCTGGCTAGAGCACCTGCTTTGCAAGCAGGGGGTCATCGGTTCGAATCCGATATTCTCCAC
>ERR2014383-k119_20285_5-80
GGGGCCTTAGCTCAGCTGGGAGAGCGCATGGCTGGCAGCCATGAGGTCAGGGGTTCGATCCCCCTAGGCTCCACCA
>ERR2014383-k119_6705_4-79
GCCCGTGTAGCTCAGTCGGTAGAGCACTTCGTTGGTAACGAAGAGGTCACCGGTTCAAGTCCGGTCGCGGGCTCCA
>ERR2014383-k119_6705_84-160
GGCGGTGTAGCTCAGGTGGTCAGAGCACACGGTTCATACCCGTGGCGTCACTGGTTCGAATCCAGTCACCGCTACCA
>ERR2014383-k119_9745_12056-12146
GTCGGAGTGGCGGAATTGGCAGACGCGCTAGCTTGAGGTGCTAGTGACTGACTAAAAGGTCGTGCGGGTTCAAGTCCCGCCTCCGACACCA
>ERR2014383-k119_9745_15262-15337
GCGGGCTTAGCGCAGTTGGTAGCGCGCAACCTTGCCAAGGTTGAGGTCGCGGGTTCGAACCCCGTAGCCCGCTCCA
>ERR2014383-k119_9745_15404-15477
GGCGAGATGGCCAAGTGGTAAGGCAGAGGCCTGCAAAGCCTTTATCCCCGGTTCGAATCCGGGTCTCGCCTCCA
>ERR2014383-k119_14370_11030-11115
GGAGAATTCGCCTAGTGGTCTATGGCGCACGCTTGGAAAGCGTGTTGGTGTAACAGCCTCACGAGTTCGAATCTCGTATTCTCCGC
>ERR2014383-k119_3815_9942-10018
GCTTCCTTAGCTCAGTTGGATAGAGCATCGGTCTTCTAAACCGCAGGTCAGGCGTTCGAATCGCCTAGGGAGCACCA
>ERR2014383-k119_15972_20915-20989
GCTGGCGTAGCTCAATGGTAGAGCCCTGGTTTTGTAAACCAGTTGTTGTAGGTTCGAGCCCTATCGCCAGCTCCA
>ERR2014383-k119_15972_7461-7551
TGGCGGAGGGGGAGGGATTCGAACCCTCGGAACGGGGTTGCCGCTCAACGGTTTTCAAGACCGCCGCATTCGACCACTCTGCCACCCCTCC
>ERR2014383-k119_11423_151-226
GGGGGTGTAGCTCAGCTGGGAGAGCACCTGCCTTGCAAGCAGGGGGTCAGGAGTTCGATCCTCCTCATCTCCACCA
>ERR2014383-k119_5389_295-368
GTACACCCTTAGGGATTCGAACCCTAGACCCACTGATTAAGAGTCAGTTGCTCTACCAACTGAGCTAAGGGTGC
>ERR2014383-k119_17550_13433-13808
GGGGGTGACTGGATTCGACAGGGTAAGTTTGAGGTGGGCAGCAAGCCGTGGTCTCCTCGCCACGTTAATCAGGGGTACTGTCAAATTTAATTGACAATGTTATTCCTTTCAAGAGTGAGCGTAAGCTTGCTCTTGCTGCTTAATTTATACAAGCAGCCGACAAACTAAGAATTGCTTCCGTTTTTAGGGCGTCGTCATTTTAGGAAGATGCAACATAAGACGTGGACTGTATGCTTATGTTTAAGATTGAACAGAATCGAACATACATCGCCTGTTGTTAAGTGATGTATGTTTTAAATTTAATTGACAACTGAGCTTGGAGACACCTGCCAGGAATTTGCGTTGGACCGGAGTTCGATTCTCCGCACCTCCACCA
>ERR2014383-k119_20563_187-272
GGAGGAGTTCCCGAGTTGGCCAAAGGGGACGGACTGTAAATCCGTTAGCTTAGCTTTCAGTGGTTCAAATCCACTCTCCTCCACCA
>ERR2014383-k119_20563_286-359
GCGGGTGTAGCTCAGTGGTAGAGCCCCAGCCTTCCAAGCTGGTTGCGAGGGTCCGATTCCCTTCACCCGCTCCA
>ERR2014383-k119_20563_365-441
GCACCTATAGCTCAGTAGGATAGAGCAACGGACTTCTAATCCGTGTGCCGGGGGTTCGAATCCTCCTAGGTGCGCCA
>ERR2014383-k119_20563_85-160
GCTGGTGTAGCTCAATTGGTAGAGCAACTGACTTGTAATCAGTAGGTTAGGGGTTCAAGTCCTCCCACCAGCTCCA
>ERR2014383-k119_22234_20077-20151
TGGCTCCCCGAGTAGGATTCGAACCTACGACACGCTGATTAACAGTCAGCTGCGCTACCGCTGCGCCATCGGGGA
>ERR2014383-k119_22234_3978-4053
GTGGGTGTAGCTCAGTTGGCAGAGCGCCGGACCGTGGCTCCGGAGGTCGAGGGTTCGAGCCCCTCTACCCACCCCA
>ERR2014383-k119_22234_4064-4139
GGGTCGTTAGCTCAGTTGGTAGAGCAGGGGACTCTTAATCCCAAGGTCGAGGGTTCGACCCCCTCACGACCCACCA
>ERR2014383-k119_8549_5409-5485
TGGTCGGGTTGACTGGATTCGAACCAGCGACCTCTCGGTCCCGAACCGAGCGCTCTACCAAGCTGAGCCACAACCCG
>ERR2014383-k119_2455_3406-3480
GTCGGGGTGACAGGATTCGAACCTGCGACATCCTGCTCCCAAAGCAGGCGCGCTACCAAACTGCGCTACACCCCG
>ERR2014383-k119_22305_1764-1850
TGGTGCCCGAGGTGAGACTCGAACTCACACTCTGTTGCCAGAAATGGATTTTGAATCCATCGCGTCTGCCAATTCCACCACTCGGGC
>ERR2014383-k119_23728_1090-1165
TGGTGGACCGTCGGGGACTCGAACCCCGGACCTTGGGATTAAGAGTCCCCTGCTCTACCAACTAAGCTAACGGTCC
>ERR2014383-k119_20687_30577-30651
GTCGGGCTGGTGGGATTTGAACCCGCGGCCTCTTCGTCCCGAACGAAGCGCGCTACCAAACTGCGCTACAGCCCG
>ERR2014383-k119_16191_9782-9856
GTGGGGCCTCAGGGGCTTGAACCCTGGACCGGCGGATTATGAGTCCGCTGCTCTAACCGACTGAGCTAAAGCCCC
>ERR2014383-k119_1094_2650-2725
TGGTGGGTCGTGTGGGAATCGAACCCACGACCTTGGGATTAAAAGTCCCCTGCTCTACCAACTGAGCTAACGACCC
>ERR2014383-k119_1094_7548-7622
TGGAGCGGGCAACGGGATTCGAACCCGCGAATGATGGCTTGGGAAGCCATTGCCTTACCTCTTGGCGATGCCCGC
>ERR2014383-k119_23882_868-940
GGCCCTTTCGTCTAACGGTTAGGACGTCAGATTCTCATTCTGAAAATAGGGGTTCGATTCCCCTAGGGGCTAC
>ERR2014383-k119_20955_4-87
GTGAAGAGGAGGAGACTCGAACTCCCACGAAACAATTTTCACTACCCCCTCAAAGTAGCGCGTCTACCATTCCGCCACCTCTCC
>ERR2014383-k119_2773_202-287
GGAGAGGTGGCAGAGTGGTCGATTGCGGCGGTCTTGAAAACCGTTGACCTTCACGGGTCCGGGGGTTCGAATCCCTCCCTCTCCGC
>ERR2014383-k119_13388_1-309
TGAGCTAATGAGTCATATATATTCGTTTGGCTGGGGATACAGGATTCGAACCTGTGAATGTCAGAGTCAGAGTCTGATGCCTTACCGCTTGGCTAATCCCCAACATTTCCAATTTATAAAATGGCTGGGGATACAGGAATTGAACCTGTGAATGCTAGAGTCAAAGTCTAGTGCCTTACCGCTTAGCTAATCCCCAACAATGAAACCCCTAAGTTTAAATGGAGCGGAAGACGGGATTCGAACCCGCGACCCTCGCCTTGGCAAGGCGATGCTCTACCACTGAGCCACTTCCGCATATTAAATTTATTT
>ERR2014383-k119_13388_122-196
NNNNNNNNNNNNNNNNNNNNNNNNNNNNNNNNNNNNNNNNNNNNNNNNNNNNNNNNNNNNNNNNNNNNNNNNNNN
>ERR2014383-k119_13388_220-294
NNNNNNNNNNNNNNNNNNNNNNNNNNNNNNNNNNNNNNNNNNNNNNNNNNNNNNNNNNNNNNNNNNNNNNNNNNN
>ERR2014383-k119_13388_28-102
NNNNNNNNNNNNNNNNNNNNNNNNNNNNNNNNNNNNNNNNNNNNNNNNNNNNNNNNNNNNNNNNNNNNNNNNNNN
>ERR2014383-k119_4253_1635-1709
TGGTGGGCGGTACAAGATTTGAACTTGTGACCTCTTCCGTGTCAGGGAAGCGCTCTCCCCCTGAGCTAACCGCCC
>ERR2014383-k119_10390_35364-35437
TGGCACCCGACTAACGATTCGAACATTAATTTTCGGTTTTGGAGACCGATGTACTACCCTTGTACGAGTCGGGT
>ERR2014383-k119_14904_6393-6467
GTCCCCATCGTCTAACGGTTAGGACACCGCCCTTTCAAGGCGGAAATACGAGTTCGATTCTCGTTGGGGGTACCA
>ERR2014383-k119_4371_5328-5404
GGACTCGTAGCTCAGTTGGTCAGAGCGTCCGGCTGATAACCGGGAGGTCACAAGTTCGAGCCTTGTCGGGTCCACCA
>ERR2014383-k119_4371_5481-5556
GGGGACGTAGCTCAGTTGGGAGAGCGCGGGCTTTGCAAGCCTGAGGTCGTGGGTTCGACCCCCATCGTCTCCACCA
>ERR2014383-k119_4371_9143-9233
GGAGAGTTGTCCGAGTGGCTGAAGGAGCACGATTGGAAATCGTGTATACGCCGAAAGCGTATCCCGGGTTCAAATCCCGGACTCTCCGCCA
>ERR2014383-k119_4371_9389-9480
GGAGGGGTGGCAGAGTGGTCGAATGCGGCGGTCTCGAAAACCGTTTACCCTTGTATAAGGGTACGAGGGTTCGAATCCCTCCTCCTCCGCCA
>ERR2014383-k119_19749_164-238
GTAGTCCCAGGCAGACTTGAACTGCCGACCTCCACATTATCAGTGTGGCGCTCTAACCAACTGAGCTATAGGACT
>ERR2014386-k119_4036_11328-11690
TGGAGATGAGGGGATTTGAACCCCTGTCCAAACGCATTTTGTCACTGATATCTACAATCATAGTTATATTATTTGATTTCACAACAGCAAAACGCCATATAACGGGGCAAGTAGCTATTGCTAACCTAAAATCTTAGTCTAACTACCTAGGTAATCAGTTAAATGCAACTCGTTAAATATAAAACCTTTGGATAACCACGAGTACAACCATCACAAAGATCACGCAGGCTGGTTATTAAGCAGCTAATGCGTAAGAATTTTGATTATTTGCAGTTATATTTAAACTGTAACGTTTTTACGTAGACGTAACCTACGAACTGCAATCAATGCAAATCTACGCCTGTCGAATCCCAAAACATCCCC
>ERR2014388-k119_2131_244-318
TGGTGACCCTACCGGGATTCGAACCCGGGATACCACCGTGAAAGGGTGGTGTCTTAACCGCTTGACCACAGGGCC
>ERR2014388-k119_20840_2889-2965
TGGCGTCCTCGGATGGACTCGAAGCAACGACCCTTTGGTTAACAGCCAAATGCTCTAACCAGCTGAGCTACGAAGAC
>ERR2014388-k119_22883_10-84
GTCCCCATCGTCTAACGGTTAGGACACCGCCCTTTCAAGGCGGAAATACGAGTTCGATTCTCGTTGGGGGTACCA
>ERR2014388-k119_2306_1051-1127
TGGCGACCTGGATGGGACTCGAACCCACGACCTCTAGCGTGACAGGCTAGCATTCTAACCAACTGAACTACCAGGCC
>ERR2014388-k119_2306_288-376
GCGGAGAAGGAGGGATTTGAACCCTCGCGCCAGTTACCCGACCTGCGCCCTTTCCAGGGGCGTCCCTTCAGCCTCTTGGGTACTTCTCC
>ERR2014388-k119_2306_427-513
GCGGAGAGGGTGGGATTCGAACCCACGCGCCCTTGCGGACAAACGGTTTTCAAGACCGCCTCGTTATGACCACTTCGATACCTCTCC
>ERR2014388-k119_2306_519-594
TGGTGATCCATCGGGGATTTGAACCCCGGACACCCTGATTAAAAGTCAGGTGCTCTACCGACTGAGCTAATGAATC
>ERR2014388-k119_2306_602-678
TGGCTGGGGTAGCAGGACTCGAACCTGCGAAATGCTAGAGTCAAAGTCTAGTGCCTTACCGACTTGGCTATACCCCA
>ERR2014388-k119_2306_683-759
TGGCGCACCTAAGAGGATTCGAACCTCTGGCACACGGATTAGAAGTCCGTTGCTCTATCCAGCTGAGCTATAGGTGC
>ERR2014388-k119_2306_764-837
TGGAGCGGGTGAAGGGAATCGAACCCTCGCAACCAGCTTGGAAGGCTGGGGCTCTACCACTGAGCTACACCCGC
>ERR2014388-k119_2306_877-961
TGGTGGAGGAGAGTGGATTCGAACCACTGAAAGCGTAGCTAACGGATTTACAGTCCGTCCCCTTTGGCCACTCGGGAACTCCTCC
>ERR2014388-k119_2306_971-1046
TGGAGCTGGTGGGAGGACTTGAACCCCTAACCTACTGATTACAAGTCAGTTGCTCTACCAATTGAGCTACACCAGC
>ERR2014388-k119_24891_95-179
GGGGGCGTGGTGGAATTGGCAGACGCAGAGGACTTAAAATCCTCCGACTTCGGTCATGTGGGTTCGAGTCCCACCGCCCCCACCA
>ERR2014388-k119_17288_1042-1116
TGGTGGGCGGTACAAGATTTGAACTTGTGACCTCTTCCGTGTCAGGGAAGCGCTCTCCCCCTGAGCTAAACGCCC
>ERR2014388-k119_23175_178-262
GTGAAGAGGAGGAGACTCGAACTCCCACGAAGCAATTTTCACTACCCCCTCAAAGTAGCGCGTCTACCAATTCCGCCACCTCTCC
>ERR2014388-k119_23175_292-374
GTACCCAGAACAGGACTCGAACCTGCACGTCGTGAAACACACGCACCTGAAACGTGCGCGTCTACCAATTCCGCCACCTGGGC
>ERR2014388-k119_28848_616-978
GGGGGCGACTGGTTTCGACATGGTAGGTTTGCGGTGAGGAGCAGGTCGTGGTCTCTCGTCCACGTTAAACCCGAGTACCGTCAAATTTAATTGGCAAAACTAATTACTCTGGGCAATATGCCCTTGCTGCTTAATTTATTAGCAGCCGTCAATCGTGGTGTTGTCCCTGCGCTGCGTGCGATGTCATGTTAGGGGAATGCTGTTAGAGTGTGAGCGCTGCGCTGTAACAAAAGACTAAGCGCTTAGGAAGAGATCTGTTTGTTAGCGCACAAAGCTCTTCTGAAATTCAAGCACTAACTAAGCTTGTAGAGCCTGACCAATGTCTTAGCATGGACCGGAGTTCGATTCTCCGCGCCTCCACCA
>ERR2014388-k119_12161_1673-1745
GGTTCGTTGGTCAAGCGGTTAAGACGCCGCCCTCTCACGGCGGAATCAGGGGTTCGAGTCCCCTACGAACTAC
>ERR2014388-k119_15950_343-417
GTGGAGAATATCGGATTCGAACCGATGACCCCCTGCTTGCAGGGCAGGTGCTCTAGCCAACTGAGCTAATCCCCC
>ERR2014388-k119_15950_478-552
GTAGTCCCAGGCAGACTTGAACTGCCGACCTCCACATTATCAGTGTGGCGCTCTAACCAACTGAGCTATAGGACT
>ERR2014388-k119_21806_253-327
TAGGGGTATAGTTCAGTTGGTAGAACGTTGGTCTCCAAAACCAAATGTCCAGGGTTCAAGTCCTTGTGCCCCTGT
>ERR2014388-k119_1249_100-175
GTCGGGGTACCAGGATTCGAACCTGGGACCCCCTGCTCCCAAAGCAGGTGCGCTAACCGGACTGCGCTACACCCCG
>ERR2014388-k119_21977_560-632
GTAGCCCCTAGGGGAGTCGAACCCCTCTTTCCAGGATGAAAACCTGGCGTCCTAACCGATAGACGAAAGGGCC
>ERR2014388-k119_12871_183-259
CGGGTTGTGGCTCAGCTTGGTAGAGCGCTGCGTTCGGGACGCAGAGGCCGCAGGTTCAAATCCTGTCGTCCCGACCA
>ERR2014388-k119_7472_385-474
GCAGAAGTACCCAAGAGGCTGAAGGGGCTCCCCTGGAAAGGGAGTAGGTCGTTAATAGCGGCGCGAGGGTTCAAATCCCTCCTTCTGCGC
>ERR2014388-k119_7472_86-172
GGAGAGGTATCGAAGCGGTCATAACGAGGCGGTCTTGAAAACCGTTTGTCCTACGGGGCACATGGGTTCGAATCCCATCCTCTCCGC
>ERR2014390-k119_4675_1153-1226
GCGGACATAGTTCATCGGTAGAATGGAAGCTTCCCAAGCTTCAGAGGCGGGTTCGATTCCCGTTGTCCGCTCCA
>ERR2014390-k119_7021_43-117
GGCGGGGTAGCTCAGCTGGCTAGAGCGTACGACTCATAATCGTAAGGTCAAGAGTTCGAGTCTCTTCCTCGCTAC
>ERR2014390-k119_11843_205-279
TGGTGGGCGGTACAAGATTTGAACTTGTGACCTCTTCCGTGTCAGGGAAGCGCTCTCCCCCTGAGCTAAACGCCC
>ERR2014390-k119_12066_396-480
GGGGGCGTGGTGGAATTGGCAGACGCAGAGGACTTAAAATCCTCCGACTTCGGTCATGTGGGTTCGAGTCCCACCGCCCCCACCA
>ERR2014390-k119_1268_9698-9781
GCGAACGTGGCGGAATGGTAGACGCGCTGTCTTCAGGTGGCAGTGAGCGTATGCTCGTGCGGGTTCAAGTCCCGCCGTTCGCAC
>ERR2014390-k119_8994_1576-1665
GGAGGGGTGGCAGAGCGGTTGAATGCGGCAGTCTCGAAAACTGTTTCACCTGCAAGGGTGACGGGGGTTCGAATCCCCCCTCCTCCGCCA
>ERR2014390-k119_9004_201-273
GGGCGGTTGGCGCAGTGGTAGCGCACTTCCCTGACACGGAAGGGGTCACAAGTTCGAACCTTGTATCGCCCAC
>ERR2014390-k119_9004_313-386
GGGTGATTGGCGCAGCGGCTAGCGCACTTCCTTCACACGGAAGGGGTCATAGGTTCGATTCCTATATCACCCAC
>ERR2014390-k119_7568_18-92
TGGAGAATTAGCTCAGCTGGGAGAGCATCTGCCTTACAAGCAGAGGGTCGGGGGTTCGAGCCCCTCATTCTCCAT
>ERR2014390-k119_7568_97-169
GGTCCGGTGGTGTAGGGGTTAACATGTCTGCCTGTCACGCAGAAGATCGCGGGTTCAAATCCCGTCCGGACCG
>ERR2014390-k119_651_183-258
GCCCGTGTAGCTCAGTCGGTAGAGCACTTCGTTGGTAACGAAGAGGTCACCGGTTCAAGTCCGGTCGCGGGCTCCA
>ERR2014390-k119_651_275-351
GCCGGTGTAGCTCAGCTGGTTAGAGCACACGGCTCATACCCGTGATGCCACTGGTTCGAATCCAGTCACCGGTACCA
>ERR2014390-k119_651_94-178
GGGAGTGTGCCCGAGTGGTTAAAGGGGACGGGCTGTAAACCCGTTAGCTATGCTTACCAAGGTTCGAATCCTTGCGCTCCCACCA
>ERR2014391-k119_104_106-179
GGCGGCATAGCCAAGCGGTAAGGCAGAGGTCTGCAAAACCTTCATCCCCAGTTCGATTCTGGGTGCCGCCTCCA
>ERR2014391-k119_104_196-284
GCCGAGGTGGCGGAACTGGCAGACGCAACGGACTTAAAATCCGTCGGATAGAAATATCCGTACCGGTTCGATTCCGGTCCCCGGCACCA
>ERR2014391-k119_104_28-102
GCGGAAGTAGCTCAGTGGTAGAGCACCACCTTGCCAAGGTGGGGGTCGCGAGTTCGAGCCTCGTTTTCCGCTCCA
>ERR2014391-k119_212_14-104
GTCGGAGTGGCGGAATTGGCAGACGCGCTAGCTTGAGGTGCTAGTGACTGACTAAAAGGTCGTGCGGGTTCAAGTCCCGCCTCCGACACCA
>ERR2014391-k119_5278_97-181
TGGTGGGGGCGGTGGGACTCGAACCCACATGACCGAAGTCGGAGGATTTTAAGTCCTCTGCGTCTGCCAATTCCACCACGCCCCC
>ERR2014391-k119_10165_2024-2097
TGGAGCGGACAACGGGAATCGAACCCGCCTCTGAAGCTTGGGAAGCTTCCATTCTACCGATGAACTATGTCCGC
>ERR2014391-k119_2364_161-235
TGGTGGGCGGTACAAGATTTGAACTTGTGACCTCTTCCGTGTCAGGGAAGCGCTCTCCCCCTGAGCTAAACGCCC
>ERR2014391-k119_10212_2932-3013
GTGCGCGAGATGGGACTTGAACCCACATGTCGTAAGACACAGGAACCTAAATCCTGCGCGTCTACCATTTCGCCACTCGCGC
>ERR2014392-k119_12137_13-1731
GTGTGCTTTTTGTTGGCGTGGATATAGAGCCGTTGTGTATAGCCATTGCGGCGCAGAAGATTTGTGACGAGAAGCTTTCTAATGTGGTGGTATTTTGCGCGCATTCAAGTCTTTTGCATGAATATTTTGCTCAAGGCGAATTGGCACGTATATACCTTAATTTTCCAACCCCGTTTCCGCGCAAAAAGCAGGCGCGTGATCGCTTGGTGTATCTTGATAATTTGTTGGTGTATCGCGATTTGCTGGCTAAAGGTGCAAAGCTGACGTTTAAAACAGACTCATATCCGCTTATGCAATTTGCCAAAACTCAATTTGTACGTGCAGGCTATACATGTATGTGGGAATCGGACAATGCACGAGTTGAACGTCCAGATGAACCTATGAGTCAATATGAGGAAA…
>ERR2014392-k119_12137_1591-1664
NNNNNNNNNNNNNNNNNNNNNNNNNNNNNNNNNNNNNNNNNNNNNNNNNNNNNNNNNNNNNNNNNNNNNNNNNN
>ERR2014392-k119_991_110-184
GGGCTTATAGCTCAGCAGGTTAGAGCGCACGCCTGATAAGCGTGAGGTCGATGGTTCGAGTCCATTTAAGCCCAC
>ERR2014392-k119_13168_103-502
TGGTGGAGCTGGAGGGAGTCGAACCCTCGTCCAAACAGGGAAACCATACGCTTTCTACACGCTTATTCTGGCCTTTAGTTTTCGTGTTATGGCAAGACCCAGACCACCAACCATAACCTTATCCTCTAAAAATTCATTTGTCGAGCGAGGCATCAACAAACTATTTCCGATTTACCTGCACCGCTCAACCCTCAGATTCGGAACCACATCCTTGGAGCGATGTCTCGTCCCATCAACTATTGACGGGATAAAGCCAGTAATCTACTGTACTTCGATTAGGCAGCGAGAGCGTAATTGTTTTCGCCAATTAAATTGTTGCCTGCTAAGATTTAGGAGCCAACAAACCATGCTCCGCGTGCTTACATACCATTTCATCCCGCTGTCAAATCCAGTCAACCCC
>ERR2014392-k119_13168_198-287
NNNNNNNNNNNNNNNNNNNNNNNNNNNNNNNNNNNNNNNNNNNNNNNNNNNNNNNNNNNNNNNNNNNNNNNNNNNNNNNNNNNNNNNNNN
>ERR2014392-k119_7747_2198-2274
TGGTAGCGGTGACTGGATTCGAACCAGTGACGCCACGGGTATGAACCGTGTGCTCTGACCACCTGAGCTACACCGCC
>ERR2014392-k119_7747_2279-2354
TGGAGCCCGCGACCGGACTTGAACCGGTGACCTCTTCGTTACCAACGAAGTGCTCTACCGACTGAGCTACACGGGC
>ERR2014392-k119_7747_2359-2443
TGGTGGGAGCGCAAGGATTCGAACCTTGGTAAGCATAGCTAACGGGTTTACAGCCCGTCCCCTTTAACCACTCGGGCACACTCCC
>ERR2014392-k119_9580_7750-7823
GCCCCTTTAGCTCAATTGGCAGAGCAGAGTCCTTTTAAGTCTTGGGTTGTGGGTTCGAGTCCCACAGGGGGCAC
>ERR2014392-k119_557_103-187
GTGAAGAGGAGGAGACTCGAACTCCCACGAAACAATTTTCACTACCCCCTCAAAGTAGCGCGTCTACCAATTCCGCCACCTCTCC
>ERR2014392-k119_557_213-295
GTGCCCAGAACAGGACTCGAACCTGCACGTCGTGAAACACACGCACCTGAAACGTGCGCGTCTACCAATTCCGCCACCTGGGC
>ERR2014392-k119_557_342-415
GAGCGGCAAACGAGACTCGAACTCGCGACCCCAACCTTGGCAAGGTTGTGCTCTACCAACTGAGCTATTGCCGC
>ERR2014392-k119_14564_9-3203
GTCGTATGATACATCCCGTTGTAACAAATTCATCGCCCGCGCTTATAAAGCGATTGGAAGCGGTTGAGACGCAACTTGCGCAACTTACATCTGGGTATTTGCAGCAAAGTGGTGCGTCTACAGCTCATACACCTGTTCAGCACGAAGCGCGTGTACAGCCAGCGCAAAAAGCTTCTGTGCAACAATCTGGATATCAACCTGTACAGCAGCCTGCACAAATGCGCACGCCTCAACCTGCACAACAACGGGCGCAGCAAATGCCACAGCAACCTGCGCAACCGCCCGCGCCTCAACCTGCACAACAACGGGCGCAGCAAATGCCACAGCAACCTGCGCAACCGCCAATTCAGGCACGTGCGCCTCAGCCTGCACAACAACCCTCTCAAGCCACAGCAGCCC…
>ERR2014392-k119_12993_1117-1192
TGGTGGACCGTCGGGGACTCGAACCCCGGACCTTGGGATTAAGAGTCCCCTGCTCTACCAACTAAGCTAACGGTCC
>ERR2014392-k119_12993_1282-1358
TGGGGTGGATGATCGGACTCGAACCGACGACCTCCAGAGCCACAATCTGGCGTTCTAGCCAACTGAACTACACCCAC
>ERR2014393-k119_10941_88-162
TGGGGGATTAGCTCAGCTGGGAGAGCGCCTGCTTTGCAAGCAGGAGGTCAGCGGTTCGATCCCGCTATTCTCCAT
>ERR2014393-k119_5511_1099-1461
TGGTGGAGGCGCGGAGAATCGAACTCCGGTCCATGCTAAGACATTGGTCAGGCTCTACAAGCTTAGTTAGTGCTTGAATTTCAGAAGAGCTTTGTGCGCTAACAAACAGATCTCTTCCTAAGCGCTTAGTCTTTTGTTACAGCGCAGCGCTCACACTCTAACAGCATTCCCCTAACATGACATCGCACGCAGCGCAGGGACAACACCACGATTGACGGCTGCTAATAAATTAAGCAGCAAGGGCATATTGCCCAGAGTAATTAGTTTTGCCAATTAAATTTGACGGTACTCGGGTTTAACGTGGACGAGAGACCACGACCTGCTCCTCACCGCAAACCTACCATGTCGAAACCAGTCGCCCCC
>ERR2014393-k119_7693_173-249
GTGGGTGTAGTTCAGTTGGCTAGAACGCCAGATTGTGGCTCTGGAGGTCGTCGGTTCGAGTCCGATCATCCACCCCA
>ERR2014393-k119_7693_339-414
GGACCGTTAGCTTAGTTGGTAGAGCAGGGGACTCTTAATCCCAAGGTCCGGGGTTCGAGTCCCCGACGGTCCACCA
>ERR2014393-k119_7698_7075-7161
GCCCGAGTGGTGGAATTGGCAGACGCGATGGATTCAAAATCCATTTCTGGCAACAGAGTGTGAGTTCGAGTCTCACCTCGGGCACCA
>ERR2014393-k119_3382_9604-9677
GTGGAGCTAAGGAGACTCGAACTCCTGACCCTCTGCTTGCAAAGCAGATGCGCTACCAGCTGCGCCATAGCCCC
>ERR2014393-k119_4508_10586-10661
GGGGATGTAGCTCAGTTGGGAGAGCGCTGCCTCCGCAAGGCAGAGGCCGAGGGTTCGACTCCCTTCATCTCCACCA
>ERR2014393-k119_3480_5068-5159
TGGCGGAGAGCTGGGGATTCGAACCCCAGATAGAGTTTGCACCCTATACTCGCTTAGCAGGCGAGCACCTTCGGCCACTCGGTCAGCTCTCC
>ERR2014393-k119_3480_5378-5454
GCGGCGTTACCTCAGCTGGATAGAGGGTCTGACTACGAATCAGAACGTCATAGGTTCGAATCCTATACGCCGCACCA
>ERR2014393-k119_271_12612-12686
GCTGGCGTAGCTCAATGGTAGAGCCCTGGTTTTGTAAACCAGTTGTTGTAGGTTCGAGCCCTATCGCCAGCTCCA
>ERR2014393-k119_271_15845-15928
GGGGGTGTGGCACAGCGGCAACTGCGGCGGACTGTAAATCCGCTCCTTCCAGGTTCCTTGGTTCGAGTCCAAGCACCCCCACCA
>ERR2014393-k119_271_15933-16008
GCCCGTGTAGCTCAGTCGGTAGAGCACTTCGTTGGTAACGAAGAGGTCACCGGTTCAAGTCCGGTCGCGGGCTCCA
>ERR2014393-k119_14396_14686-14762
CGGGGTGTAGCGCAGCTTGGTAGCGCATCTGCTTTGGGAGCAGAGGGTCGCTGGTTCGAATCCAGTCACCCCGACCA
>ERR2014393-k119_14396_14769-14844
GCGGCGGTAGTTCAATTGGTAGAGCATCAGCCTTCCAAGCTGATTGTTGCGGGTTCGAGTCCCGTCCGCCGCTCCA
>ERR2014393-k119_14396_20317-20393
TGGTGCTCCCTAGGCGATTCGAACGCCTGACCTGCGGTTTAGAAGACCGATGCTCTATCCAACTGAGCTAAGGAAGC
>ERR2014393-k119_3598_9001-9077
GGGGTATTAGCTCAGCTGGTTAGAGCGCCGGCCTGTCACGTCGGAGGTCGCGGGTTCGATCCCCGCATATCCCGCCA
>ERR2014393-k119_9074_9326-9399
TGGCTGGAGCAGCAGGGATCGAACCTACATTCCAGGTACCAAAAACCTGTGTCCTACCATTGGACGATGCTCCA
>ERR2014393-k119_12333_11350-11426
TGGTGACTCCAGCGGGGTTCGAACCCGCGACCTTTCGCTCCGGAGGCGAACGCTCTAATCCACTGAGCTATGGAGCC
>ERR2014393-k119_12333_26989-27063
GGGCGTTTAGCTCAGGGGGAGAGCGCTTCCCTGACACGGAAGAGGTCAGAAGTTCAAATCTTCTAACGCCCACCA
>ERR2014393-k119_9190_8939-9014
GGCTGGGTAGCTCAGTTGGTAGAGCAGGGGACTGAAAATCCCCGTGTCAGGGGTTCGATTCCCTTCCCCGCCACCA
>ERR2014393-k119_14829_7718-7794
CGGGTGGTGGCGCAGTTTGGTAGCGCACTTGACTGGGGGTCAAGGGGTCGCTGGTTCGAATCCAGTCCACCCGACCA
>ERR2014393-k119_12722_7918-7992
TGGTGGGCGATGCGGGATTTGAACCCACGACCCCTTCCGTGTGAAGGAAGTGCTCTACCCCTGAGCCAATCGCCC
>ERR2014393-k119_9462_4690-4766
TGGTCGGGTTGACTGGATTCGAACCAGCGACCTCTCGGTCCCGAACCGAGCGCTCTACCAAGCTGAGCCACAACCCG
>ERR2014393-k119_3930_4840-4912
GCCCCCTTCGTCTAACGGTTAGGACACCAGACTTTCAATCTGACAACAAGAGTTCGACTCTCTTAGGGGGTAC
>ERR2014393-k119_3930_6002-6076
GGGGCTTTAGCTCAGTCGGTTAGAGCAGCGGACTCATAATCCGTCGGTCCAGGGTTCAAGCCCCTGAGGCCCCAC
>ERR2014393-k119_11652_665-739
GCCCCTGTATCCCAATTGGTAGAGGAAACAGCCTCAAAATCTGTGCAGTGTGAGTTCGAGTCTCACCGGGGGCAC
>ERR2014393-k119_10546_16107-16191
TGGTGGGGGCGGTGGGACTCGAACCCACATGACCGAAGTCGGAGGATTTTAAGTCCTCTGCGTCTGCCAATTCCACCACGCCCCC
>ERR2014393-k119_15000_353-428
GGGGGTGTAGCTCAGCTGGGAGAGCACCTGCCTTGCAAGCAGGGGGTCAGGAGTTCGATCCTCCTCATCTCCACCA
>ERR2014393-k119_12941_1876-1949
TGGAGGCGAGACCCGGATTCGAACCGGGGATAAAGGCTTTGCAGGCCTCTGCCTTACCACTTGGCCATCTCGCC
>ERR2014393-k119_12941_2016-2091
TGGAGCGGGCTACGGGGTTCGAACCCGCGACCTCAACCTTGGCAAGGTTGCGCGCTACCAACTGCGCTAAGCCCGC
>ERR2014393-k119_12941_5214-5304
TGGTGTCGGAGGCGGGACTTGAACCCGCACGACCTTTTAGTCAGTCACTAGCACCTCAAGCTAGCGCGTCTGCCAATTCCGCCACTCCGAC
>ERR2014393-k119_15171_90-166
CGGGACGTAGCTCAGTTTGGTAGAGCGCTACCTTGGGGTGGTAGAGGTCGCATGTTCAACTCATGTCGTTCCGACCA
>ERR2014393-k119_12975_4040-4115
TGGTGGAGACGATGGGGGTCGAACCCACGACCTCAGGCTTGCAAAGCCCGCGCTCTCCCAACTGAGCTACGTCCCC
>ERR2014393-k119_12975_4192-4268
TGGTGGACCCGACAAGGCTCGAACTTGTGACCTCCCGGTTATCAGCCGGACGCTCTGACCAACTGAGCTACGAGTCC
>ERR2014393-k119_9741_2250-2324
TGGTACCCCCAACGAGAATCGAACTCGTATTTCCGCCTTGAAAGGGCGGTGTCCTAACCGTTAGACGATGGGGAC
>ERR2014393-k119_9741_7607-7682
GGGCGATTGGCGCAGTGGCTAGCGCAGGTGCTTTACACGCACAAGGTCGGGGGTTCAAATCCCTCATCGCCCACCA
>ERR2014393-k119_15221_14178-14252
GCGGGCATCGCCAAGAGGTAAGGCAATGGCTTCCCAAGCCATCATTCGCGGGTTCGAATCCCGTTGCCCGCTCCA
>ERR2014393-k119_15221_19058-19133
GGGTCGTTAGCTCAGTTGGTAGAGCAGGGGACTTTTAATCCCAAGGTCGGGGGTTCGACCCCCCCACGACCCACCA
>ERR2014393-k119_15221_19157-19230
TGGGCCATCGTCCAACGGCAGGACTCTGGTTTTTGGTGCCAGCTACCAAGGTTCGAATCCTTGTGGCCCAGCCA
>ERR2014393-k119_6459_1986-2062
TGCGGGGTGGAGCAGTTTGGTAGCTCGCCGGGCTCATAACCCGGAGGTCGTTGGTTCAAATCCAGCCCCCGCGACCA
>ERR2014391-k119_1332_143-218
TGGCGGCGTAGCTCAGCTGGCTAGAGCGTCCGGTTCATACCCGGGAGGTCGAGGGTTCGATCCCCCCCGCCGCTAT
>ERR2014391-k119_1332_230-305
TGGACCTTTAGCTCAGTTGGTTAGAGCAGACGGCTCATAACCGTCGGGTCGTAGGTTCGAGTCCTACAAGGTCCAT
>ERR2014391-k119_1332_33-107
TGGGGGATTAGCTCAGCTGGGAGAGCGCCTGCTTTGCAAGCAGGAGGTCAGCGGTTCGATCCCGCTATTCTCCAT
>ERR2014354-k119_12383_152-225
TGGCTGGGACGGAGAGAATCGAACTCCCACTGAAGGTACCAGAAACCTTTGTCCTACCGTTAGACGACGTCCCA
>ERR2014354-k119_12383_55-131
TGGTAGCCCGTACCAGATTCGAACTGGTGATCTCCGCCTTGAGAGGGCGGCGTCCTAAACCGCTAGACGAACGGGCC
>ERR2014354-k119_21030_2855-2930
GGCCTCGTAGCTCAGGGGATAGAGCACAAGTTTCCTAAACTTGGTGTCGTTGGTTCGAATCCAATCGGGGTCACCA
>ERR2014354-k119_24672_93-164
GCGGGAAACGAGGGTCGAACTCGCGACATTCAGCTTGGAAGGCTGACGCTCTACCATCTGAGCTATTCCTTA
>ERR2014354-k119_18114_4000-4074
GGGCGTTTAGCTCAGGGGGAGAGCGCTTCCCTGACACGGAAGAGGTCAGAAGTTCAAATCTTCTAACGCCCACCA
>ERR2014354-k119_21886_18-1202
TTCAAGAGCTTGCTGCACGAGTTGCGCAATAGAGCGCTTGCCTTCGTTTTCGTCGCCTAATACTTCACCAATTTGATGTGAGAGATTTTCTACATGTGCACACCTAAGCGTGGGATTTGCGGTGAGCGCCGCCTTTAAGCTTTGATCAACAAGAGTTTGACTTACAGGAGCAAGATCGCACGCGTAGTCGGAAAGTGACTTTTTAATTCCCTTTTCAATGAGCTTGCGCGATGATTCTGCCGTGTTTGCCGCAAATGGACATGTGCCTGTAAGACACTGCCAGATTACGGTTGCAAGCGAGAAGATATCGCTTCGCTCGTCTACCAAATCTCCCGATATTTGCTCGCAAGACATATAGCCCACGGTTCCTCCGCGTGCATCGCCATATCCGGTTGCCGA…
>ERR2014354-k119_1623_15-102
GCGAGCGTGGCGGAATTGGCAGACGCGCTGGACTTAGGATCCAGTGAGCATTGCGCTCGTGAAGGTTCAAATCCTTTCGCTCGCACCA
>ERR2014354-k119_3360_1925-2011
TGGTGCGGGCGAAAGGACTTGAACCTTCACGAGGGAACCCTCATATGCACCTGAAGCATACGCGTCTGCCAATTCCGCCACGCCCGC
>ERR2014358-k119_23267_3737-3824
TGGTGCGAGCGAAAGGACTTGAACCTTCACGAGTACAATACTCACCAGATCCTAAGTCTGGCGCGTCTGCCAATTCCGCCACGCCCGC
>ERR2014358-k119_5616_123-196
GGCGAGATGGCCAAGTGGTAAGGCAGAGGCCTGCAAAGCCTTTATCCCCGGTTCGAATCCGGGTCTCGCCTCCA
>ERR2014358-k119_20369_312-399
TGGTGCGAGCGAAAGGATTTGAACCTTCACGAGCGCAATGCTCACTGGATCCTAAGTCCAGCGCGTCTGCCAATTCCGCCACGCTCGC
>ERR2014358-k119_4880_2551-2625
TCCCCGATGGCGCAGCGGTAGCGCAGCTGACTGTTAATCAGCGTGTCGTAGGTTCGAATCCTACTCGGGGAGCCA
>ERR2014359-k119_72_462-537
GTGGGTGTAGCTCAGTTGGCAGAGCGCCGGACCGTGGCTCCGGAGGTCGAGGGTTCGAGCCCCTCTACCCACCCCA
>ERR2014359-k119_7674_3519-3592
TGGGACGTCGTCTAACGGTAGGACAAAGGTTTCTGGTACCTTCAGTGGGAGTTCGATTCTCTCCGTCCCAGCCA
>ERR2014359-k119_7674_3613-3689
GGCCCGTTCGTCTAGCGGTTTAGGACGCCGCCCTCTCAAGGCGGAGATCACCAGTTCGAATCTGGTACGGGCTACCA
>ERR2014359-k119_9608_1717-1792
AGGCCAGTAGCTCCAATGGTAGAGCGGCGGTCTCCAAAACCGTTCGTTGTGGGTTCGAGTCCTACCTGGCCTGCCA
>ERR2014359-k119_1157_6511-6586
GCCAGCTTAGCTCAGTTGGTAGAGCACCGCTCTCGTAAAGCGGGGGTCACCAGTTCAAGTCTGGTAGCTGGCTCCA
>ERR2014359-k119_1531_7805-7892
GCGAGCGTGGCGGAATTGGCAGACGCGCCAGACTTAGGATCTGGTGAGTATTGTACTCGTGAAGGTTCAAGTCCTTTCGCTCGCACCA
>ERR2014359-k119_1605_3522-3596
TGGAGCTGGCGATAGGGCTCGAACCTACAACAACTGGTTTACAAAACCAGGGCTCTACCATTGAGCTACGCCAGC
>ERR2014360-k119_5302_2062-2148
GCGGGCGTGGCGGAATTGGCAGACGCGTATGCTTCAGGTGCATATGAGGGTTCCCTCGTGAAGGTTCAAGTCCTTTCGCCCGCACCA
>ERR2014361-k119_10285_3206-3281
GCGGGCTTAGCGCAGTTGGTAGCGCGCAACCTTGCCAAGGTTGAGGTCGCGGGTTCGAACCCCGTAGCCCGCTCCA
>ERR2014361-k119_10285_3348-3421
GGCGAGATGGCCAAGTGGTAAGGCAGAGGCCTGCAAAGCCTTTATCCCCGGTTCGAATCCGGGTCTCGCCTCCA
>ERR2014361-k119_24803_1287-1362
GTGGGTGTAGCTCAGTTGGCAGAGCGCCGGACCGTGGCTCCGGAGGTCGAGGGTTCGAGCCCCTCTACCCACCCCA
>ERR2014361-k119_21125_1720-1811
TGGCGGAGGAGGAGGGATTCGAACCCTCGTACCCTTATACAAGGGTAAACGGTTTTCGAGACCGCCGCATTCGACCACTCTGCCACCCCTCC
>ERR2014361-k119_13550_18148-18221
TGGGACGTCGTCTAACGGTAGGACAAAGGTTTCTGGTACCTTCAGTGGGAGTTCGATTCTCTCCGTCCCAGCCA
>ERR2014361-k119_13550_18242-18318
GGCCCGTTCGTCTAGCGGTTTAGGACGCCGCCCTCTCAAGGCGGAGATCACCAGTTCGAATCTGGTACGGGCTACCA
>ERR2014361-k119_17908_16951-17026
TGGTGGGTCGTGAGGGGGTCGAACCCTCGACCTTGGGATTAAGAGTCCCCTGCTCTACCAACTAAGCTAACGGTCC
>ERR2014361-k119_17908_2-17116
CGCTCTTCCGATCTTGTAGAGGTTGAAAAAGCCGCTAAAGCAGCTGAAGATAAGCTGAATGAATTATTTTCAACAGTTGGTTAAGTTTATTATTTGATAAAATTTTGGTACCCAATTGGTTTGTGTTATAGGACACTTCCAAATTGGGTACAACTTTATTGTTATCTTTTATTGAGTAGATGGAGGAGAGTATGAAACACATCGCTGTTTTGGTGGGAAGCTTACGTAAAGGTTCCTATGCTCGCAAGATTGCAAATAATGTTCTTGATATGTTTCCTAAGGATTATGAAGCAAAAATCGTTGAGATTCGTGATTTGCCGCTCTACGATGCTGATTACGACAACCCCGAAGAAACTGACAAGCCGCTTCCAGCTAGCTATACAGAGTTTAGAAATACCA…
>ERR2014361-k119_16026_6537-6612
GGCCTCGTAGCTCAGGGGATAGAGCACAAGTTTCCTAAACTTGGTGTCGTTGGTTCGAATCCAATCGGGGTCACCA
>ERR2014363-k119_138_1127-1214
GCGAGCGTGGCGGAATTGGCAGACGCGCCAGACTTAGGATCTGGTGAGTATTGTACTCGTGAAGGTTCAAGTCCTTTCGCTCGCACCA
>ERR2014363-k119_12445_1618-1692
TGGTGGGCGATGCGGGATTTGAACCCACGACCCCTTCCGTGTGAAGGAAGTGCTCTACCCCTGAGCCAATCGCCC
>ERR2014363-k119_17853_2026-2112
TGGTGCGGGCGAAAGGACTTGAACCTTCACGAGGGAACCCTCATATGCACCTGAAGCATACGCGTCTGCCAATTCCGCCACGCCCGC
>ERR2014363-k119_2626_1920-1993
TGGCTGGAGCAGCAGGGATCGAACCTACATTCCAGGTACCAAAAACCTGTGTCCTACCATTGGACGATGCTCCA
>ERR2014363-k119_24297_134-209
GGGTCGTTAGCTCAGTTGGTAGAGCAGGGGACTCTTAATCCCAAGGTCGAGGGTTCGACCCCCTCACGACCCACCA
>ERR2014363-k119_24297_48-123
GTGGGTGTAGCTCAGTTGGCAGAGCGCCGGACCGTGGCTCCGGAGGTCGAGGGTTCGAGCCCCTCTACCCACCCCA
>ERR2014364-k119_9567_3870-3956
GCCCGAGTGGTGGAATTGGCAGACGCGATGGATTCAAAATCCATTTCTGGCAACAGAGTGTGAGTTCGAGTCTCACCTCGGGCACCA
>ERR2014364-k119_1794_5-78
GCGGAAGTAGCTCAGTTGATAGAGCATCAGCCTTCCAAGCTGAGGGTCGCGAGTTTGAGCCTCGTCTTCCGCTC
>ERR2014364-k119_1794_90-160
GCCTATGTAGCTCAGGGGTAGAGCACTTCCTTCACACGGAAGGGGTCGTGGGTTCAAATCCCGCATCGCCC
>ERR2014364-k119_7530_2932-3006
TCCCCGATGGCGCAGCGGTAGCGCAGCTGACTGTTAATCAGCGTGTCGTAGGTTCGAATCCTACTCGGGGAGCCA
>ERR2014365-k119_25877_6-80
GGCGGGGTAGCTCAGCTGGCTAGAGCGTACGACTCATAATCGTAAGGTCAAGAGTTCGAGTCTCTTCCTCGCTAC
>ERR2014365-k119_5162_467-540
TGGGACGTCGTCTAACGGTAGGACAAAGGTTTCTGGTACCTTCAGTGGGAGTTCGATTCTCTCCGTCCCAGCCA
>ERR2014365-k119_19116_2216-2290
TCCCCGATGGCGCAGCGGTAGCGCAGCTGACTGTTAATCAGCGTGTCGTAGGTTCGAATCCTACTCGGGGAGCCA
>ERR2014367-k119_4870_2512-2587
TGGCAGGCCAGGTAGGACTCGAACCCACAACGAACGGTTTTGGAGACCGCCGCTCTACCATTGGAGCTACTGGCCT
>ERR2014367-k119_22275_44-119
GGGTCGTTAGCTCAGTTGGTAGAGCAGGGGACTCTTAATCCCAAGGTCGAGGGTTCGACCCCCTCACGACCCACCA
>ERR2014367-k119_1728_587-677
TGGCGGAGGGGGAGGGATTCGAACCCTCGGAACGGGGTTGCCGCTCAACGGTTTTCAAGACCGCCGCATTCGACCACTCTGCCACCCCTCC
>ERR2014370-k119_862_2-4680
AAGACAGCGGCAAAATTGTTACCCAAGCTCGTCAACTTGGTTACAAAGGAGTGTTCCTTGGTGCCGATGGTTGGGCTAACATGGTTGACGGTGATGATAAGTACGCTTCACCAGAAGATTTGGAAGGTTGCTATTACAACTGCCCATTCATTGTTGAAAATGATAATGAGAAAGTCAAAGACTTTGTCAAAGCCTATCACGACGAATATGGCAAAAATCCTTCAAACTTCTGCGCGCTTGGTTATGATGCTGCAATGATGATGTGTACAGCTTTGAAAACCGTTGACGATAAAGGCGACGTTAAACCTGGAACCGAAGAGTACAAGCAAGCTCTCATTGACGCCATTGCTCAGGATAAAGTGGACGGTGTAACAGGTTCTATTGCATTTGAAGGAACTG…
>ERR2014370-k119_862_4515-4590
NNNNNNNNNNNNNNNNNNNNNNNNNNNNNNNNNNNNNNNNNNNNNNNNNNNNNNNNNNNNNNNNNNNNNNNNNNNN
>ERR2014370-k119_4220_3046-3121
TGGTGACCCCGATTGGATTCGAACCAACGACACCAAGTTTAGGAAACTTGTGCTCTATCCCCTGAGCTACGAGGCC
>ERR2014370-k119_6824_501-587
GCGGGCGTGGCGGAATTGGCAGACGCGTATGCTTCAGGTGCATATGAGGGTTCCCTCGTGAAGGTTCAAGTCCTTTCGCCCGCACCA
>ERR2014370-k119_1303_1457-1531
TGGTGGGCGATGCGGGATTTGAACCCACGACCCCTTCCGTGTGAAGGAAGTGCTCTACCCCTGAGCCAATCGCCC
>ERR2014370-k119_12809_2125-2211
TGGTGCCCGAGGTGAGACTCGAACTCACACTCTGTTGCCAGAAATGGATTTTGAATCCATCGCGTCTGCCAATTCCACCACTCGGGC
>ERR2014370-k119_4665_2345-2419
GGGCGTTTAGCTCAGGGGGAGAGCGCTTCCCTGACACGGAAGAGGTCAGAAGTTCAAATCTTCTAACGCCCACCA
>ERR2014370-k119_12142_1932-2007
AGGCCAGTAGCTCCAATGGTAGAGCGGCGGTCTCCAAAACCGTTCGTTGTGGGTTCGAGTCCTACCTGGCCTGCCA
>ERR2014370-k119_7278_104-177
TGGGACGTCGTCTAACGGTAGGACAAAGGTTTCTGGTACCTTCAGTGGGAGTTCGATTCTCTCCGTCCCAGCCA
>ERR2014370-k119_7278_198-274
GGCCCGTTCGTCTAGCGGTTTAGGACGCCGCCCTCTCAAGGCGGAGATCACCAGTTCGAATCTGGTACGGGCTACCA
>ERR2014370-k119_12185_3214-3289
GGGCGATTGGCGCAGTGGCTAGCGCAGGTGCTTTACACGCACAAGGTCGGGGGTTCAAATCCCTCATCGCCCACCA
>ERR2014371-k119_9448_82-158
GGCCCGTTCGTCTAGCGGTTTAGGACGCCGCCCTCTCAAGGCGGAGATCACCAGTTCGAATCTGGTACGGGCTACCA
>ERR2014371-k119_6919_4338-4424
GCCCGAGTGGTGGAATTGGCAGACGCGATGGATTCAAAATCCATTTCTGGCAACAGAGTGTGAGTTCGAGTCTCACCTCGGGCACCA
>ERR2014371-k119_9911_5073-5164
TGGCGGAGAGCTGGGGATTCGAACCCCAGATAGAGTTTGCACCCTATACTCGCTTAGCAGGCGAGCACCTTCGGCCTCTCGGTCACTTCTCC
>ERR2014371-k119_9944_2437-2510
TGGGACGTCGTCTAACGGTAGGACAAAGGTTTCTGGTACCTTCAGTGGGAGTTCGATTCTCTCCGTCCCAGCCA
>ERR2014371-k119_2393_2052-2139
GCGAGCGTGGCGGAATTGGCAGACGCGCCAGACTTAGGATCTGGTGAGTATTGTACTCGTGAAGGTTCAAGTCCTTTCGCTCGCACCA
>ERR2014371-k119_8419_3682-3773
TGGCGGAGGAGGAGGGATTCGAACCCTCGTACCCTTATACAAGGGTAAACGGTTTTCGAGACCGCCGCATTCGACCACTCTGCCACCCCTCC
>ERR2014371-k119_8419_3929-4019
TGGCGGAGAGTCCGGGATTTGAACCCGGGATACGCTTTCGGCGTATACACGATTTCCAATCGTGCTCCTTCAGCCACTCGGACAACTCTCC
>ERR2014371-k119_750_2668-2742
TGGAGCTGGCGATAGGGCTCGAACCTACAACAACTGGTTTACAAAACCAGGGCTCTACCATTGAGCTACGCCAGC
>ERR2014372-k119_6210_4649-4732
GGGGGTGTGGCACAGCGGCAACTGCGGCGGACTGTAAATCCGCTCCTTCCAGGTTCCTTGGTTCGAGTCCAAGCACCCCCACCA
>ERR2014372-k119_6210_4737-4812
GCCCGTGTAGCTCAGTCGGTAGAGCACTTCGTTGGTAACGAAGAGGTCACCGGTTCAAGTCCGGTCGCGGGCTCCA
>ERR2014372-k119_6210_4829-4905
GCCGGTGTAGCTCAGCTGGTTAGAGCACACGGCTCATACCCGTGATGCCACTGGTTCGAATCCAGTCACCGGTACCA
>ERR2014372-k119_3797_33258-33333
TGGCAGGCCAGGTAGGACTCGAACCCACAACGAACGGTTTTGGAGACCGCCGCTCTACCATTGGAGCTACTGGCCT
>ERR2014372-k119_18663_11166-11257
TGGCGGAGAGCTGGGGATTCGAACCCCAGATAGAGTTTGCACCCTATACTCGCTTAGCAGGCGAGCACCTTCGGCCACTCGGTCAGCTCTCC
>ERR2014372-k119_18663_11478-11554
GCGGCGTTACCTCAGCTGGATAGAGGGTCTGACTACGAATCAGAACGTCATAGGTTCGAATCCTATACGCCGCACCA
>ERR2014372-k119_5078_107920-107996
GGGCCTATAGCGCAATCGGTTAGCGCAGAGGACTCATAATCCTTTGGTTGTAGGTTCAAGTCCTACTGGGCCCACCA
>ERR2014372-k119_5078_108230-108305
GGGGAATTAGCTCAGTTGGGAGAGCGCATGGCTGGCAGCCATGAGGTCACGGGTTCGAACCCCGTATTCTCCACCA
>ERR2014372-k119_5078_17928-18004
TGGTGACTCCAGCGGGGTTCGAACCCGCGACCTTTCGCTCCGGAGGCGAACGCTCTAATCCACTGAGCTATGGAGCC
>ERR2014372-k119_5078_33542-33616
GGGCGTTTAGCTCAGGGGGAGAGCGCTTCCCTGACACGGAAGAGGTCAGAAGTTCAAATCTTCTAACGCCCACCA
>ERR2014372-k119_3051_9287-9361
TGGCTCCCCGAGTAGGATTCGAACCTACGACACGCTGATTAACAGTCAGCTGCGCTACCGCTGCGCCATCGGGGA
>ERR2014372-k119_2316_6302-6377
GGCCTCGTAGCTCAGGGGATAGAGCACAAGTTTCCTAAACTTGGTGTCGTTGGTTCGAATCCAATCGGGGTCACCA
>ERR2014374-k119_5091_11289-11376
TGGTGCGAGCGAAAGGACTTGAACCTTCACGAGTACAATACTCACCAGATCCTAAGTCTGGCGCGTCTGCCAATTCCGCCACGCTCGC
>ERR2014374-k119_17854_3555-3631
CGGGTTGTGGCTCAGCTTGGTAGAGCGCTCGGTTCGGGACCGAGAGGTCGCTGGTTCGAATCCAGTCAACCCGACCA
>ERR2014374-k119_13399_1615-1689
TGGAGCTGGCGATAGGGCTCGAACCTACAACAACTGGTTTACAAAACCAGGGCTCTACCATTGAGCTACGCCAGC
>ERR2014375-k119_10530_7654-7741
GCGAGCGTGGCGGAATTGGCAGACGCGCCAGACTTAGGATCTGGTGAGTATTGTACTCGTGAAGGTTCAAGTCCTTTCGCTCGCACCA
>ERR2014375-k119_15793_139-210
AGCGGGATACGAGATTCGAACTCGCGACTTTCACCTTGGCAAGGTGACACTCTACCACTGAGTTAATCCCGC
>ERR2014375-k119_15793_258-330
GTGACCCGTAGCAGAATTGAACTGCTGTCTTCGCCGTGAAAGGGCAATGTCTTAACCTCTTGACCAACGGGCC
>ERR2014375-k119_15793_338-411
TAGCGGTAGTAGGATTCGAACCAACGACACTCCGGGTATGAACCGAATGCTCTAGCCAACTGAGCTATACCGCC
>ERR2014375-k119_3361_448-521
ACCCGACTCGTACAAGGGTAGTACATCGGTCTCCAAAACCGAAAATTAATGTTCGAATCGTTAGTCGGGTGCCA
>ERR2014375-k119_14828_5878-5951
TGGGACGTCGTCTAACGGTAGGACAAAGGTTTCTGGTACCTTCAGTGGGAGTTCGATTCTCTCCGTCCCAGCCA
>ERR2014375-k119_14828_5972-6048
GGCCCGTTCGTCTAGCGGTTTAGGACGCCGCCCTCTCAAGGCGGAGATCACCAGTTCGAATCTGGTACGGGCTACCA
>ERR2014375-k119_11989_18049-18125
TGGTGACTCCAGCGGGGTTCGAACCCGCGACCTTTCGCTCCGGAGGCGAACGCTCTAATCCACTGAGCTATGGAGCC
>ERR2014376-k119_2336_940-1014
TGGAGCTGGCGATAGGGCTCGAACCTACAACAACTGGTTTACAAAACCAGGGCTCTACCATTGAGCTACGCCAGC
>ERR2014376-k119_6916_42-117
TGGTGGGCGATGAGGGATTTGAACCCCCGACCTTGTGCGTGTAAAGCACCTGCGCTAGCCACTGCGCCAATCGCCC
>ERR2014376-k119_5928_2634-2721
TGGTGCGAGCGAAAGGACTTGAACCTTCACGAGTACAATACTCACCAGATCCTAAGTCTGGCGCGTCTGCCAATTCCGCCACGCTCGC
>ERR2014376-k119_590_752-825
GAGCCACTAACCGGGATCGAACCGGTGACCTCATCCTTACCATGGATGCGCTCTACCTACTGAGCTATAGTGGC
>ERR2014376-k119_4001_575-651
TGGTAGCCCGTACCAGATTCGAACTGGTGATCTCCGCCTTGAGAGGGCGGCGTCCTAAACCGCTAGACGAACGGGCC
>ERR2014376-k119_4001_672-745
TGGCTGGGACGGAGAGAATCGAACTCCCACTGAAGGTACCAGAAACCTTTGTCCTACCGTTAGACGACGTCCCA
>ERR2014376-k119_3034_13-358
ACGAAATAAGAATATCGCCAAAGCCTCCCGTGGTACATTCGTCCATAACGCGATAACGACCTTGTAAAACGCTGTTTTGGATTTGTTGGTCGTATGAAGTTTCGTAAGCGTCAGCTCTTTGCGAGAAATCCGAATCCGCAGCAGCACTCGCGTTATGAAATGCACGGGATTGCTGTGGCGAATAGGCAGGTGGCGTGTAATGATCGTTCCTCATAATGTGTCCTTTTGAACTTCGTTTGTGGTTGACGTGACACATTGCTGTGCATGTGACGTTATACTTTTTTCTTCAATACGCACATGCGTTATTGCATAAGTTTACCAAATTGGAGTAAAATTTCTACCCATG
>ERR2014376-k119_4152_14-88
GCGGGCATCGCCAAGAGGTAAGGCAATGGCTTCCCAAGCCATCATTCGCGGGTTCGAATCCCGTTGCCCGCTCCA
>ERR2014376-k119_5272_732-822
GGAGGGGTGGCAGAGTGGTCGAATGCGGCGGTCTTGAAAACCGTTGAGCGGCAACCCCGTTCCGAGGGTTCGAATCCCTCCCCCTCCGCCA
>ERR2014376-k119_9956_162-236
GTAGCGAGGAAGAGACTCGAACTCTTGACCTTACGATTATGAGTCGTACGCTCTAGCCAGCTGAGCTACACCGCC
>ERR2014376-k119_3230_1820-1893
TGGCTGGAGCAGCAGGGATCGAACCTACATTCCAGGTACCAAAAACCTGTGTCCTACCATTGGACGATGCTCCA
>ERR2014378-k119_6863_12355-12430
TGGCAGGCCAGGTAGGACTCGAACCCACAACGAACGGTTTTGGAGACCGCCGCTCTACCATTGGAGCTACTGGCCT
>ERR2014378-k119_6863_14178-14254
TGGTACCGGTGACTGGATTCGAACCAGTGGCATCACGGGTATGAGCCGTGTGCTCTAACCAGCTGAGCTACACCGGC
>ERR2014378-k119_6863_14271-14346
TGGAGCCCGCGACCGGACTTGAACCGGTGACCTCTTCGTTACCAACGAAGTGCTCTACCGACTGAGCTACACGGGC
>ERR2014378-k119_14789_3584-3657
TGGCTGGAGCAGCAGGGATCGAACCTACATTCCAGGTACCAAAAACCTGTGTCCTACCATTGGACGATGCTCCA
>ERR2014383-k119_16011_10851-10938
GCGAGCGTGGCGGAATTGGCAGACGCGCCAGACTTAGGATCTGGTGAGTATTGTACTCGTGAAGGTTCAAGTCCTTTCGCTCGCACCA
>ERR2014383-k119_16011_2754-2829
GGGGATGTAGCTCAGTTGGGAGAGCGCTGCCTCCGCAAGGCAGAGGCCGAGGGTTCGACTCCCTTCATCTCCACCA
>ERR2014383-k119_6986_25967-26043
TGGTGACTCCAGCGGGGTTCGAACCCGCGACCTTTCGCTCCGGAGGCGAACGCTCTAATCCACTGAGCTATGGAGCC
>ERR2014383-k119_6986_41555-41629
GGGCGTTTAGCTCAGGGGGAGAGCGCTTCCCTGACACGGAAGAGGTCAGAAGTTCAAATCTTCTAACGCCCACCA
>ERR2014383-k119_13149_1547-1623
TGGTAGCCCGTACCAGATTCGAACTGGTGATCTCCGCCTTGAGAGGGCGGCGTCCTAAACCGCTAGACGAACGGGCC
>ERR2014383-k119_13149_1644-1717
TGGCTGGGACGGAGAGAATCGAACTCCCACTGAAGGTACCAGAAACCTTTGTCCTACCGTTAGACGACGTCCCA
>ERR2014383-k119_11663_9239-9315
TGGTGCGGCGTATAGGATTCGAACCTATGACGTTCTGATTCGTAGTCAGACCCTCTATCCAGCTGAGGTAACGCCGC
>ERR2014383-k119_11663_9534-9625
GGAGAGCTGACCGAGTGGCCGAAGGTGCTCGCCTGCTAAGCGAGTATAGGGTGCAAACTCTATCTGGGGTTCGAATCCCCAGCTCTCCGCCA
>ERR2014388-k119_6901_292-378
GCGGGCGTGGCGGAATTGGCAGACGCGTATGCTTCAGGTGCATATGAGGGTTCCCTCGTGAAGGTTCAAGTCCTTTCGCCCGCACCA
>ERR2014391-k119_7815_556-629
TGGGACGTCGTCTAACGGTAGGACAAAGGTTTCTGGTACCTTCAGTGGGAGTTCGATTCTCTCCGTCCCAGCCA
>ERR2014392-k119_8154_56-139
TGGTGGGGGTGCTTGGACTCGAACCAAGGAACCTGGAAGGAGCGGATTTACAGTCCGCCGCAGTTGCCGCTGTGCCACACCCCC
>ERR2014393-k119_221_4019-4094
TGGTGGGTCGTGAGGGGGTCGAACCCTCGACCTTGGGATTAAGAGTCCCCTGCTCTACCAACTGAGCTAACGACCC
>ERR2014393-k119_221_4105-4180
TGGGGTGGGTAGAGGGGCTCGAACCCTCGACCTCCGGAGCCACGGTCCGGCGCTCTGCCAACTGAGCTACACCCAC
>ERR2014393-k119_6890_6448-6534
TGGTGCGGGCGAAAGGACTTGAACCTTCACGAGGGAACCCTCATATGCACCTGAAGCATACGCGTCTGCCAATTCCGCCACGCCCGC
>ERR2014393-k119_2627_1128-1201
ACCCGACTCGTACAAGGGTAGTACATCGGTCTCCAAAACCGAAAATTAATGTTCGAATCGTTAGTCGGGTGCCA
>ERR2014393-k119_8171_1568-1641
TGGCTGGGACGGAGAGAATCGAACTCCCACTGAAGGTACCAGAAACCTTTGTCCTACCGTTAGACGACGTCCCA
>ERR2014393-k119_5155_12456-12531
TGGCAGGCCAGGTAGGACTCGAACCCACAACGAACGGTTTTGGAGACCGCCGCTCTACCATTGGAGCTACTGGCCT
>ERR2014393-k119_4014_9554-9628
TCCCCGATGGCGCAGCGGTAGCGCAGCTGACTGTTAATCAGCGTGTCGTAGGTTCGAATCCTACTCGGGGAGCCA
>ERR2014364-k119_13084_25-109
GGCGAGATACCCGAGTGGTCAAAGGGAGCAGACTGTAAATCTGCCGGCTCAGCCTTCGAAGGTTCGAATCCTTCTCTCGCCACCA
>ERR2014383-k119_3362_467-817
TGGTGGAGGCGGTGAGAGTCGAACTCACGTCCGAAGATTCGTCTGCAAAAAGCTTCTCCGAGTGCAGACTATTTTTAAATTTTCTCCTAGTCTTTTAAATAATCAAAAAAATCGTAGGATATTGTCATAAGTTCCGTCCTGCATTATGACAACTTGTGCAGTGCGGTTCCCCACAAAATTTGATACCTAGATTTTAAAGCGTGGGCACTTTAAGCTAGATAAGCTACCCTTAGGCAGCTAGTGCGAAATTATTTTCGTCGTTTATTTTTATGAACCATTTTAGCGTTGTGTGATTCATCAACGACTCGCTACTTAAGGCTCAGAATCCCCGTCGAAACCATTTTCGCCCCC
>ERR2014388-k119_13510_14-369
GGGGATGCCATGGTTTCGACGTGATTGAAGAAGCTTAGGCTGCAGGTCGTATATCAAAACGTAAATTGATAATTAAATATAAACGCAAACAATAATAGCGAAGCAAACTTCGCACTAGCTGCCTAGTAATAGGACAAGCAATAAATATTAGGTCCGTCGCAGACTTAATATTTGTTTTATAATCTAGCGACAACTGGTATATCAAAGCTTTGCGATATATCTAGTACTATGAAGCTAGCATAAAAATTTTTTGTAGATTTTTGATTTTTTATGCAAATTTAAAAGATCTAATAAGCTTGTAGATGCCTTCGGTGATGCTTTCACGGACAAGGGTTCGAGTCCCTTCATCTCCACCA
>ERR2014388-k119_13510_230-277
NNNNNNNNNNNNNNNNNNNNNNNNNNNNNNNNNNNNNNNNNNNNNNNN
>ERR2014358-k119_1446_61-620
CACCAAAAGTTGGCTGTTGTTTATCAACAGCTTATTTTTTTATAAAATAGGAGCTAAGATGCTAGAAAACGAGATGATAAATAAAGAAAAATTTAGCGAAGAAGACTACTTTTTTATGGGTGAAGCTATTAATGAGGCAAGGCTTGCAAGATTTATCGAAGAAGTCCCAGTGGGAGCTGTTATAGTCCTAGATGGAAAGATTATAGGAAGGGGTCATAACTATACCTTTAAGGGTAAATCTGCCCTAAAGCATGCAGAAATTATGGCAATCAAAGAAGCAAGTGCCTACATAGATGACTTTAGGCTCGAAAGAGCAACTATGTATGTTACTATGGAGCCATGTTCCATGTGTGCAGGGGCTATAATAAATTCTAGGATAGATAGGCTAGTAATAGGCAT…
>ERR2014367-k119_30727_936-1010
GTAGCGAGGAAGAGACTCGAACTCTTGACCTTACGATTATGAGTCGTACGCTCTAGCCAGCTGAGCTACCCCGCC
>ERR2014355-k119_38541_2044-2118
TGGTTCGGTAGTTCAGCTGGATAGAACGATAGTCTCCTAAACTGTAGATGTGAGTTCGAGTCTCACCCGAATCAT
>ERR2014355-k119_84043_169-244
TCGCGGGATGGAGCAGTCTGGTAGCTCGTCGGGCTCATAACCCGAAGGTCATAGGTTCAAATCCTGTTCCCGCAAT
>ERR2014355-k119_84043_245-319
TGGTCCCTTGGTGTAGGGGTTATCACGCCTCCCTGTCACGGAGGAGATCACCGGTCCGAATCCGGTAGGGACCGT
>ERR2014355-k119_84043_324-398
TGGCTCGGTAGCTCAGTTGGTAGAGCAAAGGATTGAAGCTCCTTGTGTCGGCGGTTCGATTCCGTCCCGCGCCAT
>ERR2014355-k119_84043_410-482
AGCGGGTATAGTTTAGTGGTAAAATGAAAGCCTTCCAAGCTTTAGTCGCGAGTCCGATTCTCGTTACCCGCTT
>ERR2014355-k119_84043_487-562
TGGGCCTATAGCTCAGCTGGTTAGAGCGCACGCCTGATAAGCGTGAGGTCGATGGTTCAAGTCCATTTAGGCCCAT
>ERR2014355-k119_84043_563-654
TGGAGATTTACTCAAGAGGCTGAAGAGGCGCCCCTGCTAAGGGTGTAGGTTGGCTAAGGCTGGCGCGAGGGTTCGAATCTCTCAATCTCCGT
>ERR2014355-k119_84043_69-159
GGAGGATTACCCAAGTCCGGCTGAAGGGAACGGTCTTGAAAACCGTCAGACGGGTTCTGCCCGTGCGTGGGTCCGAATCCCACATCCTCCT
>ERR2014355-k119_55920_3638-3711
TTGGGTTATAGCCAAGTGGTAAGGCAACGGTTTTTGGTGCCGTCATGCGCTGGTTCGAATCCAGCTAACCCAAT
>ERR2014356-k119_36301_1190-1263
GGTTGGGTTAGCTGGATTCGAACCAGCGCATGACGGCACCAAAAACCGTTGCCTTACCACTTGGCTATAACCCA
>ERR2014356-k119_48374_2-1060
ATGCATGCCATAAGAAAAAAAAAGAATAGTCAAGGATGACTAAGATATTTGGGTCCTAGCAACTGGAAGGACAGAGTTGCCATTAAATACGATAGAATAGACTTTGCAGAAGTCCCAGAGTCTCATTTGAGGCGTGCAAACTCTGAGCAATCTCTTAGATTTCCCAGAAAGGTGTCAATTAGGCAGTTGGAAATATGACTGGAGTTCCAAAGGGAGATCTGGCCTGGAGGTATAAGTTTGTGAATCAAGAGTGCACAGATGGAATTAAAAGCTATAAGATTAGAAAGAATCATCAAATAATTTTTTTTGAATACGTAAAAATTTTTCCATTTCTCTTTTATTTTTTTCGAGCCTTTTCTTGGATTTGATTCGCCCGAATATCTGATCTGGTGATGCATC…
>ERR2014356-k119_48374_967-1058
NNNNNNNNNNNNNNNNNNNNNNNNNNNNNNNNNNNNNNNNNNNNNNNNNNNNNNNNNNNNNNNNNNNNNNNNNNNNNNNNNNNNNNNNNNNN
>ERR2014357-k119_27032_2562-2635
TGATTCGGGTGAGATTCGAACTCACGACCCACGGTTTAGAAGACCGTTGCTCTATCCAGCTGAGCTACCGAACC
>ERR2014357-k119_7613_869-942
GCTCCGGCTGTCAGGCTCGAACTGACGACAACCTGATTAACAGTCAGGTGCTCTACCAACTGAGCTAAGCCGGA
>ERR2014357-k119_19521_789-860
GACCCGTTGGTCAAGTGGTTAAGACACCGCCCTTTCACGGCGGTAACATGAGTTCAAATCTCGTACGGGTCA
>ERR2014357-k119_19521_898-988
GGAGGATTACCCAAGTCCGGCTGAAGGGAACGGTCTTGAAAACCGTCAGACGGGTTCTGCCCGTGCGTGGGTCCGAATCCCACATCCTCCT
>ERR2014357-k119_24942_10693-10765
GCTGTTTTAGCTCAGTAGGTAGAGCACCGCCGTGGTAAGGAGGAGGTCCTCAGTTCAAATCTGAGAAACAGCT
>ERR2014357-k119_80558_1844-2206
TGGAGATGAGGGGATTTGAACCCCTGTCCAAACGCATTTTGTCACTGATATCTACAATCATAGTTATATTATTTGATTTCACAACAGCAAAACGCCATATAACGGGGCAAATAGCTATTGCTAACCTAAAATCTTAGTCTAACTACCTAGGTAATCAGTTAAATGCAACTCGTTAAATATAAAACCTTTGGATAACCACGAGTACAACCATCACAAAGATCACGCAGGCTGGTTATTAAGCAGCTAATGCGTAAGAATTTTGATTATTTGCAGTTATATTTAAACTGTAACGTTTTTACGTAGACGTAACCTACGAACTGCAATCAATGCAAATCTACGCCTGTCGAATCCCAAAACATCCCC
>ERR2014359-k119_5185_31-105
GTAGCGAGGAAGAGACTCGAACTCTTGACCTTACGATTATGAGTCGTACGCTCTAGCCAGCTGAGCTACCCCGCC
>ERR2014360-k119_4927_538-613
TGGTGAGCCATACTGGAATCGAACCAGTGACACCATGATTAAAAGTCATGTGCTCTACCGACTGAGCTAATGGCTC
>ERR2014360-k119_4927_620-695
TGGAGCGGGAAACGAGGGTCGAACTCGCGACATTCAGCTTGGAAGGCTGACGCTCTACCATCTGAGCTATTCCCGC
>ERR2014360-k119_4927_703-779
TGGTTGCGGAGATTGGATTTGAACCAATGACCTTTGGGTTATGAGCCCAACGAGCTACCTGGCTGCTCTACTCCGCG
>ERR2014360-k119_4927_787-874
TGGTGCCTCGGGCCGGACTCGAACCGGCACGGAATAAATTTCCACAGGATTTTAAGTCCTGTGCGTCTACCGATTTCGCCACCAAGGC
>ERR2014360-k119_3985_2437-2799
GGGGATGTTTTGGGATTCGACAGGCGTAGATTTGCATTGATTGCAGTTCGTAGGTTACGTCTACGTAAAAACGTTACAGTTTAAATATAACTGCAAATAATCAAAATTCTTACGCATTAGCTGCTTAATAACCAGCCTGCGTGATCTTTGTGATGGTTGTACTCGTGGTTATCCAAAGGTTTTATATTTAACGAGTTGCATTTAACTGATTACCTAGGTAGTTAGACTAAGATTTTAGGTTAGCAATAGCTACTTGCCCCGTTATATGGCGTTTTGCTGTTGTGAAATCAAATAATATAACTATGATTGTAGATATCAGTGACAAAATGCGTTTGGACAGGGGTTCAAATCCCCTCATCTCCA
>ERR2014360-k119_5965_1613-1685
AAGCGGATAGCGTGAATCGAACCCGCATCCCCAGCTTGGGAAGCTGGTATTTTACCATTAAACTATACCCGCT
>ERR2014360-k119_1351_2825-2900
ATCGGGAAAACAGGATTTGAACCTGCGACCTCTACGTCCCGAACGTAGCGCTCTACCAAGCTGAGCCATTTCCCGA
>ERR2014361-k119_181_16-91
TCGGGAAATGGCTCAGCTTGGTAGAGCGCTACGTTCGGGACGTAGAGGTCGCAGGTTCAAATCCTGTTTTCCCGAT
>ERR2014361-k119_11092_1072-1147
TGGAGCTGGTGGGAGGACTTGAACCCCTAACCTACTGATTACAAGTCAGTTGCTCTACCAATTGAGCTACACCAGC
>ERR2014361-k119_11092_784-860
TGGCGCACCTAAGAGGATTCGAACCTCTGGCACACGGATTAGAAGTCCGTTGCTCTATCCAGCTGAGCTATAGGTGC
>ERR2014361-k119_11092_865-938
TGGAGCGGGTGAAGGGAATCGAACCCTCGCAACCAGCTTGGAAGGCTGGGGCTCTACCACTGAGCTACACCCGC
>ERR2014361-k119_11092_978-1062
TGGTGGAGGAGAGTGGATTCGAACCACTGAAAGCGTAGCTAACGGATTTACAGTCCGTCCCCTTTGACCGCTCGGGAACTCCTCC
>ERR2014362-k119_32732_14215-14287
AAGCGGATAGCGTGAATCGAACCCGCATCCCCAGCTTGGGAAGCTGGTATTTTACCATTAAACTATACCCGCT
>ERR2014362-k119_45861_15914-15988
TGGGTGGTTAGCTCAGCTGGCAGAGCAACGGACTCTTAATCCGTGGGTCCAGGGTTCGATCCCCTGACCACCCAT
>ERR2014362-k119_49860_1772-1863
ACGGAGATTGAGAGATTCGAACCCTCGCGCCAGCCTTAGCCAACCTACACCCTTAGCAGGGGCGCCTCTTCAGCCTCTTGAGTAAATCTCCA
>ERR2014362-k119_49860_31-1864
AATTGCGGGAACAGGATTTGAACCTATGACCTTCGGGTTATGAGCCCGACGAGCTACCAGACTGCTCCATCCCGCGATAACTATTAAGGAGGATGTGGGATTCGGACCCACGCACGGGCAGAACCCGTCTGACGGTTTTCAAGACCGTTCCCTTCAGCCGGACTTGGGTAATCCTCCATTAATGCCTTAAGGCAATGACCCGTACGAGATTTGAACTCATGTTACCGCCGTGAAAGGGCGGTGTCTTAACCACTTGACCAACGGGTCTTTTACAACTTAAGTACTAAATAATTTTACCAGCAATTGAAAACATTGTCAACACCTTTTTTATCAGTACCAGTTGCTTACTAACACATGACGCATCAGCAATAACTATATTACTATATATTTCTATTACAA…
>ERR2014362-k119_14057_12352-12437
GCGGGCGTGGCGGAATGGCAGACGCGCAAGACTAAGGATCTTGTGATCGCTTTTAGATCGTGGAAGTTCGAGTCTTCTCGCCCGCA
>ERR2014362-k119_33672_2486-2569
TGCCTCAAACAGGAGTCGAACCTGCACTCACTAACGTGAACAGCGACCTGAACGCTGCGCGTCTGCCAATTCCGCCATTGAGGC
>ERR2014362-k119_1607_2526-2890
GGTGGAGATGAGGGGATTTGAACCCCTGTCCAAACGCATTTTGTCACTGATATCTACAATCATAGTTATATTATTTGATTTCACAACAGCAAAACGCCATATAACGGGGCAAATAGCTATTGCTAACCTAAAATCTTAGTCTAACTACCTAGGTAATCAGTTAAATGCAACTCGTTAAATATAAAACCTTTGGATAACCACGAGTACAACCATCACAAAGATCACGCAGGCTGGTTATTAAGCAGCTAATGCGTAAGAATTTTGATTATTTGCAGTTATATTTAAACTGTAACGTTTTTACGTAGACGTAACCTACGAACTGCAATCAATGCAAATCTACGCCTGTCGAATCCCAAAACATCCCC
>ERR2014362-k119_47433_2113-2185
GGTTCGGTAGTTCAGCTGGATAGAACGATAGTCTCCTAAACTGTAGATGTGAGTTCGAGTCTCACCCGAATCA
>ERR2014362-k119_6344_2187-2260
ATTGGGTTAGCTGGATTCGAACCAGCGCATGACGGCACCAAAAACCGTTGCCTTACCACTTGGCTATAACCCAA
>ERR2014362-k119_6344_2266-2349
ATGGAGGAGAGTGGATTCGAACCACTGAACTCATAGAGAACGGTTTTACAGACCGGTGCGTTTAGCCACTTCGCTACTCCTCCA
>ERR2014362-k119_6344_3480-3553
GGTTGGGTTAGCTGGATTCGAACCAGCGCATGACGGCACCAAAAACCGTTGCCTTACCACTTGGCTATAACCCA
>ERR2014363-k119_20377_579-655
CGCGGAGTAGAGCAGCCAGGTAGCTCGTTGGGCTCATAACCCAAAGGTCATTGGTTCAAATCCAATCTCCGCAACCA
>ERR2014366-k119_214694_11456-11539
GCCTCAATGGCGGAATTGGCAGACGCGCAGCGTTCAGGTCGCTGTTCACGTTAGTGAGTGCAGGTTCGACTCCTGTTTGAGGCA
>ERR2014366-k119_135745_2790-2875
ATAGCGGTGATCGGGGTCGAACCGATACGTCCCAAGGGACACCAGATTTTGAGTCTGACGCGTCTGCCAATTCCGCCACACCGCCA
>ERR2014366-k119_135745_2908-2978
AGGCGGTGATCGGATTTGAACCGATGATTAAGGTTTTGCAGACCTCTGCCTTACCACTTGGCTACACCGCC
>ERR2014366-k119_135745_3001-3074
ATTGGGATAGCTGGATTCGAACCAGCGCATGATGAAGTCAAAGTCCATTGCCTTACCACTTGGCTATATCCCAA
>ERR2014366-k119_135745_3080-3153
GGGCGGAATGTGGGGCTCGAACCCACGCATGCCGGATCCACAAACCGGAGTGTTAACCGCTTCACCAATTCCGC
>ERR2014366-k119_135745_3167-3239
ACAGGGATAGTAGGAATTGAACCCACACTAGCGGTTTTGGAGACCGATGTACTACCTTTATACTATATCCCTA
>ERR2014366-k119_135745_3242-3325
ATGGAGGAGAGTGGATTCGAACCACTGAACTCAGAGAGAACGGTTTTACAGACCGGCGCGTTTAGCCACTTCGCTACTCCTCCA
>ERR2014366-k119_11842_2555-2919
GGGGATGTTTTGGGATTCGACAGGCGTAGATTTGCATTGATTGCAGTTCGTAGGTTACGTCTACGTAAAAACGTTACAGTTTAAATATAACTGCAAATAATCAAAATTCTTACGCATTAGCTGCTTAATAACCAGCCTGCGTGATCTTTGTGATGGTTGTACTCGTGGTTATCCAAAGGTTTTATATTTAACGAGTTGCATTTAACTGATTACCTAGGTAGTTAGACTAAGATTTTAGGTTAGCAATAGCTACTTGCCCCGTTATATGGCGTTTTGCTGTTGTGAAATCAAATAATATAACTATGATTGTAGATATCAGTGACAAAATGCGTTTGGACAGGGGTTCAAATCCCCTCATCTCCACC
>ERR2014366-k119_109211_16210-16282
TGCTGACTAAAGGATTCGAACCTTCGACCTCATCATTACTAGTGACGTGCTCTGCCAACTGAGCTAAGTCAGC
>ERR2014366-k119_93833_3785-3858
TTGGGTTATAGCCAAGTGGTAAGGCAACGGTTTTTGGTGCCGTCATGCGCTGGTTCGAATCCAGCTAACCCAAT
>ERR2014367-k119_11532_924-1007
GTGAAGAGGAGGAGACTCGAACTCCCACGACCCAATTGTCACTACCCCCTCAAAGTAGCGCGTCTACCATTCCGCCACCTCTCC
>ERR2014367-k119_14761_951-1315
GGGGATGTTTTGGGATTCGACAGGCGTAGATTTGCATTGATTGCAGTTCGTAGGTTACGTCTACGTAAAAACGTTACAGTTTAAATATAACTGCAAATAATCAAAATTCTTACGCATTAGCTGCTTAATAACCAGCCTGCGTGATCTTTGTGATGGTTGTACTCGTGGTTATCCAAAGGTTTTATATTTAACGAGTTGCATTTAACTGATTACCTAGGTAGTTAGACTAAGATTTTAGGTTAGCAATAGCTACTTGCCCCGTTATATGGCGTTTTGCTGTTGTGAAATCAAATAATATAACTATGATTGTAGATATCAGTGACAAAATGCGTTTGGACAGGGGTTCAAATCCCCTCATCTCCACC
>ERR2014368-k119_6407_12535-12607
GCTGTTTTAGCTCAGTAGGTAGAGCACCGCCGTGGTAAGGAGGAGGTCCTCAGTTCAAATCTGAGAAACAGCT
>ERR2014368-k119_4605_7327-7410
GCCTCAATGGCGGAATTGGCAGACGCGCAGCGTTCAGGTCGCTGTTCACGTTAGTGAGTGCAGGTTCGACTCCTGTTTGAGGCA
>ERR2014368-k119_4915_20457-20528
GCGGAAGTAGTTCAGTGGTAGAACATCACCTTGCCATGGTGGGGGTCGCGGGTTCGAATCCCGTCTTCCGCT
>ERR2014368-k119_7394_2186-2259
ATTGGGTTAGCTGGATTCGAACCAGCGCATGACGGCACCAAAAACCGTTGCCTTACCACTTGGCTATAACCCAA
>ERR2014368-k119_7394_2265-2348
ATGGAGGAGAGTGGATTCGAACCACTGAACTCAGAGAGAACGGTTTTACAGACCGGCGCGTTTAGCCACTTCGCTACTCCTCCA
>ERR2014368-k119_27444_12478-12563
GCGGGCGTGGCGGAATGGCAGACGCGCAAGACTAAGGATCTTGTGATCGCTTTTAGATCGTGGAAGTTCGAGTCTTCTCGCCCGCA
>ERR2014368-k119_15530_1552-1626
TGGAGCGGAAGACGGGATTCGAACCCGCGACCCCCACCATGGCAAGGTGATGTTCTACCACTGAACTACTTCCGC
>ERR2014368-k119_17662_1577-1650
TCGGGAAAACAGGATTCGAACCTGCGACCCCCTGGTCCCAAACCAGGTGCTCTACCAAGCTGAGCCATTTCCCG
>ERR2014368-k119_17662_1654-1730
TGGTGCACCCTGAAGGATTTGAACCTTCAACCTTCTGATTCGTAGTCAGACACTCTATCCAGTTGCGCTAAGGGTGC
>ERR2014369-k119_2330_35-108
TTGGGTTATAGCCAAGTGGTAAGGCAACGGTTTTTGGTGCCGTCATGCGCTGGTTCGAATCCAGCTAACCCAAT
>ERR2014369-k119_7859_5194-5267
GGTTCGGTAGCTCAGCTGGATAGAGCAACGGTCTTCTAAACCGTGGGTCGTGAGTTCGAATCTCACCCGAATCA
>ERR2014369-k119_2567_2793-2876
TGCCTCAAACAGGAGTCGAACCTGCACTCACTAACGTGAACAGCGACCTGAACGCTGCGCGTCTGCCAATTCCGCCATTGAGGC
>ERR2014369-k119_18551_26919-26991
AGCGGGTATAGTTTAATGGTAAAATACCAGCTTCCCAAGCTGGGGATGCGGGTTCGATTCACGCTATCCGCTT
>ERR2014369-k119_8631_28911-28984
TTGCCCGTTGGTCAAATGGTTAAGACGCCACCCTCTCAAGGTGGAGTTACGAGTTCAATTCTCGTACGGGTGAT
>ERR2014369-k119_8631_28988-29060
TGGGTTGTAGCCAAATTGGTAAGGCGGGGGACTCTGAATCCCTAATGTATCGGTTCGAGCCCGGTCAACCCAA
>ERR2014370-k119_2725_502-593
ACGGAGATTGAGAGATTCGAACCCTCGCGCCAGCCTTAGCCAACCTACACCCTTAGCAGGGGCGCCTCTTCAGCCTCTTGAGTAAATCTCCA
>ERR2014370-k119_2725_595-668
TGGGCCTAAATGGACTTGAACCATCGACCTCACGCTTATCAGGCGTGCGCTCTAACCAGCTGAGCTATAGGCCC
>ERR2014370-k119_3695_2114-2188
ATGGAGGATACAGGGCTCGAACCTGTGACCTCCTGCTTGTAAGGCAGATGCTCTCCCAGCTGAGCTAATCCTCCA
>ERR2014370-k119_3695_2192-2262
TGACCCGTACGAGATTCGAACTCATGATACCGCCGTGAAAGGGCGATGTCTTAACCGCTTGACCACGGAGC
>ERR2014370-k119_3695_2268-2340
GCTCCCCGAGTAGGGCTCGAACCTACAACAACTCGGTTAACAGCCGAGTGCTCTACCATTGAGCTATCGAGGA
>ERR2014370-k119_6103_173-246
GCCGATTTAGCTCAGTTGGCTAGAGCACCTGTCTTGTAAACAGGGGGTCGAAGGTTCGAATCCTTTAATCGGCA
>ERR2014370-k119_6103_251-322
GCGGAAGTAGTTCAGTGGTAGAACATCACCTTGCCATGGTGGGGGTCGCGGGTTCGAATCCCGTCTTCCGCT
>ERR2014370-k119_6103_360-435
TCGGGAAATGGCTCAGCTTGGTAGAGCGCTACGTTCGGGACGTAGAGGTCGCAGGTTCAAATCCTGTTTTCCCGAT
>ERR2014372-k119_8742_437-525
TGGTGCCGGGGACCGGAATCGAACCGGTACGGATATTTCTATCCGACGGATTTTAAGTCCGTTGCGTCTGCCAGTTCCGCCACCTCGGC
>ERR2014372-k119_8742_542-615
TGGAGGCGGCACCCAGAATCGAACTGGGGATGAAGGTTTTGCAGACCTCTGCCTTACCGCTTGGCTATGCCGCC
>ERR2014372-k119_8742_619-693
TGGAGCGGAAAACGAGGCTCGAACTCGCGACCCCCACCTTGGCAAGGTGGTGCTCTACCACTGAGCTACTTCCGC
>ERR2014372-k119_5164_914-986
GCTGTTTTAGCTCAGTAGGTAGAGCACCGCCGTGGTAAGGAGGAGGTCCTCAGTTCAAATCTGAGAAACAGCT
>ERR2014372-k119_15958_13-88
TGGGCCTATAGCTCAGCTGGTTAGAGCGCACGCCTGATAAGCGTGAGGTCGATGGTTCAAGTCCATTTAGGCCCAT
>ERR2014372-k119_15958_89-180
TGGAGATTTACTCAAGAGGCTGAAGAGGCGCCCCTGCTAAGGGTGTAGGTTGGCTAAGGCTGGCGCGAGGGTTCGAATCTCTCAATCTCCGT
>ERR2014373-k119_43212_2241-2314
TGGGTTATAGCCAAGTGGTAAGGCAACGGTTTTTGGTGCCGTCATGCGCTGGTTCGAATCCAGCTAACCCAACC
>ERR2014373-k119_43212_3445-3528
TGGAGGAGTAGCGAAGTGGCTAAACGCGCCGGTCTGTAAAACCGTTCTCTCTGAGTTCAGTGGTTCGAATCCACTCTCCTCCAT
>ERR2014373-k119_43212_3531-3603
TAGGGATATAGTATAAAGGTAGTACATCGGTCTCCAAAACCGCTAGTGTGGGTTCAATTCCTACTATCCCTGT
>ERR2014373-k119_43212_3617-3690
GCGGAATTGGTGAAGCGGTTAACACTCCGGTTTGTGGATCCGGCATGCGTGGGTTCGAGCCCCACATTCCGCCC
>ERR2014373-k119_43212_3696-3769
TTGGGATATAGCCAAGTGGTAAGGCAATGGACTTTGACTTCATCATGCGTTGGTTCGAATCCAACTATCCCAAT
>ERR2014373-k119_43212_3789-3859
GGCGGTGTAGCCAAGTGGTAAGGCACGGGTCTGCAAAACCCTAATCATCGGTTCAAATCCGATCACCGCCT
>ERR2014373-k119_31777_10519-10604
GCGGGCGTGGCGGAATGGCAGACGCGCAAGACTAAGGATCTTGTGATCGCTTTTAGATCGTGGAAGTTCGAGTCTTCTCGCCCGCA
>ERR2014373-k119_20426_1795-1886
ACGGAGATTGAGAGATTCGAACCCTCGCGCCAGCCTTAGCCAACCTACACCCTTAGCAGGGGCGCCTCTTCAGCCTCTTGAGTAAATCTCCA
>ERR2014373-k119_6495_158-231
TCCGGCTTAGCTCAGTTGGTAGAGCACCTGACTGTTAATCAGGTTGTCGTCAGTTCGAGCCTGACAGCCGGAGC
>ERR2014373-k119_42743_1414-1489
ATCGGGAAAACAGGATTTGAACCTGCGACCTCTACGTCCCGAACGTAGCGCTCTACCAAGCTGAGCCATTTCCCGA
>ERR2014373-k119_2776_2060-2132
GGTTCGGTAGTTCAGCTGGATAGAACGATAGTCTCCTAAACTGTAGATGTGAGTTCGAGTCTCACCCGAATCA
>ERR2014375-k119_9739_260-334
TGGTTCGGTAGTTCAGCTGGATAGAACGATAGTCTCCTAAACTGTAGATGTGAGTTCGAGTCTCACCCGAATCAT
>ERR2014375-k119_9059_15-89
TGGAGGATTAGCTCAGCTGGGAGAGCATCTGCCTTACAAGCAGGAGGTCACAGGTTCGAGCCCTGTATCCTCCAT
>ERR2014376-k119_1158_162-253
TGGAGATTTACTCAAGAGGCTGAAGAGGCGCCCCTGCTAAGGGTGTAGGTTGGCTAAGGCTGGCGCGAGGGTTCGAATCTCTCAATCTCCGT
>ERR2014376-k119_5743_6433-6506
GCACGGGTTGAAAGACTCGAACTCTCGACACCTGGTTTTGGAGACCAGTGCTCTACCAACTGAGCTAAACCCGT
>ERR2014376-k119_14895_10039-10403
GGTGGAGATGAGGGGATTTGAACCCCTGTCCAAACGCATTTTGTCACTGATATCTACAATCATAGTTATATTATTTGATTTCACAACAGCAAAACGCCATATAACGGGGCAAGTAGCTATTGCTAACCTAAAATCTTAGTCTAACTACCTAGGTAATCAGTTAAATGCAACTCGTTAAATATAAAACCTTTGGATAACCACGAGTACAACCATCACAAAGATCACGCAGGCTGGTTATTAAGCAGCTAATGCGTAAGAATTTTGATTATTTGCAGTTATATTTAAACTGTAACGTTTTTACGTAGACGTAACCTACGAACTGCAATCAATGCAAATCTACGCCTGTCGAATCCCAAAACATCCCC
>ERR2014376-k119_5891_9072-9157
GCGGGCGTGGCGGAATGGCAGACGCGCAAGACTAAGGATCTTGTGATCGCTTTTAGATCGTGGAAGTTCGAGTCTTCTCGCCCGCA
>ERR2014376-k119_7322_79-154
TCGGGAAATGGCTCAGCTTGGTAGAGCGCTACGTTCGGGACGTAGAGGTCGCAGGTTCAAATCCTGTTTTCCCGAT
>ERR2014376-k119_11203_2616-2688
GCTGTTTTAGCTCAGTAGGTAGAGCACCGCCGTGGTAAGGAGGAGGTCCTCAGTTCAAATCTGAGAAACAGCT
>ERR2014376-k119_2115_5982-6054
AGCGGGTATAGTTTAATGGTAAAATACCAGCTTCCCAAGCTGGGGATGCGGGTTCGATTCACGCTATCCGCTT
>ERR2014378-k119_14580_2306-2668
GGGGATGTTTTGGGATTCGACAGGCGTAGATTTGCATTGATTGCAGTTCGTAGGTTACGTCTACGTAAAAACGTTACAGTTTAAATATAACTGCAAATAATCAAAATTCTTACGCATTAGCTGCTTAATAACCAGCCTGCGTGATCTTTGTGATGGTTGTACTCGTGGTTATCCAAAGGTTTTATATTTAACGAGTTGCATTTAACTGATTACCTAGGTAGTTAGACTAAGATTTTAGGTTAGCAATAGCTACTTGCCCCGTTATATGGCGTTTTGCTGTTGTGAAATCAAATAATATAACTATGATTGTAGATATCAGTGACAAAATGCGTTTGGACAGGGGTTCAAATCCCCTCATCTCCA
>ERR2014378-k119_8110_4562-4647
TGCGGGCGAGAAGACTCGAACTTCCACGATCTAAAAGCGATCACAAGATCCTTAGTCTTGCGCGTCTGCCATTCCGCCACGCCCGC
>ERR2014378-k119_4574_2357-2442
ATAGCGGTGATCGGGGTCGAACCGATACGTCCCAAGGGACACCAGATTTTGAGTCTGACGCGTCTGCCAATTCCGCCACACCGCCA
>ERR2014378-k119_4574_2475-2545
AGGCGGTGATCGGATTTGAACCGATGATTAAGGTTTTGCAGACCTCTGCCTTACCACTTGGCTACACCGCC
>ERR2014378-k119_4574_2568-2641
ATTGGGATAGCTGGATTCGAACCAGCGCATGATGAAGTCAAAGTCCATTGCCTTACCACTTGGCTATATCCCAA
>ERR2014378-k119_4574_2647-2720
GGGCGGAATGTGGGGCTCGAACCCACGCATGCCGGATCCACAAACCGGAGTGTTAACCGCTTCACCAATTCCGC
>ERR2014378-k119_4574_2734-2806
ACAGGGATAGTAGGAATTGAACCCACACTAGCGGTTTTGGAGACCGATGTACTACCTTTATACTATATCCCTA
>ERR2014378-k119_4574_2810-2891
TGGAGGAGAGTGGATTCGAACCACTGAACTCAGAGAGAACGGTTTTACAGACCGGCGCGTTTAGCCACTTCGCTACTCCTCC
>ERR2014378-k119_4574_2898-2972
ATGGCGCGGGACGGAATCGAACCGCCGACACAAGGAGCTTCAATCCTTTGCTCTACCAACTGAGCTACCGAGCCA
>ERR2014378-k119_7179_2229-2312
TGCCTCAAACAGGAGTCGAACCTGCACTCACTAACGTGAACAGCGACCTGAACGCTGCGCGTCTGCCAATTCCGCCATTGAGGC
>ERR2014378-k119_10072_102-174
AGCGGGTATAGTTTAGTGGTAAAATGAAAGCCTTCCAAGCTTTAGTCGCGAGTCCGATTCTCGTTACCCGCTT
>ERR2014378-k119_10072_16-90
TGGCTCGGTAGCTCAGTTGGTAGAGCAAAGGATTGAAGCTCCTTGTGTCGGCGGTTCGATTCCGTCCCGCGCCAT
>ERR2014378-k119_10072_179-254
TGGGCCTATAGCTCAGCTGGTTAGAGCGCACGCCTGATAAGCGTGAGGTCGATGGTTCAAGTCCATTTAGGCCCAT
>ERR2014378-k119_10072_255-346
TGGAGATTTACTCAAGAGGCTGAAGAGGCGCCCCTGCTAAGGGTGTAGGTTGGCTAAGGCTGGCGCGAGGGTTCGAATCTCTCAATCTCCGT
>ERR2014381-k119_6836_1409-1506
GCATGGCCGAAGATTTAGCACTTTTTCCGCCGTGAAGACTAACGTCCTCCTCCAGCTTGTTAGGCTGAATACGATCACTACAAACATCGCAGTCTGTG
>ERR2014381-k119_541_1-363
GGGGATGTTTTGGGATTCGACAGGCGTAGATTTGCATTGATTGCAGTTCGTAGGTTACGTCTACGTAAAAACGTTACAGTTTAAATATAACTGCAAATAATCAAAATTCTTACGCATTAGCTGCTTAATAACCAGCCTGCGTGATCTTTGTGATGGTTGTACTCGTGGTTATCCAAAGGTTTTATATTTAACGAGTTGCATTTAACTGATTACCTAGGTAGTTAGACTAAGATTTTAGGTTAGCAATAGCTACTTGCCCCGTTATATGGCGTTTTGCTGTTGTGAAATCAAATAATATAACTATGATTGTAGATATCAGTGACAAAATGCGTTTGGACAGGGGTTCAAATCCCCTCATCTCCA
>ERR2014381-k119_24359_89-162
TCCGGCATAGCTCAGTTGGTAGAGCACCTGACTGTTAATCAGGTTGTCGTCAGTTCGAGCCTGACAGCCGGAGC
>ERR2014383-k119_16800_264-338
TGGTTCGGTAGTTCAGCTGGATAGAACGATAGTCTCCTAAACTGTAGATGTGAGTTCGAGTCTCACCCGAATCAT
>ERR2014383-k119_19964_447-522
ATCGGGAAAACAGGATTTGAACCTGCGACCTCTACGTCCCGAACGTAGCACTCTACCAAGCTGAGCCATTTCCCGA
>ERR2014383-k119_19964_561-632
AGCGGAAGACGGGATTCGAACCCGCGACCCCCACCATGGCAAGGTGATGTTCTACCACTGAACTACTTCCGC
>ERR2014383-k119_19964_637-710
TGCCGATTAAAGGATTCGAACCTTCGACCCCCTGTTTACAAGACAGGTGCTCTAGCCAACTGAGCTAAATCGGC
>ERR2014383-k119_19964_742-825
ATACGGGTGATGAGACTTGAACTCATACGTCCGGAGACACTAGAACCTAAATCTAGCGCGTCTGCCAATTCCGCCACACCCGCA
>ERR2014383-k119_19964_839-913
ATGAGTCGTGGCAGGCTCGAACTGCCGACCCTCTGATTAAAAGTCAGATGCTCTACCGACTGAGCTAACGAATCA
>ERR2014384-k119_14428_5-319
TACTTATCTAACCTGGATTCAAATTTTTCAACAAATTCATCAAGTAAATTATATACTTCCTGTTGCGTCCAAACATCATTTATTTTAGCAAAATATAGTTTTGAATTTAAGAAAAAAATTGTTTTAGACTATTTAGATGGTAAAGGTGGAGCACAATATTTTTTGAAAAATATGAACTTGTTTCTAACTCACAGCTATTCAAATGGATTCTTCAAAAATAATTACCACCTATTAACAAAATCTTACCGTAATCACCCTTATGCGTATTAGATTTTCGAGGCGTAAGGGTTTCATAAAGTATATTTTCTTCAATTT
>ERR2014384-k119_4237_62-135
TCCGGCTTAGCTCAGTTGGTAGAGCACCTGACTGTTAATCAGGTTGTCGTCAGTTCGAGCCTGACAGCCGGAGC
>ERR2014384-k119_592_6897-6969
GCTGACTTAGCTCAGTTGGCAGAGCACGTCACTAGTAATGATGAGGTCGAAGGTTCGAATCCTTTAGTCAGCA
>ERR2014384-k119_6124_1595-1670
TGGACCTTTAGCTCAGTTGGTTAGAGCAGACGGCTCATAACCGTCGGGTCGTAGGTTCGAGTCCTACAAGGTCCAT
>ERR2014384-k119_6124_1705-1780
TCGCGGGATGGAGCAGTCTGGTAGCTCGTCGGGCTCATAACCCGAAGGTCATAGGTTCAAATCCTGTTCCCGCAAT
>ERR2014384-k119_936_136-226
AGGAGGATGTGGGATTCGGACCCACGCACGGGCAGAACCCGTCTGACGGTTTTCAAGACCGTTCCCTTCAGCCGGACTTGGGTAATCCTCC
>ERR2014384-k119_936_245-316
TGACCCGTACGAGATTTGAACTCATGTTACCGCCGTGAAAGGGCGGTGTCTTAACCACTTGACCAACGGGTC
>ERR2014384-k119_936_51-122
AAAGATAGAACAGGATTTGAACCTATGACCTTCGGGTTATGAGCCCGACGAGCTACCAGACTGCTCCATCCC
>ERR2014384-k119_2579_911-1002
ACGGAGATTGAGAGATTCGAACCCTCGCGCCAGCCTTAGCCAACCTACACCCTTAGCAGGGGCGCCTCTTCAGCCTCTTGAGTAAATCTCCA
>ERR2014385-k119_14648_6489-6854
GGGGATGTTTTGGGATTCGACAGGCGTAGATTTGCATTGATTGCAGTTCGTAGGTTACGTCTACGTAAAAACGTTACAGTTTAAATATAACTGCAAATAATCAAAATTCTTACGCATTAGCTGCTTAATAACCAGCCTGCGTGATCTTTGTGATGGTTGTACTCGTGGTTATCCAAAGGTTTTATATTTAACGAGTTGCATTTAACTGATTACCTAGGTAGTTAGACTAAGATTTTAGGTTAGCAATAGCTACTTGCCCCGTTATATGGCGTTTTGCTGTTGTGAAATCAAATAATATAACTATGATTGTAGATATCAGTGACAAAATGCGTTTGGACAGGGGTTCAAATCCCCTCATCTCCACCA
>ERR2014385-k119_11510_1606-1696
GGAGGATTACCCAAGTCCGGCTGAAGGGAACGGTCTTGAAAACCGTCAGACGGGTTCTGCCCGTGCGTGGGTCCGAATCCCACATCCTCCT
>ERR2014385-k119_11510_1706-1781
TCGCGGGATGGAGCAGTCTGGTAGCTCGTCGGGCTCATAACCCGAAGGTCATAGGTTCAAATCCTGTTTTCGCTAG
>ERR2014385-k119_8244_4822-4896
ATGATTCGGGTGAGACTCGAACTCACATCTACAGTTTAGGAGACTATCGTTCTATCCAGCTGAACTACCGAACCA
>ERR2014385-k119_13179_9768-9840
AAGCGGATAGCGTGAATCGAACCCGCATCCCCAGCTTGGGAAGCTGGTATTTTACCATTAAACTATACCCGCT
>ERR2014385-k119_23369_1055-1127
AAGCGGGTAACGAGAATCGGACTCGCGACTAAAGCTTGGAAGGCTTTCATTTTACCACTAAACTATACCCGCT
>ERR2014385-k119_23369_1139-1213
ATGGCGCGGGACGGAATCGAACCGCCGACACAAGGAGCTTCAATCCTTTGCTCTACCAACTGAGCTACCGAGCCA
>ERR2014385-k119_23369_883-974
ACGGAGATTGAGAGATTCGAACCCTCGCGCCAGCCTTAGCCAACCTACACCCTTAGCAGGGGCGCCTCTTCAGCCTCTTGAGTAAATCTCCA
>ERR2014385-k119_23369_975-1050
ATGGGCCTAAATGGACTTGAACCATCGACCTCACGCTTATCAGGCGTGCGCTCTAACCAGCTGAGCTATAGGCCCA
>ERR2014385-k119_6264_80-412
CTTGCTATATTAAAGCTTTTGCCTATGTGTTATAATAACAAAAAAATAGTATAAGTCAAGATGTAAGCGTTTGTAATAATTATGATGAAAAAAATTGAAGAAAATATACTTTATGAAACCATTACGCCTCGAAAATCTAATACGCATAAGGGTGATTACGGTAAGATTTTGTTAATAGGTGGTAATTATTTTTGAAGAATCCATTTGAATAGCTGTGAGTTAGAAACAAGTTCATATTTTTCAAAAAATATTGTGTATAGATTGAAAAGACAGTAGATTATTTCGCTGTCTTTTTTTATATTTTGCATAGTTATTTGGACGTTTGTAAAGCAG
>ERR2014385-k119_10994_15941-16026
GCGGGCGTGGCGGAATGGCAGACGCGCAAGACTAAGGATCTTGTGATCGCTTTTAGATCGTGGAAGTTCGAGTCTTCTCGCCCGCA
>ERR2014385-k119_11049_36242-36314
TGCTGACTAAAGGATTCGAACCTTCGACCTCATCATTACTAGTGACGTGCTCTGCCAACTGAGCTAAGTCAGC
>ERR2014385-k119_17748_13975-14047
AGCTGTTTCTCAGATTTGAACTGAGGACCTCCTCCTTACCACGGCGGTGCTCTACCTACTGAGCTAAAACAGC
>ERR2014386-k119_4794_16287-16359
TTGGGTTGACCGGGCTCGAACCGATACATTAGGGATTCAGAGTCCCCCGCCTTACCAATTTGGCTACAACCCA
>ERR2014386-k119_4794_16363-16436
ATCACCCGTACGAGAATTGAACTCGTAACTCCACCTTGAGAGGGTGGCGTCTTAACCATTTGACCAACGGGCAA
>ERR2014386-k119_7824_48367-48439
AGCTGTTTCTCAGATTTGAACTGAGGACCTCCTCCTTACCACGGCGGTGCTCTACCTACTGAGCTAAAACAGC
>ERR2014386-k119_4507_22415-22488
GGTTCGGTAGCTCAGCTGGATAGAGCAACGGTCTTCTAAACCGTGGGTCGTGAGTTCGAATCTCACCCGAATCA
>ERR2014386-k119_4507_35685-35771
GGTGAGTTGGCAGAGTGGTAATGCACCGGACTCGAAATCCGGCGAACCGATTTTATCGGCGCGCAGGTTCAAATCCTGTACTCACCT
>ERR2014387-k119_6575_109-473
GGTGGAGATGAGGGGATTTGAACCCCTGTCCAAACGCATTTTGTCACTGATATCTACAATCATAGTTATATTATTTGATTTCACAACAGCAAAACGCCATATAACGGGGCAAGTAGCTATTGCTAACCTAAAATCTTAGTCTAACTACCTAGGTAATCAGTTAAATGCAACTCGTTAAATATAAAACCTTTGGATAACCACGAGTACAACCATCACAAAGATCACGCAGGCTGGTTATTAAGCAGCTAATGCGTAAGAATTTTGATTATTTGCAGTTATATTTAAACTGTAACGTTTTTACGTAGACGTAACCTACGAACTGCAATCAATGCAAATCTACGCCTGTCGAATCCCAAAACATCCCC
>ERR2014387-k119_5469_158-232
TGGCTCGGTAGCTCAGTTGGTAGAGCAAAGGATTGAAGCTCCTTGTGTCGGCGGTTCGATTCCGTCCCGCACCAT
>ERR2014387-k119_5469_244-316
AGCGGGTATAGTTTAGTGGTAAAATGAAAGCCTTCCAAGCTTTAGTCGCGAGTCCGATTCTCGTTACCCGCTT
>ERR2014387-k119_5469_3-78
TCGCGGGATGGAGCAGTCTGGTAGCTCGTCGGGCTCATAACCCGAAGGTCATAGGTTCAAATCCTGTTCCCGCAAT
>ERR2014387-k119_5469_321-396
TGGGCCTATAGCTCAGCTGGTTAGAGCGCACGCCTGATAAGCGTGAGGTCGATGGTTCAAGTCCATTTAGGCCCAT
>ERR2014387-k119_5469_397-488
TGGAGATTTACTCAAGAGGCTGAAGAGGCGCCCCTGCTAAGGGTGTAGGTTGGCTAAGGCTGGCGCGAGGGTTCGAATCTCTCAATCTCCGT
>ERR2014387-k119_5469_79-153
TGGTCCCTTGGTGTAGGGGTTATCACGCCTCCCTGTCACGGAGGAGATCACCGGTCCGAATCCGGTAGGGACCGT
>ERR2014387-k119_1025_1221-1294
GGTTGGGTTAGCTGGATTCGAACCAGCGCATGACGGCACCAAAAACCGTTGCCTTACCACTTGGCTATAACCCA
>ERR2014387-k119_1025_1302-1383
TGGAGGAGAGTGGATTCGAACCACTGAACTCAGAGAGAACGGTTTTACAGACCGGCGCGTTTAGCCACTTCGCTACTCCTCC
>ERR2014387-k119_1025_7-90
ATGGAGGAGAGTGGATTCGAACCACTGAACTCAGAGAGAACGGTTTTACAGACCGGCGCGTTTAGCCACTTCGCTACTCCTCCA
>ERR2014387-k119_16006_28205-28290
TGCGGGCGAGAAGACTCGAACTTCCACGATCTAAAAGCGATCACAAGATCCTTAGTCTTGCGCGTCTGCCATTCCGCCACGCCCGC
>ERR2014389-k119_46800_10-83
GGGCCTATAGCTCAGCTGGTTAGAGCGCACGCCTGATAAGCGTGAGGTCGATGGTTCAAGTCCATTTAGGCCCA
>ERR2014389-k119_46800_85-176
TGGAGATTTACTCAAGAGGCTGAAGAGGCGCCCCTGCTAAGGGTGTAGGTTGGCTAAGGCTGGCGCGAGGGTTCGAATCTCTCAATCTCCGT
>ERR2014389-k119_27357_1662-1733
GCACTCTTAGTGTAATGGATATCACTTAAGATTCCGGTTCTTAAAATTCGGGTTCGACTCCCGGGGAGTGCA
>ERR2014389-k119_74130_2031-2117
GGAGTGTTGGCAGAGTGGTAATGCACCGGACTCGAAATCCGGCGAACCGATTTTATCGGCGCGCAGGTTCAAATCCTGTACTCACCT
>ERR2014391-k119_5324_1579-1653
ATGGCGCGGGACGGAATCGAACCGCCGACACAAGGAGCTTCAATCCTTTGCTCTACCAACTGAGCTACCGAGCCA
>ERR2014367-k119_5544_551-624
TGGAGGCGAGACCCGGATTCGAACCGGGGATAAAGGCTTTGCAGGCCTCTGCCTTACCACTTGGCCATCTCGCC
>ERR2014367-k119_5544_689-764
TGGAGCGGGCTACGGGGTTCGAACCCGCGACCTCAACCTTGGCAAGGTTGCGCGCTACCAACTGCGCTAAGCCCAC
>ERR2014378-k119_1472_22-107
GCGGGCGTGGTGGAATTGGTAGACACGCTAGATTTAGGTTCTAGTGGGCAAACCCCGTGAAGGTTCGAGTCCTTTCGCCCGCACCA
>ERR2014361-k119_20551_5-79
GGGGGATTAGCTCAGCTGGCTAGAGCACCTGCTTTGCAAGCAGGGGGTCAACGGTTCGAATCCGTTATTCTCCAC
>ERR2014361-k119_21014_453-549
TGGCGGGAATATGTGGGAATCGAACCCACCTAAGAAGCTACAAACTCCTTATGCTGGTTTTGAAGACCAGAGAGCACACCAGAACTCATCTACTCCC
>ERR2014364-k119_19043_118-446
TGGTGGAAGTGACGAGAATTGAACTCGTGTCCAAATTAAGACTACATACTACCTTCTACAAGTTTATGTAATTTAACTTTTTCATTTAAGGATGCTAAACTACCAAAGGTCCTTAAATTAGGTTATAATAGTCCCTTACTTCTATAACCATCGTCGTAAAGCAAGCTATGTAAATAACATTTACGAAAAATCCATAGCAAATTTTAAGTAAATGACCACGTTACTACGCAGCTAATCTATAATTTTTTCCAATTATTAAAAAAAGATTTAAAGTATCGCTACTACTTGCTTATAATATGGTTCTTAATCTGTCGAAACCTTACACTCCC
>ERR2014364-k119_14733_390-486
TGGCGGGAATATGTGGGAATCGAACCCACCTAAGAAGCTACAAACTCCTTATGCTGGTTTTGAAGACCAGAGAGCACACCAGAACTCATCTACTCCC
>ERR2014367-k119_27781_114-210
GGGAGTAGATGAGTTCTGGTGTGCTCTCTGGTCTTCAAAACCAGCATAAGGAGTTTGTAGCTTCTTAGGTGGGTTCGATTCCCACATATTCCCGCCA
>ERR2014371-k119_400_458-554
TGGCGGGAATATGTGGGAATCGAACCCACCTAAGAAGCTACAAACTCCTTATGCTGGTTTTGAAGACCAGAGAGCACACCAGAACTCATCTACTCCC
>ERR2014374-k119_3397_4-100
GGGAGTAGATGAGTTCTGGTGTGCTCTCTGGTCTTCAAAACCAGCATAAGGAGTTTGTAGCTTCTTAGGTGGGTTCGATTCCCACATATTCCCGCCA
>ERR2014375-k119_5223_105-181
TGGTAGCGGAGGACGGAGTCGAACCGCCGACACTGCGGGTATGAACCGCATGCTCTAGCCAACTGAGCTACTCCGCC
>ERR2014375-k119_5223_185-259
TGGTGACCCTACCGGGATTCGAACCCGGGTTACCGCCGTGAAAGGGCGATGTCTTAACCGCTTGACCATAGGGCC
>ERR2014376-k119_13703_503-599
TGGCGGGAATATGTGGGAATCGAACCCACCTAAGAAGCTACAAACTCCTTATGCTGGTTTTGAAGACCAGAGAGCACACCAGAACTCATCTACTCCC
>ERR2014388-k119_25888_97-172
GCGGAAGTAGCTCAGTTGGTAGAGCACAACCTTGCCAAGGTTGGGGTCGCGGGTTCGAGTCCCGTTTTCCGCTCCA
>ERR2014392-k119_10917_28-124
GGGAGTAGATGAGTTCTGGTGTGCTCTCTGGTCTTCAAAACCAGCATAAGGAGTTTGTAGCTTCTTAGGTGGGTTCGATTCCCACATATTCCCGCCA
>ERR2014364-k119_20648_16-92
TGGCGGAAGTGACGAGACTTGAATTCGCGACATCTTGCGTGACAGGCAAGCACTCTAACCAACTGAGCTACTCCGCC
>ERR2014364-k119_20648_96-170
TGGTGACCCTACCGGGATTCGAACCCGGGTTACCGCCGTGAAAGGGCGATGTCTTAACCGCTTGACCATAGGGCC
>ERR2014367-k119_15559_300-374
GGCCCTATGGTCAAGCGGTTAAGACATCGCCCTTTCACGGCGGTAACCCGGGTTCGAATCCCGGTAGGGTCACCA
>ERR2014376-k119_3614_3234-3308
GGGTGGTTAGCTCAGCTGGTTAGAGTACTTGCTTGACATGCAAGGGGTCGTTGGTTCGAGTCCAATACTACCCAC
>ERR2014391-k119_4692_184-258
GGCCCTATGGTCAAGCGGTTAAGACACCACCCTTTCACGGTGGTATCCCGGGTTCGAATCCCGGTAGGGTCACCA
>ERR2014354-k119_21110_180-255
GGGGAATTAGCTCAGTTGGGAGAGCGCATGGCTGGCAGCCATGAGGTCACGGGTTCGAACCCCGTATTCTCCACCA
>ERR2014374-k119_19043_68-421
ATTTGTTTTCTTCCTTTTTACCCTGGTAAACATACTTATTTGCATGATAGCTAAATACCACCCGACCCATTTTTGTCCCATGATATTGAGGAATGGCTACGTAAAGATATTGAAAACTTACTGTTATTAGAAAATAATTGCTTAAATTTACGTGATTTAATACCTGATATAAATAATGGGCTTCGCTTATACCAGCAAAACCCATTTTTGTCCTCGATGTAAGATCAAACACACTTGTACAAATATCTCGGCATGAGAGCAGATTTGAACAGTCTTTTCATCAATATGAAATCGGCATTTTAGAGCAACATTAAAAGACTGTGATATAAAAATGCACCCAGCGTTGCGCCCATA
>ERR2014375-k119_13544_138-212
ATGGACTTGGAGAGGATCGAACTCTTGACCTCTGCATTGCGAACGCAGCGCTCTCCCAACTGAGCTACAAGCCCA
>ERR2014391-k119_10310_226-302
TGGGGTGGATGATCGGACTCGAACCGACGACCTCCAGAGCCACAATCTGGCGTTCTAGCCAACTGAACTACACCCAC
>ERR2014391-k119_10310_61-136
TGGTGGACCGTCGGGGACTCGAACCCCGGACCTTGGGATTAAGAGTCCCCTGCTCTACCAACTAAGCTAACGGTCC
>ERR2014361-k119_26805_577-650
GCGGAAGTAGCTCAGTTGGTAGAGCACAACCTTGCCAAGGTTGGGGTCGCGGGTTCGAGTCCCGTCTTCCGCTC
>ERR2014361-k119_23021_811-883
GTACCCCCGCTGAGAATCGAACTCAGATCTAAAGTTTAGGAAACTTCTATTCTATCCGTTGAACTACAGGGGC
>ERR2014361-k119_23898_236-323
GGTACCCAGAGCGGGACTTGAACCCGCACGACCGCAATTGGCCAAGGGAGTTTAAGTCCCTCGTGTCTACCGATTCCACCATCTGGGC
>ERR2014363-k119_25241_26-109
GTGGGCAGTGGTGGATTCGAACCACCGTAGGCTTACGCCAGCTGAGTTACAGTCAGCCCCATTTGGCCACTCTGGTAACTGCCC
>ERR2014363-k119_16522_2045-2117
GTAGCCCCTAGGGGAGTCGAACCCCTCTTTCCAGGATGAAAACCTGGCGTCCTAACCGATAGACGAAAGGGCC
>ERR2014363-k119_16522_2520-2592
GTAGCCCCTAGGGGAATCGAACCCCTATTTTCAGAATGAGAATCTGACGTCCTAACCGTTAGACGAAAGGGCC
>ERR2014363-k119_25851_82-154
GCCCCTGTAGTTCAACGGATAGAATAGAAGTTTCCTAAACTTTAGATCTGAGTTCGATTCTCAGCGGGGGTAC
>ERR2014363-k119_15556_51-138
GCCCAGATGGTGGAATCGGTAGACACGAGGGACTTAAACTCCCTTGGCCAATTGCGGTCGTGCGGGTTCAAGTCCCGCTCTGGGTACC
>ERR2014363-k119_19332_757-831
GGGTGACCAGTGGGATTCGAACCCACGACCCTCAGAACCACAATCTGATGCTCTAACCAGCTGAGCTATGATCAC
>ERR2014365-k119_23832_161-234
GAGCGGAAAACGAGACTCGAACTCGCGACCCCAACCTTGGCAAGGTTGTGCTCTACCAACTGAGCTACTTCCGC
>ERR2014365-k119_23832_31-113
GTGCCCAGAACAGGACTCGAACCTGCACGTCGTGAAACACACGCACCTGAAACGTGCGCGTCTACCAATTCCGCCACCTGGGC
>ERR2014365-k119_12063_536-608
GTACCCCCGCTGAGAATCGAACTCAGATCTAAAGTTTAGGAAACTTCTATTCTATCCGTTGAACTACAGGGGC
>ERR2014365-k119_23995_655-729
GGGGCATTAGCTCATCTGGCTAGAGCGCGACACTGGCAGTGTCGAGGTGATCGGTTCAAGTCCGATATGCTCCAC
>ERR2014365-k119_24247_32-106
GCTTCCTTAGCTCAGTTGGTTAGAGCATCTGACTGTTAATCAGGGGGTCCTTGGTTCAAGCCCAAGAGGGAGCGC
>ERR2014365-k119_2684_171-245
GGGTGACCAGTGGGATTCGAACCCACGACCCTCAGAACCACAATCTGATGCTCTAACCAGCTGAGCTATGATCAC
>ERR2014365-k119_990_68-1058
GTCTTTTCTGCGTTTTGGTGATGCAAAGGTACGACAACTTTTTGAATTGACCAAACGATGGCGCAATCAAGCTTATTTTGTATCTTTGCGAGTAGTAACATAGCACAAATAGCATGGTGGACTTGACATCACACTACGGAGGTATCGCCCTCCGCAATCCGATCATAGCTGGTAGCTCGGGCCTCACAGCCTCACTCCAGCAGATTAAAGCGTTAGCACAGGCTGGTGCAGGCGCAGTCATACTTAAGTCGCTCTTTGAGGAGCAGATAGAAGCGACGGCTCTACAAGCTGAGGCTGAGATGGCCACCTCTTATCCTGAGGGGCTGGACTACATGCTACACTATACGCGTCAGCATGAGATAGAGAAGTACCTAGACCTGATCCGTGAGGCTAAGCAGG…
>ERR2014365-k119_3089_467-549
GCGGTCGTGGCGGAATTGGTAGACGCGTTAGACTTAGGATCTAATGCCGCGAGGTGTGTGGGTTCGAGTCCCACCGACCGTAC
>ERR2014365-k119_22714_338-411
GAGCCGAAAGCCGGACTCGAACCGGCGACCTACTCATTACGAATGAGTTGCTCTACCAACTGAGCCATATCGGC
>ERR2014365-k119_1350_29-102
GCGCCTCTTGTCGGACTCGAACCAACGACCCCGAGATTACAAATCACGTGCTCTACCAACTGAGCTAAAGAGGC
>ERR2014365-k119_17056_258-333
GAGTCTTTAGCTCAGCTGGTTTAGAGCATCACCTTGACAGGGTGGGGGTCGGCGGTTCGAATCCGCCAAGACTCAC
>ERR2014365-k119_11182_5-78
GCCTCTTTAGCTCAGTTGGTAGAGCACGTGATTTGTAATCTCGGGGTCGTTGGTTCGAGTCCGACAAGAGGCTC
>ERR2014365-k119_30937_1032-1117
GGAGAGGTGGCAGAGTGGTCGATCGCGGCGGTCTTGAAAACCGTTGACCTTCACGGGTCCGGGGGTTCGAATCCCTCCCTCTCCGC
>ERR2014372-k119_16471_3-77
GGCGGGGTAGCTCAGCTGGCTAGAGCGTACGACTCATAATCGTAAGGTCAAGAGTTCGAGTCTCTTCCTCGCTAC
>ERR2014383-k119_4871_201-288
GCCCAGATGGTGGAATCGGTAGACACGAGGGACTTAAACTCCCTTGGCCAATTGCGGTCGTGCGGGTTCAAGTCCCGCTCTGGGTACC
>ERR2014383-k119_18584_2384-2458
GGGGCATTAGCTCATCTGGCTAGAGCGCGACACTGGCAGTGTCGAGGTGATCGGTTCAAGTCCGATATGCTCCAC
>ERR2014383-k119_8116_345-433
GCGGAGAGAGAGGGATTCAAACCCCCGAAGCGGACAAGCCGCTTTCCGGATTTCGAGTCCGGCCCATTCGGTCACTCTGGCATCTCTCC
>ERR2014383-k119_6574_40-113
GAGCGGAAGACGGGACTCGAACCCGCGACCCCAACCTTGGCAAGGTTGTGCTCTACCAACTGAGCTACTTCCGC
>ERR2014383-k119_2096_728-802
GTAGCGAGAGAGGGTCACGATCCCTCGACCTCCGGATTATGAATCCGACGCTCTAACCAGCTGAGCTACCTCGCC
>ERR2014383-k119_5203_2822-2896
GTGACCGCGGCAGGATTCAAACCTGCAACCCTTTGATCCGTAGTCAAAAGCTCTATTCAGTTGAGCTACGCGGCC
>ERR2014383-k119_19059_293-368
GAGTCTTTAGCTCAGCTGGTTTAGAGCATCACCTTGACAGGGTGGGGGTCGGCGGTTCGAATCCGCCAAGACTCAC
>ERR2014383-k119_11574_1302-1385
GGGCAGTTACCAGAGTGGCCAAATGGGGCTGACTGTAACTCAGCTGGCGTAAGCCTACGGTGGTTCGAATCCATCACTGCCCAC
>ERR2014383-k119_5601_360-432
GGCCCTTTCGTCTATCGGTTAGGACGCCAGGTTTTCATCCTGGAAAGAGGGGTTCGACTCCCCTAGGGGCTAC
>ERR2014383-k119_14651_293-368
GTCGGGATGACTGGATTCGAACCAGCGACCTCACGCCCCCCAGACGCGCACTCTAACCGGACTGAGCTACATCCCG
>ERR2014383-k119_20959_986-1060
GGGTGACCAGTGGGATTCGAACCCACGACCCTCAGAACCACAATCTGATGCTCTAACCAGCTGAGCTATGATCAC
>ERR2014388-k119_22544_66-1034
CAAACTATAAGATGCTCTCATGAAATTTTTCAAGCGTACAGGTTCCTACATTAAGAACTGCTACAACGAGTTAGTACACAAGGTTAGCTGGCCCACTCGTAGCGAACTGATCAATAGCACGGTGGTCGTCATGATCGCTTCGGTGATTATTGCCATCTTTGTCGCAGGGGTAGACTTTGTCTTCCAGCAGCTGATGCAGCTTGTGTACGGCCTAGCCTAAGCTGGACCGCCAAGCTCTAAGAGCATCCACACATTTTACATAAGCCCTAAGAGATAGACAGAGTCTAGAAACAAGTATCCTAGACATAGCTCCTGAAGCAGTCCTATCGCGACATAGTCTATCTTCAATCTTAGAGGGCTATATTGAGTAGTAACAAACGGATCAGCCGTATTCTATAG…
>ERR2014388-k119_26647_39-124
GGAGAGATGGTAGAGTGGTCGATTACAGCAGTCTTGAAAACTGCCGCACTGAGAGGTGCCGGGGGTTCGAATCCCTCTCTCTCCGC
>ERR2014388-k119_8026_98-172
GGGTGACCAGTGGGATTCGAACCCACGACCCTCAGAACCACAATCTGATGCTCTAACCAGCTGAGCTATGATCAC
>ERR2014354-k119_7347_157-231
TCGAGTATGAGGAGGATCGAACTCCTGACCCCCTGCTTGCAAGGCAGGTGCTCTCCCAGCTGAGCTACACCCCCA
>ERR2014354-k119_625_215-297
GTACCCAGACCCGGGCTCGAACCGGGATGGGTTGCCCCACTGGTGTTTGAGACCAGCGCGTCTACCTATTCCGCCATCTGGGC
>ERR2014354-k119_9161_407-482
GTCGGGATGACAAGACTCGAACTTGCGACCACTGGTCCCCCAGACCAGCATTCTAAACCTACTGAACTACATCCCG
>ERR2014354-k119_10890_194-268
GGCGGGGTAGCTCAGTTGGTGAGAGCGCACGACTCATAATCGTGAGGTCGCGGGTTCAAGTCCCGCTCCCGCTAC
>ERR2014354-k119_10890_83-156
GCCCCGGTAGCTCAGTCGGCAGAGCGTCTCCATGGTAAGGAGAAGGTCCAGAGTTCGATTCTCTGCCGGGGCTC
>ERR2014354-k119_7675_184-259
GGGCTATTAGCTCAGCTGGTAGAGCACATGACTCTTAATCATGGTGTCACTGGTTCGACCCCAGTATAGCCCACCA
>ERR2014354-k119_7675_273-349
GTACCTGTAGCTCAGTTGGATAGAGCAACAGCCTTCTAAGCTGTGGGCCAGGGGTTCAAATCCCTTCAGGTACGCCA
>ERR2014354-k119_7675_359-435
GGATCCGTAGCTCAGATGGTTAGAGCACGCGGCTCATAACCGTGAGGTCACTGGTTCGATCCCAGTCGGATCCACCA
>ERR2014354-k119_7675_444-519
TGGACCCTTCGTCTAGTGGTTAGGACATCGGGTTTTCATCCCGGCAACAGGAGTTCGATTCTCCTAGGCCCTACCA
>ERR2014354-k119_7675_70-145
GAGCCATTAGCTCAGTCGGTAGAGCACATGACTTTTAATCATGGTGTCACTGGTTCGATTCCAGTATGGCTCACCA
>ERR2014354-k119_24799_3301-3372
GGTACCTTGGCCGATCGGTTAGGTAACGGTCTGCAAAACCGTGTAGGGCAGTTCGACTCTGCCAGGTACCTC
>ERR2014354-k119_7929_171-242
TGTCCTATGGTGTAATGGTAGCACAACAGGTTTTGGTTCTGTTTGTAGTGGTTCGAATCCGCTTAGGACAAC
>ERR2014354-k119_1183_16-91
TGGTCGGGATGAGGCGACTCGAACGCCCGACCCCTACGTCCCGAACGTAGTGCGCTACCAACTGCGCTACATCCCG
>ERR2014354-k119_9931_944-1018
GCGCTTCAAGATGGGCTTGAACCAACGACCCCCTGATTAACAGTCAGGTGCTCTAACCAACTGAGCTATTGAAGC
>ERR2014354-k119_16783_5567-5653
GTGCCGCGAGCGGGACTCGAACCCGCACAGCCATTACTGGCCAAGGGATTTTAAGTCCCTCGTGTCTACCAATTCCACCATTGCGGC
>ERR2014354-k119_8382_60-131
GAGGTGCCTAGCGGAATCGAACCGCTCTACATGGTTTTGCAGACCATTGCCTAACCTCCCGGCCCAAGCACC
>ERR2014358-k119_9162_248-325
GGGTGACTCCGGCGGGATTCAAACCCGCGATCTCAGGAACCGGAATCCTGCATTCTATTCAGCTGAACTACGGAGCCA
>ERR2014358-k119_21578_4885-4973
GCGGAAGATGAGGGATTCAAACCCCCGATACCCAAAAAGGGTATACCGGATTTCGAGTCCAGCGCATTCGGTCACTCTGCCATACTTCC
>ERR2014358-k119_11082_123-195
GGTCGGTTCATCTAACGGTTAGGATACAAGATTCTCAATCTTGGCATACGAGTTCGATTCTCGTACCGACTAC
>ERR2014358-k119_11082_22-109
GGAAGTGTGGGTGAGTGGCTGAAACCACCAGTTTGCTAAACTGACGTGCGGGTTACCGTACCGGGGGTTCGAATCCCCCCGCTTCCGC
>ERR2014358-k119_932_483-579
TGGCGGGAATATGTGGGAATCGAACCCACCTAAGAAGCTACAAACTCCTTATGCTGGTTTTGAAGACCAGAGAGCACACCAGAACTCATCTACTCCC
>ERR2014358-k119_22225_1958-2032
GGTTCTGTAGCTCAACTGAATAGAGCACTTGACTACGGATCAAGAGGTTGTGGGTTTGAATCCCGCCAGAATCAC
>ERR2014358-k119_15179_2508-2594
GTGCCGCGAGCGGGACTCGAACCCGCACAGCCATTACTGGCCAAGGGATTTTAAGTCCCTCGTGTCTACCAATTCCACCATTGCGGC
>ERR2014359-k119_2636_1610-1693
GTGAAGAGGAGGAGACTCGAACTCCCACGAAACAATTTTCACTACCCCCTCAAAGTAGCGCGTCTACCATTCCGCCACCTCTCC
>ERR2014359-k119_2636_1736-1816
GTGCCCAGAACAGGACTCGAACCTGCACGTTATAAACACACGCACCTGAAACGTGCGCGTCTACCATTCCGCCACCTGGGC
>ERR2014359-k119_2636_6-1861
CGACGGCAGAAAGATAAGGGATTTATCCTACTATAAACCTTTGGCATAATCTCACCAAATAACAACAGGATAAAGGTTAGCAAAACAGTTACACACAACAACTCTAGCCACTCGGCTTCAAAGGTAACCAGTTTGTTGATGATATAATTGCATAGCAAAATAATAGTTACATTTACTAAGTTGTTAAGAATTAAGATTGTGGCAAGTGTTCGTTCACTATCTTCTCGTAGCTCTTTTACCTTAGCATCTGCACTAAATTTATCGGGATCAAGTTCATCTAAATCCTTCGGAGTAAGACTAAAAAATGCTATTTCTGATCCACTAGCAAAGCCCGAACACAGCAGTAATAATGCAGCAATAACTACCGCTACAATAATATCTGATTCTAAAGTATGAAAT…
>ERR2014360-k119_3453_232-323
AGTGGTGCAGGCTTTTCGGGAATAGTCTTTGTATGCCTCGCTGCAAGGATGAAATTTAGAGGATAAGGTGTTGGTTGGTGGTCTAGGTCTTG
>ERR2014360-k119_3453_415-416
AG
>ERR2014360-k119_2728_301-373
GTAGTCTCTAGGGGAATCGAACCCCTCTTGCAAGAATGAAAATCTTGTGTCCTAGCCGATAGACGAAGAGACC
>ERR2014361-k119_18256_1241-1326
TGGTGCGCCTGATAGGACTCGAACCGGTATGGCTGTTAACCCACGGATTTTAAGTCCGTTACGTCTACCTATTTCGTCACATGAGC
>ERR2014361-k119_4381_276-351
GGTGACTCCGGCGGGATTCAAACCCGCGATCTCAGGAACCGGAATCCTGCATTCTATTCAGCTGAACTACGGAGCC
>ERR2014361-k119_16773_1728-1804
TGGTACCGGTGACTGGATTCGAACCAGTGGCATCACGGGTATGAGCCGTGTGCTCTAACCAGCTGAGCTACACCGGC
>ERR2014361-k119_16773_1821-1896
TGGAGCCCGCGACCGGACTTGAACCGGTGACCTCTTCGTTACCAACGAAGTGCTCTACCGACTGAGCTACACGGGC
>ERR2014361-k119_16773_1901-1984
TGGTGGGGGTGCTTGGACTCGAACCAAGGAACCTGGAAGGAGCGGATTTACAGTCCGCCGCAGTTGCCGCTGTGCCACACCCCC
>ERR2014361-k119_23084_332-406
GGTCGGTTCATCTAGCGGTTAGGATTCAAGATTTTCATTCTTGCCACACGGGTTCGATTCCCGTACCGACTACCA
>ERR2014361-k119_9061_517-589
GTTGCAGGTGATGGGTTCGAACCACCGTCCTTTACGTTATGAGCGTAACGAGATACCACTTCTCCAACCTGCT
>ERR2014361-k119_19219_1796-1871
GTGATTCCGTTGGGGTTCGAACCCAAGACCCACAGCTTAGAAGGCTGTTGCTCTAATCCAACTGAGCTACGGAACC
>ERR2014361-k119_23483_48-121
ACGGGTTTAGCTCAGTTGGTAGAGCACTGGTCTCCAAAACCAGGTGTCGAGGGTTCGAGCCCTTCAACCCGTGC
>ERR2014361-k119_3458_2-972
ATAACATCAAGGTAAAGGGACGAATAAACGCATTTAATGACGCTCTAAGCGTTCACTACACAGACACGCTTTGACAGATAGCTTTTGATAAGTAGTTTTTTGAATGTTAAAAATCAGTAACACGGAGCAAAAACAAACCTAAATGTTTCATATTATGTAAACATATCACGATCTTTGTACCAACAAATAAAGTCTTATATGGCAAAAGGATTTGAGTTAGTAATGCTTGAGGAAGCAAAGAAGTTTGTTCTTGGTCTTCCTCAATCGCCAATGAAGAAGGTACTCTACAATGCTCACAGAATAGCATCGGGAGAGCAGAACGCAGAGTTGTTCAAGAAATTGGAAGGCTCTGACATTTGGGAGTTCCGAACTCTTTACAATGGCATACAATACCGCCTG…
>ERR2014361-k119_15842_3586-3658
GCTCTGATAGTTCAATGGATAGAACGGAGGTTTCCTAAACCTTTGATCCGGGTTCGATTCCCGGTCGGAGTAC
>ERR2014361-k119_17795_2577-2649
GTAGTCTCTAGGGGAATCGAACCCCTCTTGCAAGAATGAAAATCTTGTGTCCTAGCCGATAGACGAAGAGACC
>ERR2014361-k119_13955_23-109
GCCGCAATGGTGGAATTGGTAGACACGAGGGACTTAAAATCCCTTGGCCAGAAATGGCTGTGCGGGTTCGAGTCCCGCTCGCGGCAC
>ERR2014361-k119_17848_192-280
GCGGAAAGAGGGGGATTCGAACCCCCGAACCGCTTTAGACGGTTACACGCTTTCCAGGCGTGCCTCTTCAGCCACTCGAGCACCTTTCC
>ERR2014363-k119_17607_381-453
AGCAGGTTGGAGAAGTGGTATCTCGTTACGCTCATAACGTAAAGGACGGTGGTTCGAATCCATCACCTGCAAC
>ERR2014363-k119_8871_39-112
GCACCCTTAGCTCAGTTGGTAGAGCAACTGACTCTTAATCAGTGGGTCTAGGGTTCGAATCCCTAAGGGTGTAC
>ERR2014363-k119_11039_54-128
GCTTCAATAGCTCAGTTGGTTAGAGCACCTGACTGTTAATCAGGGGGTCGTTGGTTCAAGCCCATCTTGAAGCGC
>ERR2014363-k119_2376_92-178
GCCGCAATGGTGGAATTGGTAGACACGAGGGACTTAAAATCCCTTGGCCAGTAATGGCTGTGCGGGTTCGAGTCCCGCTCGCGGCAC
>ERR2014363-k119_16466_288-376
GGAAGATTGGCAGAGTGACCGAATGCGCTGGACTCGAAATCCGGTATACCCTTTTTGGGTATCGGGGGTTTGAATCCCTCATCTTCCGC
>ERR2014363-k119_14843_185-268
GTGGGTGGTGATGGATTCGAACCACCGTAGGCAAGAGCCAGCAGATTTACAGTCTGCCCCATTTGGCCACTCTGGTAACCACCC
>ERR2014363-k119_4487_1837-1908
GAGCGGAATACGGGAATCGAACCCGCCTCTCAGGCTTGGGAAGCCCACGCACTACCGATGTGCTAATTCCGC
>ERR2014363-k119_4487_1913-1986
GAGCCGATACCCGGACTCGAACCGGGGACCTACTCATTACGAATGAGTTGCTCTACCAACTGAGCCATATCGGC
>ERR2014363-k119_6354_1431-1503
GAGCTGTAACTGAGAGTTGAACTCAGGACCTCTTCCTTACCAAGGAAGTGCTCTACCACTGAGCTATTACAGC
>ERR2014363-k119_18685_37-110
GCGGCAATAGCTCAGTTGGTAGAGCACGACCTTGCCAAGGTCGGGGTCGCGAGTTCGAGTCTCGTTTGCCGCTC
>ERR2014363-k119_13793_3119-3192
GCACGGGTTGAAAGACTCGAACTCTCGACACCTGGTTTTGGAGACCAGTGCTCTACCAACTGAGCTAAACCCGT
>ERR2014363-k119_28054_186-259
GCGGCAATAGCTCAGTTGGTAGAGCACAACCTTGCCAAGGTTGGGGTCGCGAGTTCGAGTCTCGTTTGCCGCTC
>ERR2014363-k119_17569_752-840
GCGGAAAGAGGGGGATTCGAACCCCCGAACCGCTTTAGACGGTTACACGCTTTCCAGGCGTGCCTCTTCAGCCACTCGAGCATCTTTCC
>ERR2014364-k119_17221_842-930
GCGGAAAGAGGGGGATTCGAACCCCCGAACCGCTTTAGACGGTTACACGCTTTCCAGGCGTGCCTCTTCAGCCACTCGAGCATCTTTCC
>ERR2014364-k119_17283_261-346
GCGGAGAGAGAGGGATTCGAACCCCCGGCACCTCTCAGTGCGACGGTTTTCAAGACCGTTGTAATCGACCACTCTACCATCTCTCC
>ERR2014364-k119_19065_1387-1471
GTGAAGAGGAGGAGACTCGAACTCCCACGAAACAATTTTCACTACCCCCTCAAAGTAGCGCGTCTACCAATTCCGCCACCTCTCC
>ERR2014364-k119_8268_19-101
GGGTAGTTTCCAGAGTGGCCAAATGGGGCAGACTGTAAATCTGCTGCTTCTTGCTTCGGTGGTTCGAATCCATCACTACCCAC
>ERR2014364-k119_22308_134-207
GGTGCCATAGCTCAGTTGGTAGAGCAAAGGACTGAAAATCCTTGTGTCCCCGGTTCGATTCCTGGTGGTACCAC
>ERR2014364-k119_13165_184-258
GGTCCCTTCGTCTATCGGTTAGGACGTGAGATTTTCATTCTCAAAAGAGCAGTTCGATTCTGCTAGGGACTACCA
>ERR2014364-k119_2418_11-99
[truncated: 6,671 more rows]

## Sheet: Table S4
Table S4. Classification of identified tRNAs.
Sequence accession number	Classification
ERR2014354-k119_8543_8537-8609	tRNA-Gln
ERR2014354-k119_8543_8649-8722	tRNA-Glu
ERR2014354-k119_17139_5781-5866	tRNA-Ser
ERR2014354-k119_12054_168-242	tRNA-Pro
ERR2014354-k119_12054_287-360	tRNA-Gly
ERR2014354-k119_669_38-113	tRNA-Thr
ERR2014354-k119_669_123-207	tRNA-Tyr
ERR2014354-k119_669_247-320	tRNA-Gly
ERR2014354-k119_669_325-401	tRNA-Arg
ERR2014354-k119_669_406-482	tRNA-Gln
ERR2014354-k119_669_490-565	tRNA-Lys
ERR2014354-k119_9175_343-415	tRNA-Thr
ERR2014354-k119_21056_3396-3471	tRNA-Ala
ERR2014354-k119_21056_3548-3624	tRNA-Ile
ERR2014354-k119_4201_907-991	tRNA-Tyr
ERR2014354-k119_2474_59-150	tRNA-Ser
ERR2014354-k119_22950_5432-5507	tRNA-Val
ERR2014354-k119_19595_1783-1859	tRNA-Pro
ERR2014354-k119_6199_3543-3617	tRNA-Gly
ERR2014354-k119_3025_1113-1195	tRNA-Leu
ERR2014354-k119_13282_453-527	tRNA-Val
ERR2014354-k119_16995_4126-4200	tRNA-Asn
ERR2014358-k119_21258_243-331	tRNA-Ser
ERR2014358-k119_14704_3514-3588	tRNA-Gly
ERR2014358-k119_13122_137-221	tRNA-Leu
ERR2014358-k119_20347_2320-2396	tRNA-Arg
ERR2014358-k119_9901_555-645	tRNA-Leu
ERR2014358-k119_15160_693-766	tRNA-Gly
ERR2014358-k119_10141_1112-1187	tRNA-Ala
ERR2014358-k119_10141_1263-1339	tRNA-Ile
ERR2014358-k119_6748_412-487	tRNA-Ala
ERR2014358-k119_24695_57-147	tRNA-Ser
ERR2014358-k119_8746_78-152	tRNA-Pro
ERR2014358-k119_8746_197-270	tRNA-Gly
ERR2014358-k119_13981_1275-1351	tRNA-Arg
ERR2014359-k119_953_904-979	tRNA-Gly
ERR2014359-k119_13310_8540-8613	tRNA-Gln
ERR2014359-k119_3911_7257-7332	tRNA-Lys
ERR2014359-k119_13386_6430-6506	tRNA-Arg
ERR2014359-k119_10657_67-1117	tRNA-Thr
ERR2014359-k119_12517_4625-4700	tRNA-Ala
ERR2014359-k119_12517_4777-4853	tRNA-Ile
ERR2014359-k119_5014_2589-2664	tRNA-His
ERR2014359-k119_13459_6857-6931	tRNA-Val
ERR2014359-k119_5112_22102-22188	tRNA-Leu
ERR2014359-k119_3156_3047-3129	tRNA-Leu
ERR2014359-k119_11858_8159-8534	tmRNA
ERR2014359-k119_12755_7687-7761	tRNA-Ile
ERR2014359-k119_12755_7793-7866	tRNA-Ala
ERR2014359-k119_12755_14172-14245	tRNA-Gly
ERR2014359-k119_3324_28-104	tRNA-Ile
ERR2014359-k119_3324_207-282	tRNA-Ala
ERR2014359-k119_9986_24442-24516	tRNA-Met
ERR2014359-k119_7229_5495-5569	tRNA-Glu
ERR2014359-k119_10044_2298-2371	tRNA-Gly
ERR2014359-k119_12879_17162-17252	tRNA-Ser
ERR2014359-k119_12957_15191-15274	tRNA-Leu
ERR2014359-k119_4573_965-1049	tRNA-Leu
ERR2014359-k119_5598_13127-13201	tRNA-Asn
ERR2014359-k119_11350_27659-27735	tRNA-Asp
ERR2014359-k119_11350_42413-42504	tRNA-Ser
ERR2014359-k119_11350_42725-42801	tRNA-Arg
ERR2014360-k119_5606_3524-3597	tRNA-Gly
ERR2014360-k119_7046_6928-7003	tRNA-Trp
ERR2014360-k119_80_5166-5242	tRNA-Met
ERR2014360-k119_1923_8799-8873	tRNA-Pro
ERR2014360-k119_6629_4274-4348	tRNA-Arg
ERR2014360-k119_2859_5584-5669	tRNA-Ser
ERR2014360-k119_3350_6722-6798	tRNA-Arg
ERR2014360-k119_3977_3285-3360	tRNA-Phe
ERR2014360-k119_1706_168-243	tRNA-Met
ERR2014360-k119_1706_255-330	tRNA-Met
ERR2014360-k119_1706_364-439	tRNA-Met
ERR2014360-k119_2207_14741-14814	tRNA-Gly
ERR2014360-k119_380_123-197	tRNA-Phe
ERR2014360-k119_380_209-281	tRNA-Gly
ERR2014360-k119_380_286-361	tRNA-Ile
ERR2014360-k119_380_388-462	tRNA-Ala
ERR2014360-k119_877_8639-8711	tRNA-Gln
ERR2014360-k119_877_8751-8824	tRNA-Glu
ERR2014360-k119_1375_3-369	tRNA-Met
ERR2014360-k119_915_3226-3301	tRNA-Val
ERR2014361-k119_2190_5930-6005	tRNA-Ala
ERR2014361-k119_20380_4494-4568	tRNA-Gly
ERR2014361-k119_16358_2113-2187	tRNA-Glu
ERR2014361-k119_20618_542-616	tRNA-Thr
ERR2014361-k119_20771_7488-7563	tRNA-His
ERR2014361-k119_4607_4497-4572	tRNA-His
ERR2014361-k119_4607_4578-4653	tRNA-Gln
ERR2014361-k119_4607_4654-4727	tRNA-Lys
ERR2014361-k119_4607_6226-6309	tRNA-Tyr
ERR2014361-k119_4607_6326-6399	tRNA-Met
ERR2014361-k119_4607_10682-10773	tRNA-Ser
ERR2014361-k119_20837_3652-3727	tRNA-Ala
ERR2014361-k119_20837_3804-3880	tRNA-Ile
ERR2014361-k119_15003_2036-2110	tRNA-Thr
ERR2014361-k119_17047_5005-5081	tRNA-Asp
ERR2014361-k119_17047_20123-20199	tRNA-Arg
ERR2014361-k119_27187_257-331	tRNA-Asn
ERR2014361-k119_27187_336-424	tRNA-Leu
ERR2014361-k119_27187_447-520	tRNA-Met
ERR2014361-k119_27187_522-596	tRNA-Asp
ERR2014361-k119_5050_2923-3004	tRNA-Leu
ERR2014361-k119_5050_3041-3114	tRNA-Thr
ERR2014361-k119_25318_169-242	tRNA-Glu
ERR2014361-k119_13358_7547-7637	tRNA-Ser
ERR2014361-k119_9463_1188-1263	tRNA-Asn
ERR2014361-k119_31992_1836-1910	tRNA-Met
ERR2014361-k119_11540_4205-4281	tRNA-Arg
ERR2014361-k119_29880_10306-10379	tRNA-Gln
ERR2014361-k119_7649_13153-13229	tRNA-Pro
ERR2014361-k119_17768_472-547	tRNA-Trp
ERR2014361-k119_28027_34-109	tRNA-Thr
ERR2014361-k119_13961_6396-6470	tRNA-Val
ERR2014361-k119_26104_8689-8765	tRNA-Pro
ERR2014361-k119_12106_2376-2460	tRNA-Leu
ERR2014362-k119_10193_2450-2844	tmRNA
ERR2014362-k119_23505_95-170	tRNA-Thr
ERR2014362-k119_23505_177-262	tRNA-Tyr
ERR2014362-k119_15451_1225-1300	tRNA-Asn
ERR2014362-k119_35375_269-354	tRNA-Ser
ERR2014363-k119_19440_122-196	tRNA-His
ERR2014363-k119_23055_43-119	tRNA-Arg
ERR2014363-k119_3713_410-484	tRNA-Val
ERR2014363-k119_21370_3-443	tmRNA
ERR2014363-k119_21370_95-148	tmRNA*
ERR2014363-k119_10856_3260-3334	tRNA-Val
ERR2014363-k119_17965_67-1562	tRNA-Lys
ERR2014363-k119_414_15-89	tRNA-Asp
ERR2014363-k119_414_265-350	tRNA-Leu
ERR2014363-k119_23350_1753-1829	tRNA-Asp
ERR2014363-k119_18223_10884-10960	tRNA-Pro
ERR2014363-k119_691_4509-4585	tRNA-Arg
ERR2014363-k119_691_4806-4897	tRNA-Ser
ERR2014363-k119_7918_235-307	tRNA-Val
ERR2014363-k119_7918_346-419	tRNA-Val
ERR2014363-k119_23849_5318-5394	tRNA-Ile
ERR2014363-k119_23849_5471-5546	tRNA-Ala
ERR2014363-k119_23849_9128-9218	tRNA-Ser
ERR2014363-k119_23849_9374-9465	tRNA-Ser
ERR2014363-k119_22311_107-192	tRNA-Ser
ERR2014363-k119_22311_257-330	tRNA-Gly
ERR2014363-k119_2990_2105-2178	tRNA-Lys
ERR2014363-k119_27747_6880-6954	tRNA-Glu
ERR2014363-k119_24285_637-722	tRNA-Leu
ERR2014363-k119_10292_510-594	tRNA-Leu
ERR2014364-k119_18666_23-98	tRNA-Phe
ERR2014364-k119_184_5377-5452	tRNA-Gly
ERR2014364-k119_3320_3001-3074	tRNA-Trp
ERR2014364-k119_12982_3582-3672	tRNA-Ser
ERR2014364-k119_12998_451-526	tRNA-Thr
ERR2014364-k119_14640_3614-3687	tRNA-Gln
ERR2014364-k119_3835_1863-1936	tRNA-Gly
ERR2014364-k119_19356_1699-1775	tRNA-Asp
ERR2014364-k119_17946_430-502	tRNA-Gln
ERR2014364-k119_17946_542-615	tRNA-Glu
ERR2014364-k119_1033_1871-1945	tRNA-Val
ERR2014364-k119_21298_13-103	tRNA-Leu
ERR2014364-k119_12039_145-231	tRNA-Leu
ERR2014364-k119_5961_80-164	tRNA-Leu
ERR2014364-k119_7576_2638-2714	tRNA-Pro
ERR2014364-k119_21611_3463-3537	tRNA-Gly
ERR2014365-k119_13890_51-135	tRNA-Leu
ERR2014365-k119_17949_3223-3299	tRNA-Val
ERR2014365-k119_17949_3303-3374	tRNA-Cys
ERR2014365-k119_25905_90-164	tRNA-Val
ERR2014365-k119_29763_5-78	tRNA-Gly
ERR2014365-k119_6366_20319-20394	tRNA-Phe
ERR2014365-k119_6366_20400-20476	tRNA-Asp
ERR2014365-k119_29992_5-79	tRNA-Arg
ERR2014365-k119_29992_393-466	tRNA-Lys
ERR2014365-k119_30030_13-86	tRNA-Glu
ERR2014365-k119_18601_552-628	tRNA-Asp
ERR2014365-k119_26572_5-80	tRNA-Thr
ERR2014365-k119_26572_88-164	tRNA-Gln
ERR2014365-k119_26572_169-245	tRNA-Arg
ERR2014365-k119_26572_250-323	tRNA-Gly
ERR2014365-k119_26572_337-422	tRNA-Tyr
ERR2014365-k119_20872_403-477	tRNA-Val
ERR2014365-k119_28694_398-470	tRNA-Thr
ERR2014365-k119_15249_372-447	tRNA-Val
ERR2014365-k119_7401_38-114	tRNA-Pro
ERR2014365-k119_28896_1-73	tRNA-Glu
ERR2014365-k119_27152_1944-2027	tRNA-Tyr
ERR2014365-k119_21231_470-545	tRNA-Gly
ERR2014365-k119_29116_1016-1089	tRNA-Arg
ERR2014365-k119_9703_250-324	tRNA-Ile
ERR2014367-k119_10594_63-138	tRNA-Lys
ERR2014367-k119_10594_146-222	tRNA-Gln
ERR2014367-k119_10594_227-303	tRNA-Arg
ERR2014367-k119_10594_310-383	tRNA-Gly
ERR2014367-k119_10594_399-484	tRNA-Tyr
ERR2014367-k119_10594_510-585	tRNA-Thr
ERR2014367-k119_222_16-91	tRNA-Val
ERR2014367-k119_222_95-171	tRNA-Asp
ERR2014367-k119_13022_128-203	tRNA-Ala
ERR2014367-k119_13039_2210-2284	tRNA-Glu
ERR2014367-k119_21617_445-521	tRNA-Asp
ERR2014367-k119_15317_170-243	tRNA-Gly
ERR2014367-k119_15317_288-362	tRNA-Pro
ERR2014367-k119_15433_123-196	tRNA-Gly
ERR2014367-k119_15433_201-277	tRNA-Pro
ERR2014367-k119_28239_582-655	tRNA-Gly
ERR2014367-k119_26562_233-307	tRNA-Asn
ERR2014367-k119_26562_321-409	tRNA-Leu
ERR2014367-k119_26562_438-514	tRNA-Met
ERR2014367-k119_26562_580-655	tRNA-Thr
ERR2014367-k119_26562_661-737	tRNA-Met
ERR2014367-k119_20451_528-601	tRNA-Thr
ERR2014367-k119_14401_2058-2132	tRNA-Gly
ERR2014368-k119_25858_412-486	tRNA-Ala
ERR2014369-k119_13622_676-750	tRNA-Ala
ERR2014369-k119_13622_777-852	tRNA-Ile
ERR2014369-k119_13622_857-929	tRNA-Gly
ERR2014369-k119_13622_941-1015	tRNA-Phe
ERR2014369-k119_13622_1020-1094	tRNA-Asp
ERR2014369-k119_13622_1095-1170	tRNA-Met
ERR2014370-k119_7454_3083-3166	tRNA-Leu
ERR2014370-k119_1015_1006-1094	tRNA-Ser
ERR2014370-k119_10170_1198-1289	tRNA-Ser
ERR2014370-k119_11858_2142-2216	tRNA-Gly
ERR2014370-k119_6979_4138-4214	tRNA-Asp
ERR2014370-k119_11094_2547-2922	tmRNA
ERR2014370-k119_8696_564-647	tRNA-Tyr
ERR2014370-k119_8696_668-740	tRNA-Thr
ERR2014370-k119_8696_762-836	tRNA-Val
ERR2014370-k119_499_1286-1370	tRNA-Leu
ERR2014370-k119_12806_38-113	tRNA-Thr
ERR2014370-k119_12806_123-207	tRNA-Tyr
ERR2014370-k119_12806_247-320	tRNA-Gly
ERR2014370-k119_12806_325-401	tRNA-Arg
ERR2014370-k119_12806_406-482	tRNA-Gln
ERR2014370-k119_12075_3656-3732	tRNA-Arg
ERR2014370-k119_5605_3437-3512	tRNA-Ala
ERR2014370-k119_5605_3589-3665	tRNA-Ile
ERR2014370-k119_6463_16-106	tRNA-Leu
ERR2014371-k119_6864_2328-2401	tRNA-Gly
ERR2014371-k119_98_4974-5050	tRNA-Arg
ERR2014371-k119_6084_8206-8279	tRNA-Gln
ERR2014371-k119_5246_16-106	tRNA-Leu
ERR2014371-k119_6975_4159-4233	tRNA-Val
ERR2014371-k119_1016_15947-16030	tRNA-Leu
ERR2014371-k119_7895_4-1177	tRNA-Ser
ERR2014371-k119_10491_11-900	tRNA-Thr
ERR2014371-k119_2016_7516-7606	tRNA-Ser
ERR2014371-k119_8825_645-721	tRNA-Asp
ERR2014371-k119_10614_8324-8406	tRNA-Tyr
ERR2014371-k119_10614_6-8407	tRNA-Thr
ERR2014371-k119_2984_81-155	tRNA-Ala
ERR2014371-k119_9912_342-418	tRNA-Gly
ERR2014371-k119_7401_471-559	tRNA-Ser
ERR2014371-k119_2350_4872-4946	tRNA-Asn
ERR2014371-k119_4100_891-966	tRNA-Asn
ERR2014371-k119_10176_400-473	tRNA-Glu
ERR2014371-k119_10176_513-585	tRNA-Gln
ERR2014371-k119_12728_403-475	tRNA-Thr
ERR2014371-k119_2446_2298-2381	tRNA-Leu
ERR2014371-k119_5106_108-184	tRNA-Pro
ERR2014371-k119_5106_195-268	tRNA-Gly
ERR2014371-k119_2488_25-99	tRNA-Gly
ERR2014371-k119_5913_2839-2914	tRNA-Ala
ERR2014371-k119_5913_2991-3067	tRNA-Ile
ERR2014372-k119_11090_12393-12469	tRNA-Ile
ERR2014372-k119_11090_12546-12621	tRNA-Ala
ERR2014372-k119_11090_16204-16294	tRNA-Ser
ERR2014372-k119_11090_16451-16542	tRNA-Ser
ERR2014372-k119_11210_1304-1380	tRNA-Met
ERR2014372-k119_1376_13269-13344	tRNA-Val
ERR2014372-k119_1376_18627-18701	tRNA-Glu
ERR2014372-k119_11295_281-353	tRNA-Thr
ERR2014372-k119_11295_366-439	tRNA-Gly
ERR2014372-k119_17446_5941-6014	tRNA-Ala
ERR2014372-k119_1541_19416-19502	tRNA-Leu
ERR2014372-k119_8866_34840-34927	tRNA-Leu
ERR2014372-k119_8866_42915-42990	tRNA-Ala
ERR2014372-k119_15076_10955-11029	tRNA-Ile
ERR2014372-k119_15076_11063-11136	tRNA-Ala
ERR2014372-k119_1597_8250-8323	tRNA-Gln
ERR2014372-k119_1660_673-747	tRNA-Ala
ERR2014372-k119_1660_849-925	tRNA-Ile
ERR2014372-k119_5221_2961-3042	tRNA-Leu
ERR2014372-k119_5221_3079-3152	tRNA-Thr
ERR2014372-k119_18914_2940-3016	tRNA-Arg
ERR2014372-k119_18914_8422-8497	tRNA-Gly
ERR2014372-k119_18914_8504-8580	tRNA-Pro
ERR2014372-k119_1726_2382-2458	tRNA-Pro
ERR2014372-k119_635_8585-8659	tRNA-Pro
ERR2014372-k119_4142_2329-2413	tRNA-Leu
ERR2014372-k119_4142_34997-35073	tRNA-Asp
ERR2014372-k119_2130_1746-1832	tRNA-Leu
ERR2014372-k119_18101_2905-2990	tRNA-Ser
ERR2014372-k119_9577_201-276	tRNA-Val
ERR2014372-k119_9577_282-357	tRNA-Glu
ERR2014372-k119_9577_368-443	tRNA-Lys
ERR2014372-k119_9577_455-528	tRNA-Gln
ERR2014372-k119_16981_2394-2468	tRNA-Gly
ERR2014372-k119_3685_3609-3682	tRNA-Glu
ERR2014372-k119_3685_3722-3794	tRNA-Gln
ERR2014372-k119_4865_1624-1699	tRNA-Asn
ERR2014374-k119_2512_2202-2276	tRNA-Glu
ERR2014374-k119_18541_138-211	tRNA-Glu
ERR2014374-k119_13704_3621-3696	tRNA-Ala
ERR2014374-k119_13704_3773-3849	tRNA-Ile
ERR2014374-k119_16133_4456-4531	tRNA-Gly
ERR2014374-k119_16133_4596-4669	tRNA-Cys
ERR2014374-k119_11226_218-580	tmRNA
ERR2014374-k119_4082_306-380	tRNA-Val
ERR2014374-k119_7806_2600-2676	tRNA-Arg
ERR2014374-k119_5454_991-1079	tRNA-Ser
ERR2014374-k119_12990_26-100	tRNA-Glu
ERR2014374-k119_12990_465-541	tRNA-Met
ERR2014374-k119_8059_52-127	tRNA-Asn
ERR2014374-k119_8059_165-240	tRNA-Gly
ERR2014374-k119_8059_284-358	tRNA-Pro
ERR2014374-k119_5769_662-736	tRNA-Ile
ERR2014374-k119_5908_7238-7321	tRNA-Leu
ERR2014374-k119_1170_3049-3124	tRNA-Val
ERR2014374-k119_6067_3575-3649	tRNA-Arg
ERR2014374-k119_11008_99-182	tRNA-Leu
ERR2014374-k119_11008_228-308	tRNA-Leu
ERR2014374-k119_11008_353-426	tRNA-Gly
ERR2014375-k119_13485_10493-10567	tRNA-Thr
ERR2014375-k119_11453_11530-11614	tRNA-Leu
ERR2014375-k119_13600_76-150	tRNA-Pro
ERR2014375-k119_13600_195-268	tRNA-Gly
ERR2014375-k119_13600_313-393	tRNA-Leu
ERR2014375-k119_13600_436-519	tRNA-Leu
ERR2014375-k119_14627_5397-5470	tRNA-Gln
ERR2014375-k119_3308_6986-7060	tRNA-Glu
ERR2014375-k119_3308_12343-12418	tRNA-Val
ERR2014375-k119_3308_26980-27070	tRNA-Ser
ERR2014375-k119_13645_3578-3652	tRNA-Met
ERR2014375-k119_11583_17670-17746	tRNA-Pro
ERR2014375-k119_11583_17754-17829	tRNA-Gly
ERR2014375-k119_3366_7149-7225	tRNA-Arg
ERR2014375-k119_12867_29837-29911	tRNA-Asn
ERR2014375-k119_9893_2767-2843	tRNA-Pro
ERR2014375-k119_4603_39123-39199	tRNA-Met
ERR2014375-k119_14854_12854-12930	tRNA-Asp
ERR2014375-k119_14854_27608-27699	tRNA-Ser
ERR2014375-k119_14854_27920-27996	tRNA-Arg
ERR2014375-k119_14854_43275-43366	tRNA-Ser
ERR2014375-k119_14854_43522-43612	tRNA-Ser
ERR2014375-k119_14854_47194-47269	tRNA-Ala
ERR2014375-k119_14854_47346-47422	tRNA-Ile
ERR2014375-k119_14854_76661-76735	tRNA-Gly
ERR2014375-k119_14854_81558-81633	tRNA-Lys
ERR2014375-k119_14854_88047-88122	tRNA-Arg
ERR2014375-k119_9912_4864-4939	tRNA-Trp
ERR2014375-k119_8941_2167-2253	tRNA-Leu
ERR2014375-k119_2665_598-682	tRNA-Tyr
ERR2014375-k119_880_4190-4265	tRNA-Gly
ERR2014375-k119_880_4330-4403	tRNA-Cys
ERR2014375-k119_962_6740-6813	tRNA-Lys
ERR2014375-k119_12320_5109-5185	tRNA-Pro
ERR2014375-k119_5154_83-158	tRNA-Ala
ERR2014376-k119_15003_2313-2388	tRNA-Ala
ERR2014376-k119_6009_120-194	tRNA-Ile
ERR2014376-k119_6009_589-663	tRNA-Ala
ERR2014376-k119_397_3-78	tRNA-Phe
ERR2014376-k119_17461_2302-2378	tRNA-Arg
ERR2014376-k119_2661_202-276	tRNA-Pro
ERR2014376-k119_2661_321-394	tRNA-Gly
ERR2014376-k119_9436_222-312	tRNA-Leu
ERR2014376-k119_3782_11421-11494	tRNA-Gly
ERR2014376-k119_16373_3490-3575	tRNA-Ser
ERR2014376-k119_6131_1042-1116	tRNA-Val
ERR2014376-k119_3888_1-73	tRNA-Gly
ERR2014376-k119_2833_12-87	tRNA-Thr
ERR2014376-k119_2833_97-181	tRNA-Tyr
ERR2014376-k119_2833_222-295	tRNA-Gly
ERR2014376-k119_2833_300-376	tRNA-Arg
ERR2014376-k119_2833_381-457	tRNA-Gln
ERR2014376-k119_12986_1088-1450	tmRNA
ERR2014376-k119_6207_1929-2003	tRNA-Asn
ERR2014376-k119_6367_2-77	tRNA-Val
ERR2014376-k119_9892_2149-2225	tRNA-Arg
ERR2014376-k119_9892_2446-2537	tRNA-Ser
ERR2014376-k119_3219_1619-1710	tRNA-Ser
ERR2014376-k119_12342_365-439	tRNA-Val
ERR2014376-k119_10030_605-689	tRNA-Leu
ERR2014376-k119_6693_1191-1267	tRNA-Pro
ERR2014376-k119_8983_190-264	tRNA-Met
ERR2014376-k119_8983_4-294	tRNA-Thr
ERR2014376-k119_6787_769-844	tRNA-Arg
ERR2014376-k119_12522_8-92	tRNA-Leu
ERR2014376-k119_14781_771-859	tRNA-Ser
ERR2014377-k119_57035_46-118	tRNA-Val
ERR2014377-k119_57035_123-195	tRNA-Lys
ERR2014377-k119_57035_208-291	tRNA-Leu
ERR2014377-k119_57035_314-388	tRNA-Thr
ERR2014377-k119_57035_398-469	tRNA-Gly
ERR2014378-k119_2661_3164-3240	tRNA-Arg
ERR2014378-k119_166_2300-2375	tRNA-His
ERR2014378-k119_7983_222-298	tRNA-Pro
ERR2014378-k119_19624_2229-2302	tRNA-Gly
ERR2014378-k119_19658_57-132	tRNA-Ala
ERR2014378-k119_9524_387-463	tRNA-Asp
ERR2014378-k119_9680_7-80	tRNA-Arg
ERR2014378-k119_9680_319-393	tRNA-Leu
ERR2014378-k119_8365_221-295	tRNA-Val
ERR2014378-k119_20222_4188-4273	tRNA-Ser
ERR2014378-k119_15338_2939-3013	tRNA-Met
ERR2014378-k119_19197_3217-3291	tRNA-Thr
ERR2014378-k119_1068_227-311	tRNA-Leu
ERR2014378-k119_3652_1562-1638	tRNA-Pro
ERR2014378-k119_8923_1768-1841	tRNA-Gly
ERR2014378-k119_2454_494-569	tRNA-Gly
ERR2014378-k119_2454_578-654	tRNA-Pro
ERR2014378-k119_9015_20732-20818	tRNA-Ser
ERR2014382-k119_14775_6018-6093	tRNA-Gln
ERR2014382-k119_14775_6192-6266	tRNA-Asp
ERR2014382-k119_14775_6572-6645	tRNA-Trp
ERR2014382-k119_14775_6650-6734	tRNA-Tyr
ERR2014383-k119_18262_3556-3632	tRNA-Asp
ERR2014383-k119_18262_36175-36259	tRNA-Leu
ERR2014383-k119_12200_40862-40937	tRNA-Gly
ERR2014383-k119_1665_43-118	tRNA-Arg
ERR2014383-k119_16994_94-167	tRNA-Gly
ERR2014383-k119_16994_192-268	tRNA-Arg
ERR2014383-k119_16994_368-443	tRNA-Gln
ERR2014383-k119_9396_22818-22892	tRNA-Val
ERR2014383-k119_9396_26095-26170	tRNA-Ala
ERR2014383-k119_13981_10100-10176	tRNA-Pro
ERR2014383-k119_9410_15503-15579	tRNA-Pro
ERR2014383-k119_9410_15586-15661	tRNA-Gly
ERR2014383-k119_3318_2134-2207	tRNA-Gln
ERR2014383-k119_17273_8-84	tRNA-Pro
ERR2014383-k119_11164_354-428	tRNA-Ile
ERR2014383-k119_11164_469-543	tRNA-Ala
ERR2014383-k119_20285_5-80	tRNA-Ala
ERR2014383-k119_6705_4-79	tRNA-Thr
ERR2014383-k119_6705_84-160	tRNA-Met
ERR2014383-k119_9745_12056-12146	tRNA-Leu
ERR2014383-k119_9745_15262-15337	tRNA-Gly
ERR2014383-k119_9745_15404-15477	tRNA-Cys
ERR2014383-k119_14370_11030-11115	tRNA-Ser
ERR2014383-k119_3815_9942-10018	tRNA-Arg
ERR2014383-k119_15972_7461-7551	tRNA-Ser
ERR2014383-k119_15972_20915-20989	tRNA-Thr
ERR2014383-k119_11423_151-226	tRNA-Ala
ERR2014383-k119_5389_295-368	tRNA-Lys
ERR2014383-k119_17550_13433-13808	tmRNA
ERR2014383-k119_20563_85-160	tRNA-Thr
ERR2014383-k119_20563_187-272	tRNA-Tyr
ERR2014383-k119_20563_286-359	tRNA-Gly
ERR2014383-k119_20563_365-441	tRNA-Arg
ERR2014383-k119_22234_3978-4053	tRNA-His
ERR2014383-k119_22234_4064-4139	tRNA-Lys
ERR2014383-k119_22234_20077-20151	tRNA-Asn
ERR2014383-k119_8549_5409-5485	tRNA-Pro
ERR2014383-k119_2455_3406-3480	tRNA-Pro
ERR2014383-k119_22305_1764-1850	tRNA-Leu
ERR2014383-k119_23728_1090-1165	tRNA-Lys
ERR2014383-k119_20687_30577-30651	tRNA-Pro
ERR2014383-k119_16191_9782-9856	tRNA-Met
ERR2014383-k119_1094_2650-2725	tRNA-Lys
ERR2014383-k119_1094_7548-7622	tRNA-Gly
ERR2014383-k119_23882_868-940	tRNA-Glu
ERR2014383-k119_20955_4-87	tRNA-Leu
ERR2014383-k119_2773_202-287	tRNA-Ser
ERR2014383-k119_13388_28-102	tRNA-Gln
ERR2014383-k119_13388_122-196	tRNA-Gln
ERR2014383-k119_13388_220-294	tRNA-Gly
ERR2014383-k119_13388_1-309	tRNA-Leu
ERR2014383-k119_4253_1635-1709	tRNA-Val
ERR2014383-k119_10390_35364-35437	tRNA-Trp
ERR2014383-k119_14904_6393-6467	tRNA-Glu
ERR2014383-k119_4371_5328-5404	tRNA-Ile
ERR2014383-k119_4371_5481-5556	tRNA-Ala
ERR2014383-k119_4371_9143-9233	tRNA-Ser
ERR2014383-k119_4371_9389-9480	tRNA-Ser
ERR2014383-k119_19749_164-238	tRNA-Ile
ERR2014386-k119_4036_11328-11690	tmRNA
ERR2014388-k119_2131_244-318	tRNA-Glu
ERR2014388-k119_20840_2889-2965	tRNA-Asn
ERR2014388-k119_22883_10-84	tRNA-Glu
ERR2014388-k119_2306_288-376	tRNA-Ser
ERR2014388-k119_2306_427-513	tRNA-Ser
ERR2014388-k119_2306_519-594	tRNA-Lys
ERR2014388-k119_2306_602-678	tRNA-Gln
ERR2014388-k119_2306_683-759	tRNA-Arg
ERR2014388-k119_2306_764-837	tRNA-Gly
ERR2014388-k119_2306_877-961	tRNA-Tyr
ERR2014388-k119_2306_971-1046	tRNA-Thr
ERR2014388-k119_2306_1051-1127	tRNA-Asp
ERR2014388-k119_24891_95-179	tRNA-Leu
ERR2014388-k119_17288_1042-1116	tRNA-Val
ERR2014388-k119_23175_178-262	tRNA-Leu
ERR2014388-k119_23175_292-374	tRNA-Leu
ERR2014388-k119_28848_616-978	tmRNA
ERR2014388-k119_12161_1673-1745	tRNA-Glu
ERR2014388-k119_15950_343-417	tRNA-Ala
ERR2014388-k119_15950_478-552	tRNA-Ile
ERR2014388-k119_21806_253-327	tRNA-Trp
ERR2014388-k119_1249_100-175	tRNA-Pro
ERR2014388-k119_21977_560-632	tRNA-Glu
ERR2014388-k119_12871_183-259	tRNA-Pro
ERR2014388-k119_7472_86-172	tRNA-Ser
ERR2014388-k119_7472_385-474	tRNA-Ser
ERR2014390-k119_4675_1153-1226	tRNA-Gly
ERR2014390-k119_7021_43-117	tRNA-Met
ERR2014390-k119_11843_205-279	tRNA-Val
ERR2014390-k119_12066_396-480	tRNA-Leu
ERR2014390-k119_1268_9698-9781	tRNA-Leu
ERR2014390-k119_8994_1576-1665	tRNA-Ser
ERR2014390-k119_9004_201-273	tRNA-Val
ERR2014390-k119_9004_313-386	tRNA-Val
ERR2014390-k119_7568_18-92	tRNA-Val
ERR2014390-k119_7568_97-169	tRNA-Asp
ERR2014390-k119_651_94-178	tRNA-Tyr
ERR2014390-k119_651_183-258	tRNA-Thr
ERR2014390-k119_651_275-351	tRNA-Met
ERR2014391-k119_104_28-102	tRNA-Gly
ERR2014391-k119_104_106-179	tRNA-Cys
ERR2014391-k119_104_196-284	tRNA-Leu
ERR2014391-k119_212_14-104	tRNA-Leu
ERR2014391-k119_5278_97-181	tRNA-Leu
ERR2014391-k119_10165_2024-2097	tRNA-Gly
ERR2014391-k119_2364_161-235	tRNA-Val
ERR2014391-k119_10212_2932-3013	tRNA-Leu
ERR2014392-k119_12137_1591-1664	tRNA-Cys
ERR2014392-k119_12137_13-1731	tRNA-Gly
ERR2014392-k119_991_110-184	tRNA-Ile
ERR2014392-k119_13168_103-502	tmRNA
ERR2014392-k119_13168_198-287	tmRNA*
ERR2014392-k119_7747_2198-2274	tRNA-Met
ERR2014392-k119_7747_2279-2354	tRNA-Thr
ERR2014392-k119_7747_2359-2443	tRNA-Tyr
ERR2014392-k119_9580_7750-7823	tRNA-Lys
ERR2014392-k119_557_103-187	tRNA-Leu
ERR2014392-k119_557_213-295	tRNA-Leu
ERR2014392-k119_557_342-415	tRNA-Gly
ERR2014392-k119_14564_9-3203	tRNA-Asp
ERR2014392-k119_12993_1117-1192	tRNA-Lys
ERR2014392-k119_12993_1282-1358	tRNA-His
ERR2014393-k119_10941_88-162	tRNA-Ala
ERR2014393-k119_5511_1099-1461	tmRNA
ERR2014393-k119_7693_173-249	tRNA-His
ERR2014393-k119_7693_339-414	tRNA-Lys
ERR2014393-k119_7698_7075-7161	tRNA-Leu
ERR2014393-k119_3382_9604-9677	tRNA-Ala
ERR2014393-k119_4508_10586-10661	tRNA-Ala
ERR2014393-k119_3480_5068-5159	tRNA-Ser
ERR2014393-k119_3480_5378-5454	tRNA-Arg
ERR2014393-k119_271_12612-12686	tRNA-Thr
ERR2014393-k119_271_15845-15928	tRNA-Tyr
ERR2014393-k119_271_15933-16008	tRNA-Thr
ERR2014393-k119_14396_14686-14762	tRNA-Pro
ERR2014393-k119_14396_14769-14844	tRNA-Gly
ERR2014393-k119_14396_20317-20393	tRNA-Arg
ERR2014393-k119_3598_9001-9077	tRNA-Asp
ERR2014393-k119_9074_9326-9399	tRNA-Gln
ERR2014393-k119_12333_11350-11426	tRNA-Arg
ERR2014393-k119_12333_26989-27063	tRNA-Val
ERR2014393-k119_9190_8939-9014	tRNA-Phe
ERR2014393-k119_14829_7718-7794	tRNA-Pro
ERR2014393-k119_12722_7918-7992	tRNA-Val
ERR2014393-k119_9462_4690-4766	tRNA-Pro
ERR2014393-k119_3930_4840-4912	tRNA-Glu
ERR2014393-k119_3930_6002-6076	tRNA-Met
ERR2014393-k119_11652_665-739	tRNA-Leu
ERR2014393-k119_10546_16107-16191	tRNA-Leu
ERR2014393-k119_15000_353-428	tRNA-Ala
ERR2014393-k119_12941_1876-1949	tRNA-Cys
ERR2014393-k119_12941_2016-2091	tRNA-Gly
ERR2014393-k119_12941_5214-5304	tRNA-Leu
ERR2014393-k119_15171_90-166	tRNA-Pro
ERR2014393-k119_12975_4040-4115	tRNA-Ala
ERR2014393-k119_12975_4192-4268	tRNA-Ile
ERR2014393-k119_9741_2250-2324	tRNA-Glu
ERR2014393-k119_9741_7607-7682	tRNA-Val
ERR2014393-k119_15221_14178-14252	tRNA-Gly
ERR2014393-k119_15221_19058-19133	tRNA-Lys
ERR2014393-k119_15221_19157-19230	tRNA-Gln
ERR2014393-k119_6459_1986-2062	tRNA-Met
ERR2014391-k119_1332_33-107	tRNA-Ala
ERR2014391-k119_1332_143-218	tRNA-Met
ERR2014391-k119_1332_230-305	tRNA-Met
ERR2014354-k119_12383_55-131	tRNA-Glu
ERR2014354-k119_12383_152-225	tRNA-Gln
ERR2014354-k119_21030_2855-2930	tRNA-Arg
ERR2014354-k119_24672_93-164	tRNA-Gly
ERR2014354-k119_18114_4000-4074	tRNA-Val
ERR2014354-k119_21886_18-1202	tRNA-Leu
ERR2014354-k119_1623_15-102	tRNA-Leu
ERR2014354-k119_3360_1925-2011	tRNA-Leu
ERR2014358-k119_23267_3737-3824	tRNA-Leu
ERR2014358-k119_5616_123-196	tRNA-Cys
ERR2014358-k119_20369_312-399	tRNA-Leu
ERR2014358-k119_4880_2551-2625	tRNA-Asn
ERR2014359-k119_72_462-537	tRNA-His
ERR2014359-k119_7674_3519-3592	tRNA-Gln
ERR2014359-k119_7674_3613-3689	tRNA-Glu
ERR2014359-k119_9608_1717-1792	tRNA-Trp
ERR2014359-k119_1157_6511-6586	tRNA-Thr
ERR2014359-k119_1531_7805-7892	tRNA-Leu
ERR2014359-k119_1605_3522-3596	tRNA-Thr
ERR2014360-k119_5302_2062-2148	tRNA-Leu
ERR2014361-k119_10285_3206-3281	tRNA-Gly
ERR2014361-k119_10285_3348-3421	tRNA-Cys
ERR2014361-k119_24803_1287-1362	tRNA-His
ERR2014361-k119_21125_1720-1811	tRNA-Ser
ERR2014361-k119_13550_18148-18221	tRNA-Gln
ERR2014361-k119_13550_18242-18318	tRNA-Glu
ERR2014361-k119_17908_16951-17026	tRNA-Lys
ERR2014361-k119_17908_2-17116	tRNA-His
ERR2014361-k119_16026_6537-6612	tRNA-Arg
ERR2014363-k119_138_1127-1214	tRNA-Leu
ERR2014363-k119_12445_1618-1692	tRNA-Val
ERR2014363-k119_17853_2026-2112	tRNA-Leu
ERR2014363-k119_2626_1920-1993	tRNA-Gln
ERR2014363-k119_24297_48-123	tRNA-His
ERR2014363-k119_24297_134-209	tRNA-Lys
ERR2014364-k119_9567_3870-3956	tRNA-Leu
ERR2014364-k119_1794_5-78	tRNA-Gly
ERR2014364-k119_1794_90-160	tRNA-Val
ERR2014364-k119_7530_2932-3006	tRNA-Asn
ERR2014365-k119_25877_6-80	tRNA-Met
ERR2014365-k119_5162_467-540	tRNA-Gln
ERR2014365-k119_19116_2216-2290	tRNA-Asn
ERR2014367-k119_4870_2512-2587	tRNA-Trp
ERR2014367-k119_22275_44-119	tRNA-Lys
ERR2014367-k119_1728_587-677	tRNA-Ser
ERR2014370-k119_862_4515-4590	tRNA-Lys
ERR2014370-k119_862_2-4680	tRNA-His
ERR2014370-k119_4220_3046-3121	tRNA-Arg
ERR2014370-k119_6824_501-587	tRNA-Leu
ERR2014370-k119_1303_1457-1531	tRNA-Val
ERR2014370-k119_12809_2125-2211	tRNA-Leu
ERR2014370-k119_4665_2345-2419	tRNA-Val
ERR2014370-k119_12142_1932-2007	tRNA-Trp
ERR2014370-k119_7278_104-177	tRNA-Gln
ERR2014370-k119_7278_198-274	tRNA-Glu
ERR2014370-k119_12185_3214-3289	tRNA-Val
ERR2014371-k119_9448_82-158	tRNA-Glu
ERR2014371-k119_6919_4338-4424	tRNA-Leu
ERR2014371-k119_9911_5073-5164	tRNA-Ser
ERR2014371-k119_9944_2437-2510	tRNA-Gln
ERR2014371-k119_2393_2052-2139	tRNA-Leu
ERR2014371-k119_8419_3682-3773	tRNA-Ser
ERR2014371-k119_8419_3929-4019	tRNA-Ser
ERR2014371-k119_750_2668-2742	tRNA-Thr
ERR2014372-k119_6210_4649-4732	tRNA-Tyr
ERR2014372-k119_6210_4737-4812	tRNA-Thr
ERR2014372-k119_6210_4829-4905	tRNA-Met
ERR2014372-k119_3797_33258-33333	tRNA-Trp
ERR2014372-k119_18663_11166-11257	tRNA-Ser
ERR2014372-k119_18663_11478-11554	tRNA-Arg
ERR2014372-k119_5078_17928-18004	tRNA-Arg
ERR2014372-k119_5078_33542-33616	tRNA-Val
ERR2014372-k119_5078_107920-107996	tRNA-Met
ERR2014372-k119_5078_108230-108305	tRNA-Ala
ERR2014372-k119_3051_9287-9361	tRNA-Asn
ERR2014372-k119_2316_6302-6377	tRNA-Arg
ERR2014374-k119_5091_11289-11376	tRNA-Leu
ERR2014374-k119_17854_3555-3631	tRNA-Pro
ERR2014374-k119_13399_1615-1689	tRNA-Thr
ERR2014375-k119_10530_7654-7741	tRNA-Leu
ERR2014375-k119_15793_139-210	tRNA-Gly
ERR2014375-k119_15793_258-330	tRNA-Glu
ERR2014375-k119_15793_338-411	tRNA-Met
ERR2014375-k119_3361_448-521	tRNA-Trp
ERR2014375-k119_14828_5878-5951	tRNA-Gln
ERR2014375-k119_14828_5972-6048	tRNA-Glu
ERR2014375-k119_11989_18049-18125	tRNA-Arg
ERR2014376-k119_2336_940-1014	tRNA-Thr
ERR2014376-k119_6916_42-117	tRNA-Val
ERR2014376-k119_5928_2634-2721	tRNA-Leu
ERR2014376-k119_590_752-825	tRNA-Thr
ERR2014376-k119_4001_575-651	tRNA-Glu
ERR2014376-k119_4001_672-745	tRNA-Gln
ERR2014376-k119_3034_13-358	tRNA-Leu
ERR2014376-k119_4152_14-88	tRNA-Gly
ERR2014376-k119_5272_732-822	tRNA-Ser
ERR2014376-k119_9956_162-236	tRNA-Met
ERR2014376-k119_3230_1820-1893	tRNA-Gln
ERR2014378-k119_6863_12355-12430	tRNA-Trp
ERR2014378-k119_6863_14178-14254	tRNA-Met
ERR2014378-k119_6863_14271-14346	tRNA-Thr
ERR2014378-k119_14789_3584-3657	tRNA-Gln
ERR2014383-k119_16011_2754-2829	tRNA-Ala
ERR2014383-k119_16011_10851-10938	tRNA-Leu
ERR2014383-k119_6986_25967-26043	tRNA-Arg
ERR2014383-k119_6986_41555-41629	tRNA-Val
ERR2014383-k119_13149_1547-1623	tRNA-Glu
ERR2014383-k119_13149_1644-1717	tRNA-Gln
ERR2014383-k119_11663_9239-9315	tRNA-Arg
ERR2014383-k119_11663_9534-9625	tRNA-Ser
ERR2014388-k119_6901_292-378	tRNA-Leu
ERR2014391-k119_7815_556-629	tRNA-Gln
ERR2014392-k119_8154_56-139	tRNA-Tyr
ERR2014393-k119_221_4019-4094	tRNA-Lys
ERR2014393-k119_221_4105-4180	tRNA-His
ERR2014393-k119_6890_6448-6534	tRNA-Leu
ERR2014393-k119_2627_1128-1201	tRNA-Trp
ERR2014393-k119_8171_1568-1641	tRNA-Gln
ERR2014393-k119_5155_12456-12531	tRNA-Trp
ERR2014393-k119_4014_9554-9628	tRNA-Asn
ERR2014364-k119_13084_25-109	tRNA-Tyr
ERR2014383-k119_3362_467-817	tmRNA
ERR2014388-k119_13510_230-277	tmRNA*
ERR2014388-k119_13510_14-369	tmRNA
ERR2014358-k119_1446_61-620	tRNA-Arg
ERR2014367-k119_30727_936-1010	tRNA-Met
ERR2014355-k119_38541_2044-2118	tRNA-Arg
ERR2014355-k119_84043_69-159	tRNA-Ser
ERR2014355-k119_84043_169-244	tRNA-Met
ERR2014355-k119_84043_245-319	tRNA-Asp
ERR2014355-k119_84043_324-398	tRNA-Phe
ERR2014355-k119_84043_410-482	tRNA-Gly
ERR2014355-k119_84043_487-562	tRNA-Ile
ERR2014355-k119_84043_563-654	tRNA-Ser
ERR2014355-k119_55920_3638-3711	tRNA-Gln
ERR2014356-k119_36301_1190-1263	tRNA-Gln
ERR2014356-k119_48374_967-1058	tRNA-Ser
ERR2014356-k119_48374_2-1060	tRNA-Ile
ERR2014357-k119_27032_2562-2635	tRNA-Arg
ERR2014357-k119_7613_869-942	tRNA-Asn
ERR2014357-k119_19521_789-860	tRNA-Glu
ERR2014357-k119_19521_898-988	tRNA-Ser
ERR2014357-k119_24942_10693-10765	tRNA-Thr
ERR2014357-k119_80558_1844-2206	tmRNA
ERR2014359-k119_5185_31-105	tRNA-Met
ERR2014360-k119_4927_538-613	tRNA-Lys
ERR2014360-k119_4927_620-695	tRNA-Gly
ERR2014360-k119_4927_703-779	tRNA-Met
ERR2014360-k119_4927_787-874	tRNA-Leu
ERR2014360-k119_3985_2437-2799	tmRNA
ERR2014360-k119_5965_1613-1685	tRNA-Gly
ERR2014360-k119_1351_2825-2900	tRNA-Pro
ERR2014361-k119_181_16-91	tRNA-Pro
ERR2014361-k119_11092_784-860	tRNA-Arg
ERR2014361-k119_11092_865-938	tRNA-Gly
ERR2014361-k119_11092_978-1062	tRNA-Tyr
ERR2014361-k119_11092_1072-1147	tRNA-Thr
ERR2014362-k119_32732_14215-14287	tRNA-Gly
ERR2014362-k119_45861_15914-15988	tRNA-Lys
ERR2014362-k119_49860_1772-1863	tRNA-Ser
ERR2014362-k119_49860_31-1864	tRNA-Ile
ERR2014362-k119_14057_12352-12437	tRNA-Leu
ERR2014362-k119_33672_2486-2569	tRNA-Leu
ERR2014362-k119_1607_2526-2890	tmRNA
ERR2014362-k119_47433_2113-2185	tRNA-Arg
ERR2014362-k119_6344_2187-2260	tRNA-Gln
ERR2014362-k119_6344_2266-2349	tRNA-Tyr
ERR2014362-k119_6344_3480-3553	tRNA-Gln
ERR2014363-k119_20377_579-655	tRNA-Met
ERR2014366-k119_214694_11456-11539	tRNA-Leu
ERR2014366-k119_135745_2790-2875	tRNA-Leu
ERR2014366-k119_135745_2908-2978	tRNA-Cys
ERR2014366-k119_135745_3001-3074	tRNA-Gln
ERR2014366-k119_135745_3080-3153	tRNA-His
ERR2014366-k119_135745_3167-3239	tRNA-Trp
ERR2014366-k119_135745_3242-3325	tRNA-Tyr
ERR2014366-k119_11842_2555-2919	tmRNA
ERR2014366-k119_109211_16210-16282	tRNA-Thr
ERR2014366-k119_93833_3785-3858	tRNA-Gln
ERR2014367-k119_11532_924-1007	tRNA-Leu
ERR2014367-k119_14761_951-1315	tmRNA
ERR2014368-k119_6407_12535-12607	tRNA-Thr
ERR2014368-k119_4605_7327-7410	tRNA-Leu
ERR2014368-k119_4915_20457-20528	tRNA-Gly
ERR2014368-k119_7394_2186-2259	tRNA-Gln
ERR2014368-k119_7394_2265-2348	tRNA-Tyr
ERR2014368-k119_27444_12478-12563	tRNA-Leu
ERR2014368-k119_15530_1552-1626	tRNA-Gly
ERR2014368-k119_17662_1577-1650	tRNA-Pro
ERR2014368-k119_17662_1654-1730	tRNA-Arg
ERR2014369-k119_2330_35-108	tRNA-Gln
ERR2014369-k119_7859_5194-5267	tRNA-Arg
ERR2014369-k119_2567_2793-2876	tRNA-Leu
ERR2014369-k119_18551_26919-26991	tRNA-Gly
ERR2014369-k119_8631_28911-28984	tRNA-Glu
ERR2014369-k119_8631_28988-29060	tRNA-Gln
ERR2014370-k119_2725_502-593	tRNA-Ser
ERR2014370-k119_2725_595-668	tRNA-Ile
ERR2014370-k119_3695_2114-2188	tRNA-Val
ERR2014370-k119_3695_2192-2262	tRNA-Glu
ERR2014370-k119_3695_2268-2340	tRNA-Asn
ERR2014370-k119_6103_173-246	tRNA-Thr
ERR2014370-k119_6103_251-322	tRNA-Gly
ERR2014370-k119_6103_360-435	tRNA-Pro
ERR2014372-k119_8742_437-525	tRNA-Leu
ERR2014372-k119_8742_542-615	tRNA-Cys
ERR2014372-k119_8742_619-693	tRNA-Gly
ERR2014372-k119_5164_914-986	tRNA-Thr
ERR2014372-k119_15958_13-88	tRNA-Ile
ERR2014372-k119_15958_89-180	tRNA-Ser
ERR2014373-k119_43212_2241-2314	tRNA-Gln
ERR2014373-k119_43212_3445-3528	tRNA-Tyr
ERR2014373-k119_43212_3531-3603	tRNA-Trp
ERR2014373-k119_43212_3617-3690	tRNA-His
ERR2014373-k119_43212_3696-3769	tRNA-Gln
ERR2014373-k119_43212_3789-3859	tRNA-Cys
ERR2014373-k119_31777_10519-10604	tRNA-Leu
ERR2014373-k119_20426_1795-1886	tRNA-Ser
ERR2014373-k119_6495_158-231	tRNA-Asn
ERR2014373-k119_42743_1414-1489	tRNA-Pro
ERR2014373-k119_2776_2060-2132	tRNA-Arg
ERR2014375-k119_9739_260-334	tRNA-Arg
ERR2014375-k119_9059_15-89	tRNA-Val
ERR2014376-k119_1158_162-253	tRNA-Ser
ERR2014376-k119_5743_6433-6506	tRNA-Trp
ERR2014376-k119_14895_10039-10403	tmRNA
ERR2014376-k119_5891_9072-9157	tRNA-Leu
ERR2014376-k119_7322_79-154	tRNA-Pro
ERR2014376-k119_11203_2616-2688	tRNA-Thr
ERR2014376-k119_2115_5982-6054	tRNA-Gly
ERR2014378-k119_14580_2306-2668	tmRNA
ERR2014378-k119_8110_4562-4647	tRNA-Leu
ERR2014378-k119_4574_2357-2442	tRNA-Leu
ERR2014378-k119_4574_2475-2545	tRNA-Cys
ERR2014378-k119_4574_2568-2641	tRNA-Gln
ERR2014378-k119_4574_2647-2720	tRNA-His
ERR2014378-k119_4574_2734-2806	tRNA-Trp
ERR2014378-k119_4574_2810-2891	tRNA-Tyr
ERR2014378-k119_4574_2898-2972	tRNA-Phe
ERR2014378-k119_7179_2229-2312	tRNA-Leu
ERR2014378-k119_10072_16-90	tRNA-Phe
ERR2014378-k119_10072_102-174	tRNA-Gly
ERR2014378-k119_10072_179-254	tRNA-Ile
ERR2014378-k119_10072_255-346	tRNA-Ser
ERR2014381-k119_6836_1409-1506	tRNA-Val
ERR2014381-k119_541_1-363	tmRNA
ERR2014381-k119_24359_89-162	tRNA-Asn
ERR2014383-k119_16800_264-338	tRNA-Arg
ERR2014383-k119_19964_447-522	tRNA-Pro
ERR2014383-k119_19964_561-632	tRNA-Gly
ERR2014383-k119_19964_637-710	tRNA-Thr
ERR2014383-k119_19964_742-825	tRNA-Leu
ERR2014383-k119_19964_839-913	tRNA-Lys
ERR2014384-k119_14428_5-319	tRNA-Arg
ERR2014384-k119_4237_62-135	tRNA-Asn
ERR2014384-k119_592_6897-6969	tRNA-Thr
ERR2014384-k119_6124_1595-1670	tRNA-Met
ERR2014384-k119_6124_1705-1780	tRNA-Met
ERR2014384-k119_936_51-122	tRNA-Met
ERR2014384-k119_936_136-226	tRNA-Ser
ERR2014384-k119_936_245-316	tRNA-Glu
ERR2014384-k119_2579_911-1002	tRNA-Ser
ERR2014385-k119_14648_6489-6854	tmRNA
ERR2014385-k119_11510_1606-1696	tRNA-Ser
ERR2014385-k119_11510_1706-1781	tRNA-Met
ERR2014385-k119_8244_4822-4896	tRNA-Arg
ERR2014385-k119_13179_9768-9840	tRNA-Gly
ERR2014385-k119_23369_883-974	tRNA-Ser
ERR2014385-k119_23369_975-1050	tRNA-Ile
ERR2014385-k119_23369_1055-1127	tRNA-Gly
ERR2014385-k119_23369_1139-1213	tRNA-Phe
ERR2014385-k119_6264_80-412	tRNA-Leu
ERR2014385-k119_10994_15941-16026	tRNA-Leu
ERR2014385-k119_11049_36242-36314	tRNA-Thr
ERR2014385-k119_17748_13975-14047	tRNA-Thr
ERR2014386-k119_4794_16287-16359	tRNA-Gln
ERR2014386-k119_4794_16363-16436	tRNA-Glu
ERR2014386-k119_7824_48367-48439	tRNA-Thr
ERR2014386-k119_4507_22415-22488	tRNA-Arg
ERR2014386-k119_4507_35685-35771	tRNA-Ser
ERR2014387-k119_6575_109-473	tmRNA
ERR2014387-k119_5469_3-78	tRNA-Met
ERR2014387-k119_5469_79-153	tRNA-Asp
ERR2014387-k119_5469_158-232	tRNA-Phe
ERR2014387-k119_5469_244-316	tRNA-Gly
ERR2014387-k119_5469_321-396	tRNA-Ile
ERR2014387-k119_5469_397-488	tRNA-Ser
ERR2014387-k119_1025_7-90	tRNA-Tyr
ERR2014387-k119_1025_1221-1294	tRNA-Gln
ERR2014387-k119_1025_1302-1383	tRNA-Tyr
ERR2014387-k119_16006_28205-28290	tRNA-Leu
ERR2014389-k119_46800_10-83	tRNA-Ile
ERR2014389-k119_46800_85-176	tRNA-Ser
ERR2014389-k119_27357_1662-1733	tRNA-Arg
ERR2014389-k119_74130_2031-2117	tRNA-Ser
ERR2014391-k119_5324_1579-1653	tRNA-Phe
ERR2014367-k119_5544_551-624	tRNA-Cys
ERR2014367-k119_5544_689-764	tRNA-Gly
ERR2014378-k119_1472_22-107	tRNA-Leu
ERR2014361-k119_20551_5-79	tRNA-Ala
ERR2014361-k119_21014_453-549	tRNA-SeC
ERR2014364-k119_19043_118-446	tmRNA
ERR2014364-k119_14733_390-486	tRNA-SeC
ERR2014367-k119_27781_114-210	tRNA-SeC
ERR2014371-k119_400_458-554	tRNA-SeC
ERR2014374-k119_3397_4-100	tRNA-SeC
ERR2014375-k119_5223_105-181	tRNA-Met
ERR2014375-k119_5223_185-259	tRNA-Glu
ERR2014376-k119_13703_503-599	tRNA-SeC
ERR2014388-k119_25888_97-172	tRNA-Gly
ERR2014392-k119_10917_28-124	tRNA-SeC
ERR2014364-k119_20648_16-92	tRNA-Asp
ERR2014364-k119_20648_96-170	tRNA-Glu
ERR2014367-k119_15559_300-374	tRNA-Glu
ERR2014376-k119_3614_3234-3308	tRNA-Val
ERR2014391-k119_4692_184-258	tRNA-Glu
ERR2014354-k119_21110_180-255	tRNA-Ala
ERR2014374-k119_19043_68-421	tRNA-Val
ERR2014375-k119_13544_138-212	tRNA-Ala
ERR2014391-k119_10310_61-136	tRNA-Lys
ERR2014391-k119_10310_226-302	tRNA-His
ERR2014361-k119_26805_577-650	tRNA-Gly
ERR2014361-k119_23021_811-883	tRNA-Arg
ERR2014361-k119_23898_236-323	tRNA-Leu
ERR2014363-k119_25241_26-109	tRNA-Tyr
ERR2014363-k119_16522_2045-2117	tRNA-Glu
ERR2014363-k119_16522_2520-2592	tRNA-Glu
ERR2014363-k119_25851_82-154	tRNA-Arg
ERR2014363-k119_15556_51-138	tRNA-Leu
ERR2014363-k119_19332_757-831	tRNA-His
ERR2014365-k119_23832_31-113	tRNA-Leu
ERR2014365-k119_23832_161-234	tRNA-Gly
ERR2014365-k119_12063_536-608	tRNA-Arg
ERR2014365-k119_23995_655-729	tRNA-Ala
ERR2014365-k119_24247_32-106	tRNA-Asn
ERR2014365-k119_2684_171-245	tRNA-His
ERR2014365-k119_990_68-1058	tRNA-Phe
ERR2014365-k119_3089_467-549	tRNA-Leu
ERR2014365-k119_22714_338-411	tRNA-Thr
ERR2014365-k119_1350_29-102	tRNA-Thr
ERR2014365-k119_17056_258-333	tRNA-Val
ERR2014365-k119_11182_5-78	tRNA-Thr
ERR2014365-k119_30937_1032-1117	tRNA-Ser
ERR2014372-k119_16471_3-77	tRNA-Met
ERR2014383-k119_4871_201-288	tRNA-Leu
ERR2014383-k119_18584_2384-2458	tRNA-Ala
ERR2014383-k119_8116_345-433	tRNA-Ser
ERR2014383-k119_6574_40-113	tRNA-Gly
ERR2014383-k119_2096_728-802	tRNA-Met
ERR2014383-k119_5203_2822-2896	tRNA-Arg
ERR2014383-k119_19059_293-368	tRNA-Val
ERR2014383-k119_11574_1302-1385	tRNA-Tyr
ERR2014383-k119_5601_360-432	tRNA-Glu
ERR2014383-k119_14651_293-368	tRNA-Pro
ERR2014383-k119_20959_986-1060	tRNA-His
ERR2014388-k119_22544_66-1034	tRNA-Trp
ERR2014388-k119_26647_39-124	tRNA-Ser
ERR2014388-k119_8026_98-172	tRNA-His
ERR2014354-k119_7347_157-231	tRNA-Ala
ERR2014354-k119_625_215-297	tRNA-Leu
ERR2014354-k119_9161_407-482	tRNA-Pro
ERR2014354-k119_10890_83-156	tRNA-Thr
ERR2014354-k119_10890_194-268	tRNA-Met
ERR2014354-k119_7675_70-145	tRNA-Lys
ERR2014354-k119_7675_184-259	tRNA-Lys
ERR2014354-k119_7675_273-349	tRNA-Arg
ERR2014354-k119_7675_359-435	tRNA-Met
ERR2014354-k119_7675_444-519	tRNA-Glu
ERR2014354-k119_24799_3301-3372	tRNA-Cys
ERR2014354-k119_7929_171-242	tRNA-Gln
ERR2014354-k119_1183_16-91	tRNA-Pro
ERR2014354-k119_9931_944-1018	tRNA-Asn
ERR2014354-k119_16783_5567-5653	tRNA-Leu
ERR2014354-k119_8382_60-131	tRNA-Cys
ERR2014358-k119_9162_248-325	tRNA-Arg
ERR2014358-k119_21578_4885-4973	tRNA-Ser
ERR2014358-k119_11082_22-109	tRNA-Ser
ERR2014358-k119_11082_123-195	tRNA-Glu
ERR2014358-k119_932_483-579	tRNA-SeC
ERR2014358-k119_22225_1958-2032	tRNA-Arg
ERR2014358-k119_15179_2508-2594	tRNA-Leu
ERR2014359-k119_2636_1610-1693	tRNA-Leu
ERR2014359-k119_2636_1736-1816	tRNA-Leu
ERR2014359-k119_2636_6-1861	tRNA-Gly
ERR2014360-k119_3453_232-323	tmRNA*
ERR2014360-k119_3453_415-416	tmRNA
ERR2014360-k119_2728_301-373	tRNA-Glu
ERR2014361-k119_18256_1241-1326	tRNA-Leu
ERR2014361-k119_4381_276-351	tRNA-Arg
ERR2014361-k119_16773_1728-1804	tRNA-Met
ERR2014361-k119_16773_1821-1896	tRNA-Thr
ERR2014361-k119_16773_1901-1984	tRNA-Tyr
ERR2014361-k119_23084_332-406	tRNA-Glu
ERR2014361-k119_9061_517-589	tRNA-Met
ERR2014361-k119_19219_1796-1871	tRNA-Arg
ERR2014361-k119_23483_48-121	tRNA-Trp
ERR2014361-k119_3458_2-972	tRNA-Lys
ERR2014361-k119_15842_3586-3658	tRNA-Arg
ERR2014361-k119_17795_2577-2649	tRNA-Glu
ERR2014361-k119_13955_23-109	tRNA-Leu
ERR2014361-k119_17848_192-280	tRNA-Ser
ERR2014363-k119_17607_381-453	tRNA-Met
ERR2014363-k119_8871_39-112	tRNA-Lys
ERR2014363-k119_11039_54-128	tRNA-Asn
ERR2014363-k119_2376_92-178	tRNA-Leu
ERR2014363-k119_16466_288-376	tRNA-Ser
ERR2014363-k119_14843_185-268	tRNA-Tyr
ERR2014363-k119_4487_1837-1908	tRNA-Gly
ERR2014363-k119_4487_1913-1986	tRNA-Thr
ERR2014363-k119_6354_1431-1503	tRNA-Thr
ERR2014363-k119_18685_37-110	tRNA-Gly
ERR2014363-k119_13793_3119-3192	tRNA-Trp
ERR2014363-k119_28054_186-259	tRNA-Gly
ERR2014363-k119_17569_752-840	tRNA-Ser
ERR2014364-k119_17221_842-930	tRNA-Ser
ERR2014364-k119_17283_261-346	tRNA-Ser
ERR2014364-k119_19065_1387-1471	tRNA-Leu
ERR2014364-k119_8268_19-101	tRNA-Tyr
ERR2014364-k119_22308_134-207	tRNA-Phe
ERR2014364-k119_13165_184-258	tRNA-Glu
ERR2014364-k119_2418_11-99	tRNA-Ser
ERR2014364-k119_14792_136-207	tRNA-Cys
ERR2014364-k119_2980_92-166	tRNA-Asn
ERR2014365-k119_1977_365-436	tRNA-Gln
ERR2014365-k119_9902_2-79	tRNA-Arg
ERR2014365-k119_15930_14-86	tRNA-Glu
ERR2014365-k119_10215_202-290	tRNA-Ser
ERR2014365-k119_6294_1826-1897	tRNA-Gly
ERR2014365-k119_6294_1903-1976	tRNA-Thr
ERR2014365-k119_2589_666-741	tRNA-Arg
ERR2014365-k119_30120_21-94	tRNA-Trp
ERR2014365-k119_2807_6-650	tRNA-Ile
ERR2014365-k119_26472_340-429	tmRNA*
ERR2014365-k119_26472_125-522	tmRNA
ERR2014365-k119_6935_22143-22215	tRNA-Glu
ERR2014365-k119_14902_36-111	tRNA-Thr
ERR2014365-k119_14902_193-269	tRNA-Asp
ERR2014365-k119_10858_5856-5945	tRNA-Ser
ERR2014365-k119_5012_3162-3236	tRNA-His
ERR2014365-k119_14988_28-100	tRNA-Arg
ERR2014365-k119_20789_13-86	tRNA-Gly
ERR2014365-k119_22793_315-390	tRNA-Met
ERR2014365-k119_25144_2775-2861	tRNA-Leu
ERR2014365-k119_25144_2962-3035	tRNA-Gly
ERR2014365-k119_3479_579-653	tRNA-His
ERR2014365-k119_27254_4-5221	tRNA-Leu
ERR2014367-k119_16_1945-2020	tRNA-Val
ERR2014367-k119_4458_2449-2524	tRNA-Arg
ERR2014367-k119_25585_983-1057	tRNA-Arg
ERR2014367-k119_25585_1086-1160	tRNA-Arg
ERR2014367-k119_10942_242-316	tRNA-Ile
ERR2014367-k119_27852_3251-3340	tRNA-Ser
ERR2014367-k119_27875_98-169	tRNA-Cys
ERR2014367-k119_9163_3173-3247	tRNA-His
ERR2014367-k119_13435_303-383	tRNA-Leu
ERR2014367-k119_13450_37-110	tRNA-Pro
ERR2014367-k119_18041_73-149	tRNA-His
ERR2014367-k119_18041_153-239	tRNA-Leu
ERR2014367-k119_6161_50-125	tRNA-Pro
ERR2014367-k119_29267_120-195	tRNA-Lys
ERR2014367-k119_29267_315-404	tRNA-Ser
ERR2014367-k119_29267_461-552	tRNA-Ser
ERR2014367-k119_29267_560-636	tRNA-Met
ERR2014367-k119_6275_667-754	tRNA-Ser
ERR2014367-k119_6275_774-846	tRNA-Glu
ERR2014367-k119_27220_4410-4496	tRNA-Leu
ERR2014370-k119_6651_1720-1794	tRNA-Thr
ERR2014370-k119_6651_1829-1912	tRNA-Tyr
ERR2014370-k119_6651_1929-2002	tRNA-Gly
ERR2014370-k119_6651_2008-2080	tRNA-Thr
ERR2014370-k119_6651_3445-3518	tRNA-Trp
ERR2014370-k119_956_76-387	tmRNA*
ERR2014370-k119_6143_3232-3303	tRNA-Cys
ERR2014370-k119_5492_395-468	tRNA-Met
ERR2014371-k119_12048_6324-6406	tRNA-Leu
ERR2014371-k119_11569_5080-5164	tRNA-Leu
ERR2014371-k119_13595_20-104	tRNA-Leu
ERR2014371-k119_13595_130-212	tRNA-Leu
ERR2014371-k119_13595_259-332	tRNA-Gly
ERR2014371-k119_13595_357-441	tRNA-Leu
ERR2014371-k119_5733_11696-11784	tRNA-Ser
ERR2014371-k119_1522_5618-5704	tRNA-Leu
ERR2014372-k119_6163_106-181	tRNA-Thr
ERR2014372-k119_6163_185-256	tRNA-Gly
ERR2014372-k119_3726_77-151	tRNA-Arg
ERR2014372-k119_130_1712-1783	tRNA-Cys
ERR2014372-k119_6390_3401-3472	tRNA-Gln
ERR2014372-k119_17535_617-699	tRNA-Leu
ERR2014372-k119_1586_728-813	tRNA-Ser
ERR2014372-k119_4071_1471-1546	tRNA-Pro
ERR2014372-k119_11593_19-90	tRNA-Glu
ERR2014372-k119_6690_55-127	tRNA-Glu
ERR2014372-k119_9118_640-711	tRNA-Gln
ERR2014372-k119_16549_391-463	tRNA-Glu
ERR2014372-k119_1857_4-77	tRNA-Trp
ERR2014372-k119_14307_1764-1837	tRNA-Lys
ERR2014372-k119_9545_56-130	tRNA-Arg
ERR2014374-k119_15964_1390-1462	tRNA-Arg
ERR2014374-k119_7435_390-464	tRNA-His
ERR2014374-k119_14826_160-248	tRNA-Ser
ERR2014374-k119_16086_356-431	tRNA-Arg
ERR2014374-k119_9962_1682-1768	tRNA-Leu
ERR2014374-k119_8943_1364-1437	tRNA-Gly
ERR2014374-k119_6555_489-564	tRNA-Pro
ERR2014374-k119_6868_14-86	tRNA-Thr
ERR2014374-k119_13136_2475-2563	tRNA-Ser
ERR2014374-k119_18125_90-163	tRNA-Thr
ERR2014374-k119_18125_233-304	tRNA-Gly
ERR2014374-k119_1018_1596-1669	tRNA-Phe
ERR2014374-k119_10825_481-568	tRNA-Ser
ERR2014374-k119_10825_588-660	tRNA-Glu
ERR2014374-k119_13344_466-539	tRNA-Gly
ERR2014376-k119_3806_233-307	tRNA-Met
ERR2014376-k119_16532_32-105	tRNA-Lys
ERR2014376-k119_17669_11-83	tRNA-Glu
ERR2014376-k119_8601_667-741	tRNA-Asn
ERR2014376-k119_704_9168-9256	tRNA-Ser
ERR2014376-k119_14501_4055-4129	tRNA-His
ERR2014376-k119_18114_4-88	tRNA-Leu
ERR2014376-k119_18114_114-196	tRNA-Leu
ERR2014376-k119_18114_243-316	tRNA-Gly
ERR2014376-k119_18114_341-425	tRNA-Leu
ERR2014378-k119_7915_330-405	tRNA-Arg
ERR2014378-k119_5548_2893-2965	tRNA-Thr
ERR2014378-k119_19954_5-77	tRNA-Thr
ERR2014378-k119_18695_96-170	tRNA-Gln
ERR2014378-k119_18695_199-275	tRNA-Asn
ERR2014378-k119_18695_291-365	tRNA-Gly
ERR2014383-k119_6167_1046-1123	tRNA-Arg
ERR2014383-k119_7753_377-451	tRNA-Asn
ERR2014383-k119_3258_105-180	tRNA-Pro
ERR2014383-k119_1899_2723-2794	tRNA-Gln
ERR2014383-k119_18722_1765-1838	tRNA-Met
ERR2014383-k119_17579_875-948	tRNA-Trp
ERR2014383-k119_19023_5021-5094	tRNA-Met
ERR2014383-k119_22252_756-827	tRNA-Gly
ERR2014383-k119_22252_21-832	tRNA-Thr
ERR2014383-k119_987_409-481	tRNA-Glu
ERR2014383-k119_8673_635-710	tRNA-Arg
ERR2014383-k119_11951_6742-6830	tRNA-Ser
ERR2014383-k119_7434_171-259	tRNA-Ser
ERR2014388-k119_20682_589-662	tRNA-Gly
ERR2014388-k119_7742_4-79	tRNA-Thr
ERR2014388-k119_7742_83-154	tRNA-Gly
ERR2014388-k119_7803_1331-1413	tRNA-Leu
ERR2014388-k119_4261_25-98	tRNA-Trp
ERR2014388-k119_24922_311-384	tRNA-Phe
ERR2014388-k119_891_639-710	tRNA-Gln
ERR2014388-k119_6666_10-87	tRNA-Arg
ERR2014388-k119_3248_578-653	tRNA-Ala
ERR2014388-k119_16465_1565-1638	tRNA-Met
ERR2014388-k119_16580_163-235	tRNA-Arg
ERR2014388-k119_12775_49-124	tRNA-Pro
ERR2014388-k119_7349_160-245	tRNA-Ser
ERR2014388-k119_3506_16-88	tRNA-Glu
ERR2014388-k119_3567_3-77	tRNA-Met
ERR2014390-k119_7172_918-991	tRNA-Gly
ERR2014390-k119_7172_1036-1110	tRNA-Pro
ERR2014390-k119_7241_3247-3322	tRNA-Trp
ERR2014390-k119_11497_35-119	tRNA-Leu
ERR2014390-k119_11497_194-276	tRNA-Leu
ERR2014391-k119_12455_1644-1718	tRNA-Thr
ERR2014391-k119_12455_1746-1828	tRNA-Tyr
ERR2014391-k119_12455_1836-1909	tRNA-Gly
ERR2014391-k119_12455_1915-1987	tRNA-Thr
ERR2014391-k119_12455_3315-3388	tRNA-Trp
ERR2014392-k119_11418_10-96	tRNA-Leu
ERR2014392-k119_12432_98-172	tRNA-Met
ERR2014392-k119_5199_17-91	tRNA-His
ERR2014392-k119_8936_12-84	tRNA-Glu
ERR2014392-k119_6511_99-187	tRNA-Ser
ERR2014393-k119_2502_3477-3550	tRNA-Trp
ERR2014393-k119_5909_118-190	tRNA-Glu
ERR2014393-k119_15769_1016-1105	tRNA-Ser
ERR2014393-k119_6012_60-338	tRNA-Gly
ERR2014393-k119_6012_103-186	tRNA-Leu
ERR2014393-k119_6012_229-310	tRNA-Leu
ERR2014393-k119_11610_76-148	tRNA-Thr
ERR2014393-k119_6079_33-117	tRNA-Leu
ERR2014393-k119_6079_145-225	tRNA-Leu
ERR2014393-k119_3013_801-875	tRNA-Lys
ERR2014361-k119_9225_226-274	tmRNA*
ERR2014361-k119_9225_20-365	tmRNA
ERR2014371-k119_12440_875-950	tRNA-Ala
ERR2014371-k119_12440_1010-1084	tRNA-Ile
ERR2014354-k119_12265_79-154	tRNA-Trp
ERR2014354-k119_12265_191-267	tRNA-Arg
ERR2014354-k119_14289_1053-1128	tRNA-His
ERR2014354-k119_14289_1130-1204	tRNA-Gln
ERR2014358-k119_14133_1065-1140	tRNA-His
ERR2014358-k119_14133_1142-1216	tRNA-Gln
ERR2014358-k119_14133_1220-1295	tRNA-Lys
ERR2014358-k119_4461_227-315	tRNA-Ser
ERR2014359-k119_5228_307-382	tRNA-His
ERR2014359-k119_5228_384-458	tRNA-Gln
ERR2014359-k119_5228_462-537	tRNA-Lys
ERR2014359-k119_5228_548-623	tRNA-Glu
ERR2014359-k119_5228_629-704	tRNA-Val
ERR2014360-k119_5812_160-235	tRNA-Lys
ERR2014360-k119_5812_239-313	tRNA-Gln
ERR2014360-k119_5812_315-390	tRNA-His
ERR2014361-k119_9117_306-381	tRNA-His
ERR2014363-k119_5512_249-337	tRNA-Ser
ERR2014363-k119_2750_619-695	tRNA-Arg
ERR2014363-k119_5082_470-545	tRNA-His
ERR2014363-k119_5082_547-621	tRNA-Gln
ERR2014364-k119_18019_358-433	tRNA-His
ERR2014364-k119_18019_435-509	tRNA-Gln
ERR2014365-k119_2385_3490-3566	tRNA-Arg
ERR2014365-k119_24894_1120-1195	tRNA-His
ERR2014365-k119_24894_1197-1269	tRNA-Gln
ERR2014365-k119_16965_52-140	tRNA-Ser
ERR2014367-k119_25762_2989-3062	tRNA-Gly
ERR2014367-k119_25762_3075-3147	tRNA-Thr
ERR2014367-k119_15605_102-176	tRNA-Gln
ERR2014367-k119_15605_178-253	tRNA-His
ERR2014370-k119_6193_61-136	tRNA-Lys
ERR2014370-k119_6193_140-214	tRNA-Gln
ERR2014370-k119_6193_216-291	tRNA-His
ERR2014371-k119_1627_78-152	tRNA-Gln
ERR2014371-k119_1627_154-229	tRNA-His
ERR2014372-k119_7487_154-228	tRNA-Gln
ERR2014372-k119_7487_230-305	tRNA-His
ERR2014374-k119_649_298-386	tRNA-Ser
ERR2014383-k119_7806_218-306	tRNA-Ser
ERR2014383-k119_6417_27-103	tRNA-Arg
ERR2014383-k119_6417_140-215	tRNA-Trp
ERR2014388-k119_1281_26-102	tRNA-Arg
ERR2014388-k119_1281_139-214	tRNA-Trp
ERR2014390-k119_1516_378-453	tRNA-His
ERR2014390-k119_1516_455-529	tRNA-Gln
ERR2014390-k119_1516_533-608	tRNA-Lys
ERR2014391-k119_1021_1013-1088	tRNA-His
ERR2014391-k119_1021_1090-1164	tRNA-Gln
ERR2014391-k119_1021_1168-1243	tRNA-Lys
ERR2014392-k119_6092_54-128	tRNA-Gln
ERR2014392-k119_6092_130-205	tRNA-His
ERR2014354-k119_23356_75-148	tRNA-Gln
ERR2014358-k119_25335_3493-3569	tRNA-Met
ERR2014359-k119_424_6236-6311	tRNA-Arg
ERR2014359-k119_5249_3118-3193	tRNA-Ala
ERR2014359-k119_5249_3432-3508	tRNA-Met
ERR2014360-k119_4539_2636-2711	tRNA-Lys
ERR2014361-k119_22156_5743-5819	tRNA-Met
ERR2014361-k119_22156_6058-6133	tRNA-Ala
ERR2014361-k119_22156_9401-9475	tRNA-Val
ERR2014363-k119_2330_3214-3289	tRNA-Thr
ERR2014363-k119_27554_20755-20831	tRNA-Met
ERR2014363-k119_27554_21061-21136	tRNA-Ala
ERR2014363-k119_27906_6612-6687	tRNA-Lys
ERR2014365-k119_12284_6-82	tRNA-Met
ERR2014365-k119_12284_103-179	tRNA-Pro
ERR2014365-k119_12284_186-278	tRNA-Ser
ERR2014365-k119_12284_291-379	tRNA-Ser
ERR2014365-k119_12284_420-495	tRNA-Gln
ERR2014365-k119_12284_506-581	tRNA-Pyl
ERR2014365-k119_12284_596-679	tRNA-Leu
ERR2014365-k119_12284_698-782	tRNA-Tyr
ERR2014365-k119_12284_784-858	tRNA-Thr
ERR2014365-k119_12284_867-942	tRNA-Val
ERR2014367-k119_17437_159-234	tRNA-Ala
ERR2014367-k119_7990_4-642	tRNA-Lys
ERR2014371-k119_6854_3481-3557	tRNA-Met
ERR2014371-k119_6854_3791-3866	tRNA-Ala
ERR2014371-k119_12590_6300-6375	tRNA-Arg
ERR2014374-k119_11615_1685-1760	tRNA-Ala
ERR2014374-k119_13497_1870-1945	tRNA-Lys
ERR2014374-k119_13497_8359-8434	tRNA-Arg
ERR2014375-k119_2159_10689-10765	tRNA-Met
ERR2014375-k119_2159_10999-11074	tRNA-Ala
ERR2014375-k119_2159_14299-14373	tRNA-Val
ERR2014375-k119_2318_7970-8045	tRNA-Lys
ERR2014375-k119_2318_8056-8131	tRNA-His
ERR2014375-k119_7130_27217-27291	tRNA-Val
ERR2014376-k119_5200_9773-9849	tRNA-Pro
ERR2014376-k119_6507_1530-1604	tRNA-Thr
ERR2014376-k119_6507_1639-1722	tRNA-Tyr
ERR2014376-k119_6507_1739-1812	tRNA-Gly
ERR2014376-k119_6507_1818-1890	tRNA-Thr
ERR2014376-k119_15935_2276-2351	tRNA-Lys
ERR2014376-k119_15935_2362-2437	tRNA-His
ERR2014391-k119_10531_1685-1760	tRNA-Ala
ERR2014393-k119_1485_824-899	tRNA-Thr
ERR2014393-k119_2702_620-710	tRNA-Ser
ERR2014393-k119_15205_5377-5452	tRNA-Ala
ERR2014393-k119_15205_5684-5760	tRNA-Met
ERR2014354-k119_2088_43-116	tRNA-Gly
ERR2014354-k119_2088_133-216	tRNA-Tyr
ERR2014361-k119_18787_594-670	tRNA-Arg
ERR2014363-k119_6324_423-496	tRNA-Trp
ERR2014392-k119_1802_82-156	tRNA-Thr
ERR2014392-k119_1802_191-274	tRNA-Tyr
ERR2014392-k119_1802_291-364	tRNA-Gly
ERR2014357-k119_30560_7290-7361	tRNA-Gly
ERR2014357-k119_15693_134-217	tRNA-Leu
ERR2014360-k119_2837_1760-1833	tRNA-Asn
ERR2014362-k119_3856_10310-10396	tRNA-Ser
ERR2014362-k119_3856_23595-23667	tRNA-Arg
ERR2014368-k119_6799_13207-13282	tRNA-Arg
ERR2014369-k119_7970_5391-5463	tRNA-Gly
ERR2014369-k119_15014_1944-2030	tRNA-Ser
ERR2014373-k119_2612_3240-3326	tRNA-Ser
ERR2014381-k119_27982_14-99	tRNA-Ser
ERR2014354-k119_6038_3831-3907	tRNA-Arg
ERR2014365-k119_30657_6829-6904	tRNA-Thr
ERR2014370-k119_702_4001-4076	tRNA-Thr
ERR2014383-k119_18462_229-305	tRNA-Arg
ERR2014383-k119_5196_41-126	tRNA-Leu
ERR2014383-k119_15135_4814-4889	tRNA-Thr
ERR2014393-k119_101_255-331	tRNA-Arg
ERR2014356-k119_804_218-288	tRNA-Cys
ERR2014356-k119_804_311-384	tRNA-Gln
ERR2014356-k119_804_390-463	tRNA-His
ERR2014356-k119_804_477-549	tRNA-Trp
ERR2014356-k119_804_553-634	tRNA-Tyr
ERR2014356-k119_804_641-715	tRNA-Phe
ERR2014362-k119_23110_117-189	tRNA-Lys
ERR2014362-k119_23110_204-287	tRNA-Leu
ERR2014362-k119_23110_319-392	tRNA-Thr
ERR2014365-k119_30207_28-100	tRNA-Trp
ERR2014365-k119_30207_114-187	tRNA-His
ERR2014365-k119_30207_193-266	tRNA-Gln
ERR2014366-k119_248172_341-414	tRNA-Asn
ERR2014368-k119_28777_33-114	tRNA-Tyr
ERR2014368-k119_28777_118-190	tRNA-Trp
ERR2014368-k119_28777_204-277	tRNA-His
ERR2014368-k119_28777_283-356	tRNA-Gln
ERR2014368-k119_28777_379-449	tRNA-Cys
ERR2014368-k119_11114_1-75	tRNA-Val
ERR2014368-k119_11114_76-150	tRNA-Lys
ERR2014368-k119_11114_165-249	tRNA-Leu
ERR2014368-k119_11114_250-324	tRNA-Thr
ERR2014371-k119_2853_145-235	tRNA-Ser
ERR2014371-k119_2853_245-320	tRNA-Met
ERR2014372-k119_5039_19-94	tRNA-Met
ERR2014372-k119_5039_106-181	tRNA-Met
ERR2014372-k119_5039_215-290	tRNA-Met
ERR2014372-k119_5039_291-365	tRNA-Asp
ERR2014372-k119_5039_370-444	tRNA-Phe
ERR2014372-k119_5039_451-532	tRNA-Tyr
ERR2014372-k119_5039_536-608	tRNA-Trp
ERR2014372-k119_5039_622-695	tRNA-His
ERR2014372-k119_5039_701-774	tRNA-Gln
ERR2014373-k119_19820_65-136	tRNA-Glu
ERR2014373-k119_19820_162-252	tRNA-Ser
ERR2014373-k119_19820_262-337	tRNA-Met
ERR2014379-k119_15532_486-556	tRNA-Cys
ERR2014379-k119_15532_579-652	tRNA-Gln
ERR2014379-k119_15532_658-731	tRNA-His
ERR2014379-k119_15532_743-815	tRNA-Trp
ERR2014379-k119_15532_818-901	tRNA-Tyr
ERR2014379-k119_15532_905-980	tRNA-Phe
ERR2014379-k119_15532_985-1060	tRNA-Asp
ERR2014379-k119_15532_1062-1137	tRNA-Met
ERR2014379-k119_15532_1148-1234	tRNA-Ser
ERR2014379-k119_15532_1266-1339	tRNA-Glu
ERR2014380-k119_8278_16-99	tRNA-Tyr
ERR2014380-k119_8278_102-174	tRNA-Trp
ERR2014380-k119_8278_186-259	tRNA-His
ERR2014387-k119_20814_69-153	tRNA-Tyr
ERR2014387-k119_20814_156-228	tRNA-Trp
ERR2014387-k119_20814_242-315	tRNA-His
ERR2014387-k119_20814_321-394	tRNA-Gln
ERR2014387-k119_20814_417-487	tRNA-Cys
ERR2014388-k119_3276_64-152	tRNA-Leu
ERR2014388-k119_3276_157-231	tRNA-Asn
ERR2014389-k119_18342_118-190	tRNA-Trp
ERR2014389-k119_18342_203-276	tRNA-His
ERR2014389-k119_18342_328-398	tRNA-Cys
ERR2014389-k119_28588_469-541	tRNA-Thr
ERR2014390-k119_7971_95-165	tRNA-Cys
ERR2014390-k119_7971_188-261	tRNA-Gln
ERR2014390-k119_7971_267-340	tRNA-His
ERR2014390-k119_7971_354-426	tRNA-Trp
ERR2014390-k119_7971_430-511	tRNA-Tyr
ERR2014391-k119_12132_95-166	tRNA-Glu
ERR2014391-k119_12132_185-275	tRNA-Ser
ERR2014354-k119_26512_43-119	tRNA-Met
ERR2014358-k119_6182_61-136	tRNA-Gln
ERR2014358-k119_6182_235-311	tRNA-Arg
ERR2014358-k119_6182_336-409	tRNA-Gly
ERR2014358-k119_6182_425-510	tRNA-Tyr
ERR2014358-k119_6182_536-611	tRNA-Thr
ERR2014358-k119_6182_708-781	tRNA-Gly
ERR2014359-k119_11598_25-98	tRNA-Ile
ERR2014359-k119_11598_126-200	tRNA-Ala
ERR2014359-k119_3013_69-467	tRNA-Met
ERR2014359-k119_3013_88-172	tRNA-Tyr
ERR2014359-k119_3013_212-285	tRNA-Gly
ERR2014359-k119_3013_290-366	tRNA-Arg
ERR2014359-k119_3013_371-447	tRNA-Gln
ERR2014365-k119_3950_234-291	tmRNA*
ERR2014365-k119_3950_21-382	tmRNA
ERR2014365-k119_9437_221-295	tRNA-Gln
ERR2014367-k119_11059_23-99	tRNA-Ile
ERR2014367-k119_11059_202-277	tRNA-Ala
ERR2014368-k119_107_18-92	tRNA-Ala
ERR2014370-k119_6869_26-99	tRNA-Ile
ERR2014370-k119_6869_127-201	tRNA-Ala
ERR2014376-k119_17360_284-360	tRNA-Met
ERR2014376-k119_12271_117-190	tRNA-Ile
ERR2014376-k119_12271_218-292	tRNA-Ala
ERR2014388-k119_13806_34-108	tRNA-Glu
ERR2014388-k119_13806_278-354	tRNA-Met
ERR2014391-k119_3087_34-107	tRNA-Ile
ERR2014391-k119_3087_135-209	tRNA-Ala
ERR2014392-k119_309_129-205	tRNA-Met
ERR2014393-k119_8989_210-286	tRNA-Ile
ERR2014355-k119_17785_510-585	tRNA-Ile
ERR2014361-k119_17608_222-298	tRNA-Pro
ERR2014361-k119_17608_306-381	tRNA-Gly
ERR2014362-k119_44321_3-364	tmRNA
ERR2014362-k119_44321_94-152	tmRNA*
ERR2014370-k119_4620_55-145	tRNA-Ser
ERR2014370-k119_4620_153-229	tRNA-Met
ERR2014370-k119_4620_296-369	tRNA-Trp
ERR2014372-k119_2536_230-319	tRNA-Ser
ERR2014380-k119_4717_269-359	tRNA-Ser
ERR2014390-k119_10210_165-241	tRNA-Met
ERR2014391-k119_7312_9-82	tRNA-Gly
ERR2014391-k119_7312_127-210	tRNA-Leu
ERR2014391-k119_7312_253-333	tRNA-Leu
ERR2014391-k119_7312_378-451	tRNA-Gly
ERR2014354-k119_16618_263-350	tRNA-Leu
ERR2014354-k119_16618_360-436	tRNA-Met
ERR2014354-k119_16618_444-519	tRNA-Gly
ERR2014358-k119_17713_241-316	tRNA-Phe
ERR2014358-k119_17713_325-399	tRNA-Gly
ERR2014360-k119_7068_2063-2138	tRNA-Gly
ERR2014360-k119_7068_2205-2278	tRNA-Cys
ERR2014360-k119_3473_79-154	tRNA-Met
ERR2014360-k119_3473_159-244	tRNA-Tyr
ERR2014360-k119_3473_252-327	tRNA-Thr
ERR2014361-k119_26695_132-207	tRNA-Ala
ERR2014361-k119_27140_1762-1847	tRNA-Leu
ERR2014361-k119_21492_2377-2451	tRNA-Pro
ERR2014362-k119_2259_112-188	tRNA-Asp
ERR2014362-k119_2259_192-267	tRNA-Phe
ERR2014362-k119_2259_273-347	tRNA-Gly
ERR2014362-k119_2259_353-428	tRNA-Asn
ERR2014362-k119_2259_432-506	tRNA-Gln
ERR2014362-k119_2259_511-586	tRNA-Lys
ERR2014362-k119_2259_602-677	tRNA-Glu
ERR2014363-k119_19435_305-379	tRNA-Glu
ERR2014363-k119_19435_421-496	tRNA-Val
ERR2014363-k119_19435_550-624	tRNA-Asp
ERR2014363-k119_6285_86-170	tRNA-Tyr
ERR2014363-k119_6285_176-251	tRNA-Thr
ERR2014363-k119_10349_2337-2413	tRNA-Pro
ERR2014363-k119_10349_2415-2490	tRNA-Gly
ERR2014364-k119_21850_39-123	tRNA-Tyr
ERR2014364-k119_21850_129-204	tRNA-Met
ERR2014364-k119_21850_270-345	tRNA-Thr
ERR2014364-k119_21850_351-427	tRNA-Met
ERR2014364-k119_17293_1576-1659	tRNA-Leu
ERR2014364-k119_17293_1702-1788	tRNA-Leu
ERR2014364-k119_8058_284-647	tmRNA
ERR2014364-k119_6946_289-363	tRNA-Met
ERR2014364-k119_6946_369-453	tRNA-Leu
ERR2014364-k119_6946_510-583	tRNA-Ala
ERR2014364-k119_6969_2777-2851	tRNA-Thr
ERR2014364-k119_6969_2886-2969	tRNA-Tyr
ERR2014364-k119_6969_2986-3059	tRNA-Gly
ERR2014364-k119_6969_3065-3137	tRNA-Thr
ERR2014364-k119_6969_3141-3215	tRNA-Met
ERR2014365-k119_10181_77-151	tRNA-Gly
ERR2014365-k119_10181_160-235	tRNA-Phe
ERR2014365-k119_10181_491-564	tRNA-Trp
ERR2014366-k119_231560_371-445	tRNA-Ala
ERR2014366-k119_231560_473-546	tRNA-Ile
ERR2014367-k119_21031_47-123	tRNA-Met
ERR2014367-k119_21031_175-249	tRNA-Glu
ERR2014367-k119_21031_495-569	tRNA-Glu
ERR2014370-k119_12633_142-215	tRNA-Met
ERR2014370-k119_12633_223-295	tRNA-Glu
ERR2014370-k119_12633_343-414	tRNA-Gly
ERR2014371-k119_6863_5918-5991	tRNA-Gly
ERR2014371-k119_4316_3829-3905	tRNA-Asp
ERR2014371-k119_8730_206-281	tRNA-Glu
ERR2014371-k119_8730_292-367	tRNA-Lys
ERR2014371-k119_8730_379-452	tRNA-Gln
ERR2014371-k119_8730_456-531	tRNA-Asn
ERR2014371-k119_8730_537-611	tRNA-Gly
ERR2014371-k119_8730_620-695	tRNA-Phe
ERR2014371-k119_8730_701-777	tRNA-Asp
ERR2014371-k119_8730_883-967	tRNA-Tyr
ERR2014371-k119_8730_977-1052	tRNA-Thr
ERR2014371-k119_2136_2520-2593	tRNA-Arg
ERR2014371-k119_5528_4827-4913	tRNA-Ser
ERR2014371-k119_5528_4964-5052	tRNA-Ser
ERR2014372-k119_8811_1-539	tRNA-Leu
ERR2014374-k119_6668_268-344	tRNA-Asp
ERR2014374-k119_6668_351-426	tRNA-Val
ERR2014374-k119_6668_430-504	tRNA-Glu
ERR2014374-k119_11969_9-5030	tRNA-Pro
ERR2014375-k119_6463_34-107	tRNA-Ile
ERR2014375-k119_6463_109-200	tRNA-Ser
ERR2014375-k119_10123_12-87	tRNA-Phe
ERR2014375-k119_10123_101-186	tRNA-Leu
ERR2014376-k119_1614_25-100	tRNA-Thr
ERR2014376-k119_1614_108-193	tRNA-Tyr
ERR2014376-k119_1614_198-273	tRNA-Met
ERR2014378-k119_18233_156-232	tRNA-Met
ERR2014378-k119_18233_238-313	tRNA-Thr
ERR2014378-k119_18233_344-419	tRNA-Met
ERR2014383-k119_20809_23-103	tRNA-Leu
ERR2014388-k119_11571_279-354	tRNA-Thr
ERR2014388-k119_11571_362-447	tRNA-Tyr
ERR2014388-k119_11571_452-527	tRNA-Met
ERR2014388-k119_11571_593-668	tRNA-Thr
ERR2014388-k119_11571_674-750	tRNA-Met
ERR2014388-k119_26581_167-242	tRNA-Gln
ERR2014388-k119_26581_253-328	tRNA-Pyl
ERR2014388-k119_23462_324-412	tRNA-Ser
ERR2014388-k119_1709_5592-5675	tRNA-Leu
ERR2014388-k119_13013_4911-4984	tRNA-Lys
ERR2014388-k119_13013_5012-5084	tRNA-Gln
ERR2014388-k119_13013_5111-5185	tRNA-His
ERR2014388-k119_13013_5190-5264	tRNA-Arg
ERR2014388-k119_13013_5270-5340	tRNA-Gly
ERR2014388-k119_13013_5356-5430	tRNA-Pro
ERR2014391-k119_11977_147-221	tRNA-Glu
ERR2014391-k119_11977_225-301	tRNA-Met
ERR2014391-k119_11035_174-249	tRNA-Phe
ERR2014391-k119_11035_304-379	tRNA-Trp
ERR2014392-k119_14243_3252-3338	tRNA-Ser
ERR2014392-k119_14243_3389-3477	tRNA-Ser
ERR2014392-k119_10534_4181-4255	tRNA-Met
ERR2014392-k119_10534_4263-4337	tRNA-Val
ERR2014392-k119_10534_5434-5508	tRNA-Trp
ERR2014392-k119_9643_16-102	tRNA-Leu
ERR2014392-k119_9643_145-228	tRNA-Leu
ERR2014392-k119_1468_2475-2548	tRNA-Arg
ERR2014393-k119_12207_26-101	tRNA-Glu
ERR2014393-k119_12207_112-187	tRNA-Lys
ERR2014393-k119_12207_199-272	tRNA-Gln
ERR2014393-k119_12207_276-351	tRNA-Asn
ERR2014393-k119_12207_357-431	tRNA-Gly
ERR2014365-k119_29967_3442-3517	tRNA-His
ERR2014365-k119_29967_3523-3606	tRNA-Leu
ERR2014365-k119_9127_20-93	tRNA-Phe
ERR2014367-k119_26422_95-169	tRNA-Thr
ERR2014371-k119_1879_15-430	tRNA-Arg
ERR2014367-k119_14488_5-90	tRNA-Leu
ERR2014365-k119_8556_339-413	tRNA-Arg
ERR2014365-k119_1185_697-781	tRNA-Leu
ERR2014367-k119_26470_1652-1736	tRNA-Tyr
ERR2014367-k119_26470_1739-1814	tRNA-Thr
ERR2014367-k119_26470_1822-1898	tRNA-Asp
ERR2014367-k119_26470_1904-1979	tRNA-Val
ERR2014367-k119_26470_1990-2065	tRNA-Glu
ERR2014367-k119_26470_2074-2150	tRNA-Met
ERR2014367-k119_26470_2160-2236	tRNA-Arg
ERR2014367-k119_26470_2250-2325	tRNA-Lys
ERR2014367-k119_26470_2364-2439	tRNA-Lys
ERR2014367-k119_26470_2448-2523	tRNA-Gly
ERR2014371-k119_13251_13-88	tRNA-Ile
ERR2014371-k119_13251_89-180	tRNA-Ser
ERR2014369-k119_15314_17-90	tRNA-Glu
ERR2014356-k119_29846_26-101	tRNA-Val
ERR2014356-k119_29846_102-174	tRNA-Lys
ERR2014356-k119_29846_189-272	tRNA-Leu
ERR2014356-k119_29846_304-377	tRNA-Thr
ERR2014356-k119_29846_382-453	tRNA-Gly
ERR2014356-k119_29846_465-552	tRNA-Leu
ERR2014356-k119_29846_561-637	tRNA-Arg
ERR2014356-k119_29846_641-714	tRNA-Pro
ERR2014356-k119_29846_741-816	tRNA-Met
ERR2014356-k119_29846_828-903	tRNA-Met
ERR2014356-k119_29846_938-1013	tRNA-Met
ERR2014356-k119_45321_17776-17851	tRNA-Pro
ERR2014356-k119_45321_17890-17961	tRNA-Gly
ERR2014357-k119_84341_20-101	tRNA-Tyr
ERR2014357-k119_84341_108-182	tRNA-Phe
ERR2014357-k119_84341_187-261	tRNA-Asp
ERR2014357-k119_84341_262-337	tRNA-Met
ERR2014357-k119_84341_372-447	tRNA-Met
ERR2014357-k119_84341_459-534	tRNA-Met
ERR2014357-k119_84341_561-634	tRNA-Pro
ERR2014357-k119_84341_638-714	tRNA-Arg
ERR2014357-k119_84341_723-810	tRNA-Leu
ERR2014357-k119_84341_822-893	tRNA-Gly
ERR2014361-k119_30867_52-126	tRNA-Lys
ERR2014361-k119_30867_140-223	tRNA-Leu
ERR2014361-k119_30867_255-328	tRNA-Thr
ERR2014361-k119_30867_333-404	tRNA-Gly
ERR2014361-k119_30867_417-504	tRNA-Leu
ERR2014362-k119_17774_17853-17924	tRNA-Gly
ERR2014362-k119_17774_17962-18037	tRNA-Pro
ERR2014363-k119_26324_17-92	tRNA-Met
ERR2014363-k119_26324_103-178	tRNA-Met
ERR2014363-k119_26324_190-279	tRNA-Ser
ERR2014363-k119_26324_288-363	tRNA-Met
ERR2014367-k119_7432_14-86	tRNA-Asp
ERR2014367-k119_7432_125-200	tRNA-Met
ERR2014367-k119_7432_209-298	tRNA-Ser
ERR2014369-k119_17272_166-239	tRNA-Glu
ERR2014369-k119_17272_242-317	tRNA-Val
ERR2014369-k119_17272_318-390	tRNA-Lys
ERR2014369-k119_17272_405-488	tRNA-Leu
ERR2014369-k119_17272_520-593	tRNA-Thr
ERR2014369-k119_17272_598-669	tRNA-Gly
ERR2014369-k119_17272_681-768	tRNA-Leu
ERR2014369-k119_17272_777-853	tRNA-Arg
ERR2014369-k119_17272_857-930	tRNA-Pro
ERR2014377-k119_95570_118-193	tRNA-Met
ERR2014377-k119_95570_205-280	tRNA-Met
ERR2014377-k119_95570_310-383	tRNA-Pro
ERR2014379-k119_6833_898-968	tRNA-Gly
ERR2014380-k119_1290_210-259	tmRNA*
ERR2014380-k119_1290_2-351	tmRNA
ERR2014380-k119_12572_8-83	tRNA-Asp
ERR2014380-k119_12572_88-162	tRNA-Phe
ERR2014380-k119_12572_180-250	tRNA-Gly
ERR2014380-k119_12572_256-332	tRNA-Ile
ERR2014380-k119_12572_387-461	tRNA-Ala
ERR2014382-k119_17203_471-545	tRNA-Ala
ERR2014382-k119_17203_600-676	tRNA-Ile
ERR2014382-k119_17203_682-752	tRNA-Gly
ERR2014382-k119_17203_770-844	tRNA-Phe
ERR2014385-k119_18420_40521-40592	tRNA-Gly
ERR2014385-k119_18420_40631-40706	tRNA-Pro
ERR2014385-k119_15896_72-144	tRNA-Lys
ERR2014385-k119_15896_159-242	tRNA-Leu
ERR2014385-k119_15896_274-347	tRNA-Thr
ERR2014385-k119_15896_352-423	tRNA-Gly
ERR2014385-k119_15896_435-522	tRNA-Leu
ERR2014385-k119_15896_531-607	tRNA-Arg
ERR2014385-k119_15896_611-684	tRNA-Pro
ERR2014385-k119_15896_711-786	tRNA-Met
ERR2014385-k119_15896_798-873	tRNA-Met
ERR2014385-k119_15896_908-983	tRNA-Met
ERR2014386-k119_4197_42-117	tRNA-Val
ERR2014386-k119_4197_118-190	tRNA-Lys
ERR2014386-k119_4197_205-288	tRNA-Leu
ERR2014386-k119_4197_320-393	tRNA-Thr
ERR2014386-k119_4197_398-469	tRNA-Gly
ERR2014386-k119_4197_481-568	tRNA-Leu
ERR2014386-k119_4197_577-653	tRNA-Arg
ERR2014386-k119_4197_657-730	tRNA-Pro
ERR2014386-k119_4197_757-832	tRNA-Met
ERR2014386-k119_4197_844-919	tRNA-Met
ERR2014386-k119_4197_954-1029	tRNA-Met
ERR2014386-k119_1842_28106-28181	tRNA-Pro
ERR2014386-k119_1842_28220-28291	tRNA-Gly
ERR2014387-k119_14071_80-155	tRNA-Val
ERR2014387-k119_14071_156-228	tRNA-Lys
ERR2014387-k119_14071_243-326	tRNA-Leu
ERR2014387-k119_14071_358-431	tRNA-Thr
ERR2014387-k119_14071_436-507	tRNA-Gly
ERR2014387-k119_14071_519-606	tRNA-Leu
ERR2014387-k119_14071_615-691	tRNA-Arg
ERR2014387-k119_14071_695-768	tRNA-Pro
ERR2014387-k119_14071_795-870	tRNA-Met
ERR2014387-k119_14071_882-957	tRNA-Met
ERR2014387-k119_14071_992-1067	tRNA-Met
ERR2014391-k119_859_53-142	tRNA-Ser
ERR2014391-k119_859_151-226	tRNA-Met
ERR2014391-k119_859_265-337	tRNA-Asp
ERR2014372-k119_3701_321-393	tRNA-Lys
ERR2014376-k119_13728_634-708	tRNA-Trp
ERR2014354-k119_16655_17-92	tRNA-Met
ERR2014354-k119_16655_97-172	tRNA-Asp
ERR2014354-k119_16655_189-264	tRNA-Phe
ERR2014354-k119_16655_272-346	tRNA-Thr
ERR2014367-k119_31293_14-88	tRNA-Thr
ERR2014367-k119_31293_122-205	tRNA-Tyr
ERR2014367-k119_31293_212-287	tRNA-Gln
ERR2014383-k119_10693_229-303	tRNA-Ala
ERR2014358-k119_5179_32-107	tRNA-Asp
ERR2014358-k119_5179_124-199	tRNA-Phe
ERR2014358-k119_5179_208-283	tRNA-Thr
ERR2014358-k119_5179_287-362	tRNA-Lys
ERR2014358-k119_5179_382-466	tRNA-Leu
ERR2014358-k119_5179_473-547	tRNA-Gly
ERR2014367-k119_16308_10-85	tRNA-Thr
ERR2014367-k119_16308_89-164	tRNA-Lys
ERR2014367-k119_16308_184-268	tRNA-Leu
ERR2014367-k119_16308_275-349	tRNA-Gly
ERR2014367-k119_16308_365-452	tRNA-Leu
ERR2014371-k119_10250_94-168	tRNA-Asp
ERR2014371-k119_10250_171-246	tRNA-Met
ERR2014371-k119_10250_250-324	tRNA-Glu
ERR2014371-k119_10250_328-400	tRNA-Asn
ERR2014376-k119_3510_65-378	tRNA-Thr
ERR2014376-k119_3510_181-265	tRNA-Tyr
ERR2014376-k119_3510_279-355	tRNA-Thr
ERR2014378-k119_15211_106-181	tRNA-Asp
ERR2014378-k119_15211_198-273	tRNA-Phe
ERR2014378-k119_15211_282-357	tRNA-Thr
ERR2014378-k119_15211_361-436	tRNA-Lys
ERR2014378-k119_15211_456-540	tRNA-Leu
ERR2014378-k119_15211_547-621	tRNA-Gly
ERR2014383-k119_635_15-90	tRNA-Thr
ERR2014383-k119_635_94-169	tRNA-Lys
ERR2014383-k119_635_189-273	tRNA-Leu
ERR2014383-k119_635_280-354	tRNA-Gly
ERR2014393-k119_166_60-148	tRNA-Leu
ERR2014393-k119_166_165-238	tRNA-Cys
ERR2014393-k119_166_246-319	tRNA-Asp
ERR2014393-k119_166_7-322	tRNA-Val
ERR2014372-k119_17064_195-269	tRNA-Val
ERR2014372-k119_17064_275-348	tRNA-Glu
ERR2014354-k119_20417_17143-17217	tRNA-Pro
ERR2014354-k119_20417_17223-17297	tRNA-Met
ERR2014354-k119_20417_17348-17422	tRNA-Ile
ERR2014354-k119_20417_17481-17554	tRNA-Trp
ERR2014354-k119_12019_5-79	tRNA-Met
ERR2014360-k119_2002_31-119	tRNA-Ser
ERR2014362-k119_18632_11001-11074	tRNA-Glu
ERR2014362-k119_18632_11078-11150	tRNA-Gln
ERR2014362-k119_42227_617-690	tRNA-Ile
ERR2014367-k119_9010_6-889	tRNA-Leu
ERR2014368-k119_21993_8-81	tRNA-Thr
ERR2014368-k119_24217_4048-4121	tRNA-Glu
ERR2014368-k119_2497_364-435	tRNA-Gln
ERR2014368-k119_28948_1-71	tRNA-Gly
ERR2014369-k119_5585_4587-4677	tRNA-Ser
ERR2014369-k119_5585_4687-4762	tRNA-Met
ERR2014369-k119_3370_330-419	tRNA-Ser
ERR2014371-k119_480_11557-11631	tRNA-Pro
ERR2014371-k119_480_11647-11717	tRNA-Gly
ERR2014371-k119_480_11723-11797	tRNA-Arg
ERR2014371-k119_480_11802-11876	tRNA-His
ERR2014371-k119_480_11903-11975	tRNA-Gln
ERR2014371-k119_480_12003-12076	tRNA-Lys
ERR2014373-k119_24375_3554-3919	tmRNA
ERR2014373-k119_10275_3408-3493	tRNA-Leu
ERR2014373-k119_33413_13540-13613	tRNA-Glu
ERR2014373-k119_33413_13617-13689	tRNA-Gln
ERR2014373-k119_27967_375-446	tRNA-Gln
ERR2014373-k119_2153_160-235	tRNA-Lys
ERR2014373-k119_16896_317-391	tRNA-Lys
ERR2014376-k119_5001_3629-3712	tRNA-Leu
ERR2014376-k119_14507_3579-3651	tRNA-Thr
ERR2014377-k119_41619_4679-4752	tRNA-Arg
ERR2014377-k119_41633_36-109	tRNA-Asn
ERR2014377-k119_74913_310-384	tRNA-Asn
ERR2014377-k119_116658_679-752	tRNA-Gln
ERR2014377-k119_42448_30728-30801	tRNA-Pro
ERR2014377-k119_42448_30809-30883	tRNA-Arg
ERR2014377-k119_2161_455-529	tRNA-Ile
ERR2014377-k119_2161_585-659	tRNA-Ala
ERR2014377-k119_125501_6097-6462	tmRNA
ERR2014377-k119_126722_22-93	tRNA-Glu
ERR2014377-k119_12977_4960-5033	tRNA-Glu
ERR2014377-k119_12977_5038-5110	tRNA-Gln
ERR2014377-k119_95925_9377-9451	tRNA-Val
ERR2014377-k119_95925_9455-9527	tRNA-Glu
ERR2014377-k119_95925_10283-10373	tRNA-Ser
ERR2014377-k119_64483_24440-24515	tRNA-Arg
ERR2014379-k119_2770_3942-4305	tmRNA
ERR2014379-k119_9923_143-217	tRNA-Ala
ERR2014379-k119_6002_2855-2929	tRNA-Val
ERR2014379-k119_6002_2933-3005	tRNA-Glu
ERR2014379-k119_6102_4775-4848	tRNA-Glu
ERR2014379-k119_6102_4853-4925	tRNA-Gln
ERR2014379-k119_6356_14805-14879	tRNA-Thr
ERR2014380-k119_1898_3038-3111	tRNA-Arg
ERR2014380-k119_7522_17936-18010	tRNA-Lys
ERR2014380-k119_5740_2134-2208	tRNA-Asn
ERR2014380-k119_10552_479-553	tRNA-Lys
ERR2014380-k119_4004_260-335	tRNA-Met
ERR2014380-k119_4004_347-422	tRNA-Met
ERR2014380-k119_4004_444-519	tRNA-Met
ERR2014380-k119_4004_521-596	tRNA-Asp
ERR2014380-k119_12796_333-408	tRNA-Asn
ERR2014380-k119_7441_5022-5095	tRNA-Gln
ERR2014380-k119_4676_726-797	tRNA-Gly
ERR2014381-k119_15980_21-95	tRNA-Lys
ERR2014381-k119_15980_565-639	tRNA-Lys
ERR2014381-k119_5103_172-245	tRNA-Gln
ERR2014381-k119_5103_279-360	tRNA-Tyr
ERR2014381-k119_854_4781-4854	tRNA-Arg
ERR2014381-k119_5799_15104-15178	tRNA-Gly
ERR2014381-k119_5914_11425-11498	tRNA-Gln
ERR2014382-k119_18092_9357-9432	tRNA-Thr
ERR2014382-k119_7806_21877-21951	tRNA-Asn
ERR2014382-k119_23101_1119-1193	tRNA-Gly
ERR2014382-k119_20355_2124-2198	tRNA-Asn
ERR2014382-k119_17620_6836-6909	tRNA-Gln
ERR2014382-k119_17620_18656-18726	tRNA-Gly
ERR2014389-k119_53778_9697-9767	tRNA-Gly
ERR2014389-k119_46589_1962-2036	tRNA-Thr
ERR2014389-k119_17763_2813-2887	tRNA-Val
ERR2014389-k119_40623_2689-2761	tRNA-Thr
ERR2014389-k119_25865_9775-9862	tRNA-Leu
ERR2014389-k119_3931_1289-1380	tRNA-Ser
ERR2014389-k119_3931_1382-1457	tRNA-Ile
ERR2014389-k119_3931_1462-1534	tRNA-Gly
ERR2014389-k119_109955_14-89	tRNA-Met
ERR2014389-k119_109955_91-166	tRNA-Asp
ERR2014389-k119_109955_170-244	tRNA-Phe
ERR2014389-k119_109955_253-335	tRNA-Tyr
ERR2014389-k119_109955_340-413	tRNA-Gln
ERR2014389-k119_102751_13562-13635	tRNA-Glu
ERR2014389-k119_102751_13640-13712	tRNA-Gln
ERR2014389-k119_21393_2201-2274	tRNA-Arg
ERR2014368-k119_24124_46-118	tRNA-Gln
ERR2014373-k119_7349_105-176	tRNA-Arg
ERR2014359-k119_12246_9940-10013	tRNA-Ala
ERR2014372-k119_13494_12890-12963	tRNA-Ala
ERR2014391-k119_849_201-276	tRNA-Phe
ERR2014391-k119_849_290-379	tRNA-Ser
ERR2014391-k119_849_409-483	tRNA-Glu
ERR2014391-k119_849_493-569	tRNA-Met
ERR2014391-k119_849_579-655	tRNA-Arg
ERR2014391-k119_849_670-745	tRNA-Lys
ERR2014391-k119_849_775-850	tRNA-Lys
ERR2014391-k119_849_857-932	tRNA-Gly
ERR2014354-k119_19234_72-146	tRNA-Glu
ERR2014354-k119_19234_173-247	tRNA-Asp
ERR2014354-k119_19234_277-352	tRNA-Phe
ERR2014354-k119_25319_4230-4312	tRNA-Leu
ERR2014354-k119_25319_4327-4402	tRNA-His
ERR2014354-k119_25319_4409-4484	tRNA-Gly
ERR2014354-k119_25319_4486-4562	tRNA-Pro
ERR2014362-k119_23512_1567-1641	tRNA-Arg
ERR2014363-k119_442_73-147	tRNA-Met
ERR2014364-k119_4699_205-279	tRNA-Pro
ERR2014370-k119_2468_10849-10922	tRNA-Trp
ERR2014370-k119_2468_10983-11057	tRNA-Ile
ERR2014370-k119_2468_11109-11183	tRNA-Met
ERR2014370-k119_2468_11189-11263	tRNA-Pro
ERR2014371-k119_8428_228-283	tmRNA*
ERR2014371-k119_8428_5-374	tmRNA
ERR2014383-k119_14666_2193-2267	tRNA-Arg
ERR2014367-k119_30302_364-439	tRNA-Gln
ERR2014378-k119_17507_305-380	tRNA-Ala
ERR2014391-k119_1761_309-384	tRNA-Ala
ERR2014391-k119_1761_487-563	tRNA-Ile
ERR2014383-k119_7096_271-344	tRNA-Thr
ERR2014383-k119_7096_381-455	tRNA-Met
ERR2014393-k119_3289_4-377	tmRNA
ERR2014361-k119_14926_104-187	tRNA-Leu
ERR2014361-k119_21090_192-267	tRNA-Leu
ERR2014364-k119_23446_5888-5962	tRNA-Thr
ERR2014364-k119_15073_7692-7766	tRNA-Met
ERR2014364-k119_15073_7888-7962	tRNA-Asn
ERR2014383-k119_14178_1048-1132	tRNA-Tyr
ERR2014383-k119_9693_1553-1626	tRNA-Arg
ERR2014383-k119_735_14-343	tRNA-Lys
ERR2014383-k119_922_2217-2289	tRNA-Asn
ERR2014383-k119_922_2478-2553	tRNA-Met
ERR2014383-k119_8641_6919-6994	tRNA-Pro
ERR2014383-k119_20934_638-1010	tmRNA
ERR2014383-k119_6032_3294-3381	tRNA-Ser
ERR2014361-k119_10816_4-77	tRNA-Ile
ERR2014361-k119_10986_153-224	tRNA-Gln
ERR2014361-k119_19939_515-589	tRNA-Ala
ERR2014383-k119_10721_881-956	tRNA-Leu
ERR2014383-k119_4819_601-675	tRNA-Trp
ERR2014383-k119_7873_494-569	tRNA-Thr
ERR2014383-k119_393_595-668	tRNA-Glu
ERR2014383-k119_13156_1-3375	tRNA-Arg
ERR2014383-k119_10180_703-776	tRNA-Arg
ERR2014383-k119_11818_710-784	tRNA-Leu
ERR2014354-k119_12995_301-374	tRNA-Arg
ERR2014363-k119_22032_12-84	tRNA-Gln
ERR2014363-k119_6880_12-86	tRNA-Ala
ERR2014363-k119_3499_203-294	tRNA-Ser
ERR2014363-k119_3499_301-377	tRNA-Arg
ERR2014364-k119_17278_3-1435	tRNA-Ala
ERR2014364-k119_14274_332-408	tRNA-Met
ERR2014364-k119_17536_896-970	tRNA-Val
ERR2014364-k119_6730_2980-3056	tRNA-Val
ERR2014364-k119_6730_3060-3131	tRNA-Cys
ERR2014364-k119_6730_3173-3247	tRNA-Gly
ERR2014364-k119_17616_169-254	tRNA-Ser
ERR2014364-k119_2205_416-500	tRNA-Tyr
ERR2014364-k119_7144_2060-2133	tRNA-Arg
ERR2014364-k119_1052_1568-1642	tRNA-Ile
ERR2014364-k119_12012_3671-3758	tRNA-Ser
ERR2014364-k119_5825_2181-2254	tRNA-His
ERR2014364-k119_10713_5863-5952	tRNA-Leu
ERR2014364-k119_1493_7975-8062	tRNA-Ser
ERR2014365-k119_13724_2685-2761	tRNA-Leu
ERR2014365-k119_3978_2011-2766	tmRNA*
ERR2014365-k119_3978_2672-3042	tmRNA
ERR2014365-k119_11812_2296-2369	tRNA-Arg
ERR2014365-k119_5955_5906-5978	tRNA-Gln
ERR2014365-k119_5955_5979-6054	tRNA-Glu
ERR2014365-k119_8006_474-547	tRNA-Gly
ERR2014365-k119_27694_927-1011	tRNA-Tyr
ERR2014365-k119_4374_2669-2743	tRNA-Thr
ERR2014365-k119_2580_2829-2904	tRNA-Arg
ERR2014365-k119_2580_7515-7589	tRNA-Ala
ERR2014365-k119_20294_2053-2143	tRNA-???
ERR2014365-k119_12531_287-361	tRNA-Val
ERR2014365-k119_8583_1785-1869	tRNA-Leu
ERR2014365-k119_24561_287-363	tRNA-Met
ERR2014365-k119_26530_545-619	tRNA-Asn
ERR2014365-k119_2896_2167-2241	tRNA-Pro
ERR2014365-k119_8860_2783-2858	tRNA-Thr
ERR2014365-k119_16807_13078-13152	tRNA-Met
ERR2014365-k119_18765_44-5083	tmRNA
ERR2014365-k119_15102_304-393	tRNA-Leu
ERR2014365-k119_5360_23610-23683	tRNA-Ala
ERR2014365-k119_5360_23777-23851	tRNA-Ile
ERR2014383-k119_9426_738-811	tRNA-Ala
ERR2014354-k119_9372_66-141	tRNA-Met
ERR2014354-k119_9372_148-238	tRNA-Ser
ERR2014354-k119_9372_241-316	tRNA-Met
ERR2014354-k119_9372_341-417	tRNA-Met
ERR2014354-k119_9372_426-498	tRNA-Ala
ERR2014354-k119_9372_504-580	tRNA-Pro
ERR2014354-k119_9372_594-667	tRNA-Arg
ERR2014354-k119_9372_676-764	tRNA-Leu
ERR2014359-k119_12000_19-93	tRNA-Asn
ERR2014359-k119_12000_95-171	tRNA-Glu
ERR2014359-k119_12000_218-293	tRNA-Val
ERR2014367-k119_11335_933-1006	tRNA-Met
ERR2014367-k119_7656_116-189	tRNA-Phe
ERR2014367-k119_7656_191-267	tRNA-Asp
ERR2014367-k119_7656_269-344	tRNA-Met
ERR2014367-k119_7656_351-441	tRNA-Ser
ERR2014367-k119_7656_444-519	tRNA-Met
ERR2014367-k119_7656_544-620	tRNA-Met
ERR2014367-k119_7656_629-701	tRNA-Ala
ERR2014367-k119_7656_707-783	tRNA-Pro
ERR2014360-k119_4124_32-107	tRNA-Lys
ERR2014360-k119_4124_179-254	tRNA-Thr
ERR2014360-k119_4124_256-331	tRNA-Val
ERR2014360-k119_4124_378-454	tRNA-Glu
ERR2014360-k119_4124_456-530	tRNA-Asn
ERR2014380-k119_5719_59-134	tRNA-Lys
ERR2014380-k119_5719_206-281	tRNA-Thr
ERR2014380-k119_5719_283-358	tRNA-Val
ERR2014380-k119_5719_405-481	tRNA-Glu
ERR2014380-k119_5719_7-487	tRNA-Asn
ERR2014354-k119_15124_485-577	tRNA-Ser
ERR2014367-k119_17385_442-812	tmRNA
ERR2014367-k119_30162_75-149	tRNA-Cys
ERR2014367-k119_30162_152-228	tRNA-Arg
ERR2014367-k119_8801_11-86	tRNA-Thr
ERR2014363-k119_23979_1795-1882	tRNA-Ser
ERR2014354-k119_17672_98-188	tRNA-Leu
ERR2014354-k119_22941_4-88	tRNA-Leu
ERR2014354-k119_9866_2002-2075	tRNA-Gly
ERR2014360-k119_5507_2897-2970	tRNA-Gly
ERR2014365-k119_5974_7-13370	tRNA-Gly
ERR2014365-k119_20597_4723-4810	tRNA-Ser
ERR2014365-k119_17581_16082-16155	tRNA-Gly
ERR2014372-k119_8396_6631-6706	tRNA-Trp
ERR2014374-k119_3937_13481-13556	tRNA-His
ERR2014374-k119_12086_8695-8768	tRNA-Gly
ERR2014374-k119_3605_6219-6292	tRNA-Gly
ERR2014374-k119_8499_2568-2641	tRNA-Arg
ERR2014375-k119_12474_1-1324	tRNA-Lys
ERR2014375-k119_2419_8056-8129	tRNA-Gly
ERR2014375-k119_2419_14098-14171	tRNA-Ala
ERR2014375-k119_2419_14198-14272	tRNA-Ile
ERR2014375-k119_15378_3867-3950	tRNA-Leu
ERR2014376-k119_8037_2167-2240	tRNA-Ala
ERR2014376-k119_8037_5292-5367	tRNA-Trp
ERR2014376-k119_12806_4394-4477	tRNA-Leu
ERR2014376-k119_10532_9533-9618	tRNA-Ser
ERR2014376-k119_4973_6878-6952	tRNA-Thr
ERR2014376-k119_7352_5654-5729	tRNA-Asn
ERR2014376-k119_11914_3270-3343	tRNA-Arg
ERR2014376-k119_575_1129-1216	tRNA-Ser
ERR2014376-k119_15379_4883-4956	tRNA-Phe
ERR2014376-k119_11985_3223-3294	tRNA-Gln
ERR2014376-k119_11985_16267-16342	tRNA-His
ERR2014376-k119_16698_1727-1799	tRNA-Glu
ERR2014376-k119_13245_126-211	tRNA-Leu
ERR2014376-k119_7713_8576-8650	tRNA-Met
ERR2014376-k119_17918_7063-7153	tRNA-Leu
ERR2014376-k119_15643_4300-4374	tRNA-Arg
ERR2014383-k119_10777_12-85	tRNA-Gly
ERR2014388-k119_489_1751-1824	tRNA-Gly
ERR2014388-k119_2508_3212-3285	tRNA-Arg
ERR2014388-k119_2508_5367-5441	tRNA-Lys
ERR2014388-k119_19565_10259-10334	tRNA-Trp
ERR2014388-k119_27558_4578-4653	tRNA-Gly
ERR2014388-k119_1553_1865-1938	tRNA-Arg
ERR2014391-k119_4515_1971-2044	tRNA-Lys
ERR2014392-k119_5362_7654-7741	tRNA-Ser
ERR2014392-k119_5362_14237-14313	tRNA-Met
ERR2014393-k119_5103_2382-2455	tRNA-Gly
ERR2014354-k119_15361_1735-1808	tRNA-Ala
ERR2014354-k119_8723_1281-1355	tRNA-Pro
ERR2014354-k119_22310_5785-5858	tRNA-Ala
ERR2014354-k119_12345_11792-11866	tRNA-Met
ERR2014354-k119_26123_5545-5635	tRNA-Ser
ERR2014354-k119_18512_14797-14870	tRNA-Gly
ERR2014354-k119_21949_2423-2496	tRNA-Arg
ERR2014354-k119_25506_2402-2486	tRNA-Leu
ERR2014354-k119_23600_3261-3334	tRNA-Arg
ERR2014354-k119_3397_287-372	tRNA-Ser
ERR2014357-k119_9960_280-358	tmRNA*
ERR2014357-k119_9960_54-449	tmRNA
ERR2014359-k119_4855_3206-3279	tRNA-Val
ERR2014359-k119_9629_17014-17087	tRNA-Lys
ERR2014359-k119_3011_10998-11069	tRNA-Gln
ERR2014359-k119_13463_1859-1932	tRNA-Arg
ERR2014359-k119_341_11-84	tRNA-Arg
ERR2014359-k119_2274_1141-1226	tRNA-Ser
ERR2014359-k119_13549_240-314	tRNA-Lys
ERR2014359-k119_1397_12948-13021	tRNA-Gly
ERR2014359-k119_4377_4165-4238	tRNA-Arg
ERR2014359-k119_12147_24-97	tRNA-Arg
ERR2014359-k119_9453_5252-5336	tRNA-Leu
ERR2014360-k119_2350_4167-4241	tRNA-Pro
ERR2014360-k119_5173_9621-9708	tRNA-Leu
ERR2014360-k119_5173_19130-19204	tRNA-Pro
ERR2014360-k119_3371_1309-1382	tRNA-Phe
ERR2014360-k119_3371_1425-1499	tRNA-Asp
ERR2014360-k119_3879_125-210	tRNA-Ser
ERR2014360-k119_7178_143-230	tRNA-Ser
ERR2014360-k119_5808_17597-17671	tRNA-Thr
ERR2014360-k119_3924_3967-4051	tRNA-Leu
ERR2014360-k119_5385_2777-2850	tRNA-Met
ERR2014360-k119_5414_3563-3636	tRNA-Ala
ERR2014360-k119_2323_1864-1937	tRNA-Arg
ERR2014361-k119_18218_37-110	tRNA-Lys
ERR2014361-k119_28624_7-80	tRNA-Gly
ERR2014361-k119_16536_1698-1783	tRNA-Ser
ERR2014361-k119_12598_5565-5639	tRNA-Met
[truncated: 2,337 more rows]

## Sheet: Table S5
Table S5. Statistical summary of ORFs identified by different programs.
Assembly indicates total number of reads obtained from 40 different transcriptomes.
Each accession number indicates the number of reads from the given transcriptome.
Category	Assembly	ERR2014354	ERR2014355	ERR2014356	ERR2014357	ERR2014358	ERR2014359	ERR2014360	ERR2014361	ERR2014362	ERR2014363	ERR2014364	ERR2014365	ERR2014366	ERR2014367	ERR2014368	ERR2014369	ERR2014370	ERR2014371	ERR2014372	ERR2014373	ERR2014374	ERR2014375	ERR2014376	ERR2014377	ERR2014378	ERR2014379	ERR2014380	ERR2014381	ERR2014382	ERR2014383	ERR2014384	ERR2014385	ERR2014386	ERR2014387	ERR2014388	ERR2014389	ERR2014390	ERR2014391	ERR2014392	ERR2014393
Number of ORFs	475984	223097	27238	29232	37986	221070	170236	131032	259029	68630	262841	244766	257572	36296	238084	55270	66304	184214	204442	187248	36807	194507	161436	205314	43152	200159	27167	67701	46659	26830	220217	30512	28056	49116	26640	261913	35747	155981	157953	181570	200484
Number of rRNAs	269	196	43	48	66	176	167	150	202	74	159	154	215	49	180	76	50	191	188	135	43	157	142	175	59	177	38	59	52	43	186	46	46	63	45	192	66	136	143	169	153
Number of tRNAs/tmRNAs	4335	2625	499	532	613	2357	2384	1994	2833	1029	2739	2642	2841	584	2566	954	882	2469	2656	2155	643	2321	2212	2549	636	2272	383	836	690	344	2615	549	503	716	503	2648	593	2136	2080	2105	2315
ORFs by Aragorn	4335	2625	499	532	613	2357	2384	1994	2833	1029	2739	2642	2841	584	2566	954	882	2469	2656	2155	643	2321	2212	2549	636	2272	383	836	690	344	2615	549	503	716	503	2648	593	2136	2080	2105	2315
ORFs by Prodigal	471380	220276	26696	28652	37307	218537	167685	128888	255994	67527	259943	241970	254516	35663	235338	54240	65372	181554	201598	184958	36121	192029	159082	202590	42457	197710	26746	66806	45917	26443	217416	29917	27507	48337	26092	259073	35088	153709	155730	179296	198016
ORFs by barrnap	269	196	43	48	66	176	167	150	202	74	159	154	215	49	180	76	50	191	188	135	43	157	142	175	59	177	38	59	52	43	186	46	46	63	45	192	66	136	143	169	153
Orphans (no hits)	23528	9062	2998	2981	3285	8541	7043	5445	10067	3969	10239	9789	10074	3352	8179	3523	3440	7622	8924	6753	3265	8139	7282	8114	3461	6721	1992	3296	3282	2522	8721	2745	2830	3130	2664	8982	3306	5753	5719	7498	7372
No tax assigned (with hits)	926	426	234	227	238	421	242	242	448	255	407	416	450	245	345	220	274	337	381	238	262	415	287	307	278	223	178	279	266	244	293	226	233	218	218	392	248	174	186	335	387
KEGG annotations	300466	154913	16758	17966	24581	154159	121679	93300	176833	47658	180306	168903	175592	22224	163434	36842	44955	130717	141986	128120	22905	135164	112771	140148	26748	141746	16452	44303	28630	15182	148327	19046	16958	32710	16292	180111	22784	111116	112350	127577	139728
COG annotations	400388	194025	21019	22729	30628	193593	148831	114950	225615	58547	229887	213664	226467	28463	209206	46097	56093	161557	178566	165821	29174	169810	140119	179153	34014	176066	20735	56701	36906	19501	192984	23975	21553	40755	20503	230576	28330	136161	138195	158727	174976
Pfam annotations	252500	138107	15089	15916	21927	137082	109305	84213	154420	43414	158998	149815	156695	20454	144483	34074	40627	118850	128219	114847	20525	120317	99965	125666	24542	126175	15228	40956	25814	13810	130959	16914	14804	30591	14559	158446	20722	97904	98957	114601	122715

## Sheet: Table S6
Table S6. Identified taxonomy with accumulated contig size from vaginal transcriptome.
Identified taxonomy	Accumulated contig size
k_Archaea;p_Euryarchaeota;n_Stenosarchaea group;c_Methanomicrobia	435
k_Bacteria;n_Bacteria incertae sedis;n_Bacteria candidate phyla;p_Candidatus Saccharibacteria;c_Candidatus Nanoperiomorbia	955
k_Bacteria;n_FCB group;n_Bacteroidetes/Chlorobi group;p_Bacteroidetes;c_Bacteroidia	69731564
k_Bacteria;n_FCB group;n_Bacteroidetes/Chlorobi group;p_Bacteroidetes;c_Flavobacteriia	7066
k_Bacteria;n_PVC group;p_Chlamydiae;c_Chlamydiia	716835
k_Bacteria;n_PVC group;p_Kiritimatiellaeota;c_Kiritimatiellae	1970
k_Bacteria;n_PVC group;p_Verrucomicrobia;c_Verrucomicrobiae	1484
k_Bacteria;n_Terrabacteria group;p_Actinobacteria;c_Actinomycetia	71765119
k_Bacteria;n_Terrabacteria group;p_Actinobacteria;c_Coriobacteriia	10372774
k_Bacteria;n_Terrabacteria group;p_Firmicutes;c_Bacilli	40119638
k_Bacteria;n_Terrabacteria group;p_Firmicutes;c_Clostridia	19299641
k_Bacteria;n_Terrabacteria group;p_Firmicutes;c_Erysipelotrichia	756262
k_Bacteria;n_Terrabacteria group;p_Firmicutes;c_Negativicutes	15480705
k_Bacteria;n_Terrabacteria group;p_Firmicutes;c_Tissierellia	26217527
k_Bacteria;n_Terrabacteria group;p_Tenericutes;c_Mollicutes	1981672
k_Bacteria;p_Fusobacteria;c_Fusobacteriia	19494740
k_Bacteria;p_Proteobacteria;c_Alphaproteobacteria	2948
k_Bacteria;p_Proteobacteria;c_Betaproteobacteria	60628
k_Bacteria;p_Proteobacteria;c_Gammaproteobacteria	93046
k_Bacteria;p_Proteobacteria;n_delta/epsilon subdivisions;c_Deltaproteobacteria	1889
k_Bacteria;p_Proteobacteria;n_delta/epsilon subdivisions;c_Epsilonproteobacteria	89937
k_Bacteria;p_Spirochaetes;c_Spirochaetia	6799
k_Eukaryota;n_Opisthokonta;n_Fungi;n_Dikarya;p_Ascomycota;n_saccharomyceta;n_Saccharomycotina;c_Saccharomycetes	341
k_Eukaryota;n_Opisthokonta;n_Fungi;n_Fungi incertae sedis;p_Mucoromycota;n_Mucoromycotina;c_Mucoromycetes	2907
k_Eukaryota;n_Opisthokonta;n_Metazoa;n_Eumetazoa;n_Bilateria;n_Protostomia;n_Ecdysozoa;n_Panarthropoda;p_Arthropoda;n_Mandibulata;n_Pancrustacea;n_Hexapoda;c_Insecta	303
k_Eukaryota;n_Opisthokonta;n_Metazoa;n_Eumetazoa;n_Bilateria;n_Protostomia;n_Ecdysozoa;p_Nematoda;c_Chromadorea	303
k_Eukaryota;n_Opisthokonta;n_Metazoa;n_Eumetazoa;n_Bilateria;n_Protostomia;n_Ecdysozoa;p_Nematoda;c_Enoplea	1100
k_Eukaryota;n_Sar;n_Alveolata;p_Apicomplexa;c_Aconoidasida	29234
k_Eukaryota;n_Sar;n_Alveolata;p_Apicomplexa;c_Conoidasida	802
k_Viruses;n_Duplodnaviria;n_Heunggongvirae;p_Uroviricota;c_Caudoviricetes	474
k_Viruses;n_Monodnaviria;n_Sangervirae;p_Phixviricota;c_Malgrandaviricetes	454
k_Viruses;n_Riboviria;n_Pararnavirae;p_Artverviricota;c_Revtraviricetes	417
k_Archaea;p_Euryarchaeota;n_Stenosarchaea group;c_Methanomicrobia;o_Methanosarcinales;f_Methanosarcinaceae	435
k_Bacteria;n_Bacteria incertae sedis;n_Bacteria candidate phyla;p_Candidatus Saccharibacteria;c_Candidatus Nanoperiomorbia;o_Candidatus Nanoperiomorbales;f_Candidatus Nanoperiomorbaceae	595
k_Bacteria;n_FCB group;n_Bacteroidetes/Chlorobi group;p_Bacteroidetes;c_Bacteroidia;o_Bacteroidales;f_Bacteroidaceae	33889
k_Bacteria;n_FCB group;n_Bacteroidetes/Chlorobi group;p_Bacteroidetes;c_Bacteroidia;o_Bacteroidales;f_Barnesiellaceae	1168
k_Bacteria;n_FCB group;n_Bacteroidetes/Chlorobi group;p_Bacteroidetes;c_Bacteroidia;o_Bacteroidales;f_Muribaculaceae	10834
k_Bacteria;n_FCB group;n_Bacteroidetes/Chlorobi group;p_Bacteroidetes;c_Bacteroidia;o_Bacteroidales;f_Porphyromonadaceae	5268337
k_Bacteria;n_FCB group;n_Bacteroidetes/Chlorobi group;p_Bacteroidetes;c_Bacteroidia;o_Bacteroidales;f_Prevotellaceae	60832838
k_Bacteria;n_FCB group;n_Bacteroidetes/Chlorobi group;p_Bacteroidetes;c_Bacteroidia;o_Bacteroidales;f_Rikenellaceae	308
k_Bacteria;n_FCB group;n_Bacteroidetes/Chlorobi group;p_Bacteroidetes;c_Bacteroidia;o_Bacteroidales;f_Tannerellaceae	7937
k_Bacteria;n_FCB group;n_Bacteroidetes/Chlorobi group;p_Bacteroidetes;c_Flavobacteriia;o_Flavobacteriales;f_Flavobacteriaceae	3100
k_Bacteria;n_FCB group;n_Bacteroidetes/Chlorobi group;p_Bacteroidetes;c_Flavobacteriia;o_Flavobacteriales;f_Weeksellaceae	474
k_Bacteria;n_PVC group;p_Chlamydiae;c_Chlamydiia;o_Chlamydiales;f_Chlamydiaceae	714528
k_Bacteria;n_PVC group;p_Verrucomicrobia;c_Verrucomicrobiae;o_Verrucomicrobiales;f_Akkermansiaceae	1484
k_Bacteria;n_Terrabacteria group;p_Actinobacteria;c_Actinomycetia;o_Actinomycetales;f_Actinomycetaceae	14516084
k_Bacteria;n_Terrabacteria group;p_Actinobacteria;c_Actinomycetia;o_Bifidobacteriales;f_Bifidobacteriaceae	56250161
k_Bacteria;n_Terrabacteria group;p_Actinobacteria;c_Actinomycetia;o_Corynebacteriales;f_Corynebacteriaceae	8239
k_Bacteria;n_Terrabacteria group;p_Actinobacteria;c_Actinomycetia;o_Corynebacteriales;f_Dietziaceae	303
k_Bacteria;n_Terrabacteria group;p_Actinobacteria;c_Actinomycetia;o_Corynebacteriales;f_Lawsonellaceae	19427
k_Bacteria;n_Terrabacteria group;p_Actinobacteria;c_Actinomycetia;o_Corynebacteriales;f_Mycobacteriaceae	24293
k_Bacteria;n_Terrabacteria group;p_Actinobacteria;c_Actinomycetia;o_Corynebacteriales;f_Nocardiaceae	770
k_Bacteria;n_Terrabacteria group;p_Actinobacteria;c_Actinomycetia;o_Micrococcales;f_Microbacteriaceae	3334
k_Bacteria;n_Terrabacteria group;p_Actinobacteria;c_Actinomycetia;o_Micrococcales;f_Micrococcaceae	1638
k_Bacteria;n_Terrabacteria group;p_Actinobacteria;c_Actinomycetia;o_Micrococcales;f_Promicromonosporaceae	977
k_Bacteria;n_Terrabacteria group;p_Actinobacteria;c_Actinomycetia;o_Propionibacteriales;f_Nocardioidaceae	374
k_Bacteria;n_Terrabacteria group;p_Actinobacteria;c_Actinomycetia;o_Propionibacteriales;f_Propionibacteriaceae	715
k_Bacteria;n_Terrabacteria group;p_Actinobacteria;c_Actinomycetia;o_Streptomycetales;f_Streptomycetaceae	973
k_Bacteria;n_Terrabacteria group;p_Actinobacteria;c_Actinomycetia;o_Streptosporangiales;f_Streptosporangiaceae	511
k_Bacteria;n_Terrabacteria group;p_Actinobacteria;c_Actinomycetia;o_Streptosporangiales;f_Thermomonosporaceae	1839
k_Bacteria;n_Terrabacteria group;p_Actinobacteria;c_Coriobacteriia;o_Coriobacteriales;f_Atopobiaceae	2829268
k_Bacteria;n_Terrabacteria group;p_Actinobacteria;c_Coriobacteriia;o_Coriobacteriales;f_Coriobacteriaceae	23061
k_Bacteria;n_Terrabacteria group;p_Actinobacteria;c_Coriobacteriia;o_Eggerthellales;f_Eggerthellaceae	147229
k_Bacteria;n_Terrabacteria group;p_Firmicutes;c_Bacilli;o_Bacillales;f_Bacillaceae	42915
k_Bacteria;n_Terrabacteria group;p_Firmicutes;c_Bacilli;o_Bacillales;f_Listeriaceae	5615
k_Bacteria;n_Terrabacteria group;p_Firmicutes;c_Bacilli;o_Bacillales;f_Paenibacillaceae	1796
k_Bacteria;n_Terrabacteria group;p_Firmicutes;c_Bacilli;o_Bacillales;f_Staphylococcaceae	247859
k_Bacteria;n_Terrabacteria group;p_Firmicutes;c_Bacilli;o_Lactobacillales;f_Aerococcaceae	4220450
k_Bacteria;n_Terrabacteria group;p_Firmicutes;c_Bacilli;o_Lactobacillales;f_Carnobacteriaceae	25471
k_Bacteria;n_Terrabacteria group;p_Firmicutes;c_Bacilli;o_Lactobacillales;f_Enterococcaceae	39701
k_Bacteria;n_Terrabacteria group;p_Firmicutes;c_Bacilli;o_Lactobacillales;f_Lactobacillaceae	30778985
k_Bacteria;n_Terrabacteria group;p_Firmicutes;c_Bacilli;o_Lactobacillales;f_Streptococcaceae	610583
k_Bacteria;n_Terrabacteria group;p_Firmicutes;c_Clostridia;o_Eubacteriales;f_Clostridiaceae	19087
k_Bacteria;n_Terrabacteria group;p_Firmicutes;c_Clostridia;o_Eubacteriales;f_Eubacteriaceae	5364
k_Bacteria;n_Terrabacteria group;p_Firmicutes;c_Clostridia;o_Eubacteriales;f_Lachnospiraceae	2823190
k_Bacteria;n_Terrabacteria group;p_Firmicutes;c_Clostridia;o_Eubacteriales;f_Oscillospiraceae	2187132
k_Bacteria;n_Terrabacteria group;p_Firmicutes;c_Clostridia;o_Eubacteriales;f_Peptococcaceae	175793
k_Bacteria;n_Terrabacteria group;p_Firmicutes;c_Clostridia;o_Eubacteriales;f_Peptostreptococcaceae	4604964
k_Bacteria;n_Terrabacteria group;p_Firmicutes;c_Clostridia;o_Eubacteriales;n_Eubacteriales incertae sedis;f_Clostridiales Family XIII. Incertae Sedis	422
k_Bacteria;n_Terrabacteria group;p_Firmicutes;c_Clostridia;o_Thermosediminibacterales;f_Tepidanaerobacteraceae	401
k_Bacteria;n_Terrabacteria group;p_Firmicutes;c_Erysipelotrichia;o_Erysipelotrichales;f_Coprobacillaceae	2232
k_Bacteria;n_Terrabacteria group;p_Firmicutes;c_Erysipelotrichia;o_Erysipelotrichales;f_Erysipelotrichaceae	708683
k_Bacteria;n_Terrabacteria group;p_Firmicutes;c_Negativicutes;o_Acidaminococcales;f_Acidaminococcaceae	3034
k_Bacteria;n_Terrabacteria group;p_Firmicutes;c_Negativicutes;o_Selenomonadales;f_Selenomonadaceae	2334
k_Bacteria;n_Terrabacteria group;p_Firmicutes;c_Negativicutes;o_Veillonellales;f_Veillonellaceae	15319257
k_Bacteria;n_Terrabacteria group;p_Firmicutes;c_Tissierellia;o_Tissierellales;f_Peptoniphilaceae	18527722
k_Bacteria;n_Terrabacteria group;p_Firmicutes;c_Tissierellia;o_Tissierellales;f_Tissierellaceae	1558
k_Bacteria;n_Terrabacteria group;p_Tenericutes;c_Mollicutes;o_Mycoplasmatales;f_Mycoplasmataceae	1979311
k_Bacteria;p_Fusobacteria;c_Fusobacteriia;o_Fusobacteriales;f_Fusobacteriaceae	125716
k_Bacteria;p_Fusobacteria;c_Fusobacteriia;o_Fusobacteriales;f_Leptotrichiaceae	19200455
k_Bacteria;p_Proteobacteria;c_Alphaproteobacteria;o_Emcibacterales;f_Emcibacteraceae	416
k_Bacteria;p_Proteobacteria;c_Alphaproteobacteria;o_Hyphomicrobiales;f_Bartonellaceae	1032
k_Bacteria;p_Proteobacteria;c_Alphaproteobacteria;o_Hyphomicrobiales;f_Chelatococcaceae	405
k_Bacteria;p_Proteobacteria;c_Alphaproteobacteria;o_Rhodobacterales;f_Rhodobacteraceae	352
k_Bacteria;p_Proteobacteria;c_Alphaproteobacteria;o_Rhodospirillales;f_Terasakiellaceae	303
k_Bacteria;p_Proteobacteria;c_Alphaproteobacteria;o_Sphingomonadales;f_Sphingomonadaceae	440
k_Bacteria;p_Proteobacteria;c_Betaproteobacteria;o_Burkholderiales;f_Alcaligenaceae	1549
k_Bacteria;p_Proteobacteria;c_Betaproteobacteria;o_Burkholderiales;f_Burkholderiaceae	789
k_Bacteria;p_Proteobacteria;c_Betaproteobacteria;o_Burkholderiales;f_Comamonadaceae	324
k_Bacteria;p_Proteobacteria;c_Betaproteobacteria;o_Burkholderiales;f_Sutterellaceae	50715
k_Bacteria;p_Proteobacteria;c_Betaproteobacteria;o_Neisseriales;f_Neisseriaceae	3384
k_Bacteria;p_Proteobacteria;c_Gammaproteobacteria;o_Aeromonadales;f_Aeromonadaceae	730
k_Bacteria;p_Proteobacteria;c_Gammaproteobacteria;o_Aeromonadales;f_Succinivibrionaceae	1312
k_Bacteria;p_Proteobacteria;c_Gammaproteobacteria;o_Alteromonadales;f_Alteromonadaceae	1053
k_Bacteria;p_Proteobacteria;c_Gammaproteobacteria;o_Enterobacterales;f_Enterobacteriaceae	19961
k_Bacteria;p_Proteobacteria;c_Gammaproteobacteria;o_Enterobacterales;f_Yersiniaceae	461
k_Bacteria;p_Proteobacteria;c_Gammaproteobacteria;o_Legionellales;f_Legionellaceae	726
k_Bacteria;p_Proteobacteria;c_Gammaproteobacteria;o_Pasteurellales;f_Pasteurellaceae	30064
k_Bacteria;p_Proteobacteria;c_Gammaproteobacteria;o_Pseudomonadales;f_Moraxellaceae	11928
k_Bacteria;p_Proteobacteria;c_Gammaproteobacteria;o_Pseudomonadales;f_Pseudomonadaceae	9494
k_Bacteria;p_Proteobacteria;c_Gammaproteobacteria;o_Vibrionales;f_Vibrionaceae	766
k_Bacteria;p_Proteobacteria;n_delta/epsilon subdivisions;c_Epsilonproteobacteria;o_Campylobacterales;f_Campylobacteraceae	84612
k_Bacteria;p_Proteobacteria;n_delta/epsilon subdivisions;c_Epsilonproteobacteria;o_Campylobacterales;f_Helicobacteraceae	4046
k_Bacteria;p_Spirochaetes;c_Spirochaetia;o_Leptospirales;f_Leptospiraceae	1128
k_Bacteria;p_Spirochaetes;c_Spirochaetia;o_Spirochaetales;f_Spirochaetaceae	4803
k_Eukaryota;n_Opisthokonta;n_Fungi;n_Dikarya;p_Ascomycota;n_saccharomyceta;n_Saccharomycotina;c_Saccharomycetes;o_Saccharomycetales;f_Saccharomycodaceae	341
k_Eukaryota;n_Opisthokonta;n_Fungi;n_Fungi incertae sedis;p_Mucoromycota;n_Mucoromycotina;c_Mucoromycetes;o_Mucorales;n_Mucorineae;f_Rhizopodaceae	2907
k_Eukaryota;n_Opisthokonta;n_Metazoa;n_Eumetazoa;n_Bilateria;n_Deuterostomia;p_Chordata;n_Craniata;n_Vertebrata;n_Gnathostomata;n_Teleostomi;n_Euteleostomi;superc_Sarcopterygii;n_Dipnotetrapodomorpha;n_Tetrapoda;n_Amniota;n_Mammalia;n_Theria;n_Eutheria;n_Boreoeutheria;supero_Laurasiatheria;n_Chiroptera;n_Microchiroptera;f_Phyllostomidae	1378
k_Eukaryota;n_Opisthokonta;n_Metazoa;n_Eumetazoa;n_Bilateria;n_Deuterostomia;p_Chordata;n_Craniata;n_Vertebrata;n_Gnathostomata;n_Teleostomi;n_Euteleostomi;superc_Sarcopterygii;n_Dipnotetrapodomorpha;n_Tetrapoda;n_Amniota;n_Mammalia;n_Theria;n_Eutheria;n_Boreoeutheria;supero_Euarchontoglires;n_Primates;n_Haplorrhini;n_Simiiformes;n_Platyrrhini;f_Cebidae	448
k_Eukaryota;n_Opisthokonta;n_Metazoa;n_Eumetazoa;n_Bilateria;n_Deuterostomia;p_Chordata;n_Craniata;n_Vertebrata;n_Gnathostomata;n_Teleostomi;n_Euteleostomi;superc_Sarcopterygii;n_Dipnotetrapodomorpha;n_Tetrapoda;n_Amniota;n_Mammalia;n_Theria;n_Eutheria;n_Boreoeutheria;supero_Laurasiatheria;n_Carnivora;n_Feliformia;f_Hyaenidae	407
k_Eukaryota;n_Opisthokonta;n_Metazoa;n_Eumetazoa;n_Bilateria;n_Deuterostomia;p_Chordata;n_Craniata;n_Vertebrata;n_Gnathostomata;n_Teleostomi;n_Euteleostomi;superc_Sarcopterygii;n_Dipnotetrapodomorpha;n_Tetrapoda;n_Amniota;n_Mammalia;n_Theria;n_Eutheria;n_Boreoeutheria;supero_Laurasiatheria;n_Artiodactyla;n_Ruminantia;n_Pecora;f_Cervidae	390
k_Eukaryota;n_Opisthokonta;n_Metazoa;n_Eumetazoa;n_Bilateria;n_Deuterostomia;p_Chordata;n_Craniata;n_Vertebrata;n_Gnathostomata;n_Teleostomi;n_Euteleostomi;superc_Sarcopterygii;n_Dipnotetrapodomorpha;n_Tetrapoda;n_Amniota;n_Mammalia;n_Theria;n_Eutheria;n_Boreoeutheria;supero_Laurasiatheria;n_Carnivora;n_Caniformia;f_Canidae	355
k_Eukaryota;n_Opisthokonta;n_Metazoa;n_Eumetazoa;n_Bilateria;n_Deuterostomia;p_Chordata;n_Craniata;n_Vertebrata;n_Gnathostomata;n_Teleostomi;n_Euteleostomi;superc_Sarcopterygii;n_Dipnotetrapodomorpha;n_Tetrapoda;n_Amniota;n_Mammalia;n_Theria;n_Eutheria;n_Boreoeutheria;supero_Laurasiatheria;n_Chiroptera;n_Microchiroptera;f_Rhinolophidae	353
k_Eukaryota;n_Opisthokonta;n_Metazoa;n_Eumetazoa;n_Bilateria;n_Deuterostomia;p_Chordata;n_Craniata;n_Vertebrata;n_Gnathostomata;n_Teleostomi;n_Euteleostomi;superc_Sarcopterygii;n_Dipnotetrapodomorpha;n_Tetrapoda;n_Amniota;n_Mammalia;n_Theria;n_Eutheria;n_Boreoeutheria;supero_Euarchontoglires;n_Glires;n_Rodentia;n_Myomorpha;n_Muroidea;f_Cricetidae	349
k_Eukaryota;n_Opisthokonta;n_Metazoa;n_Eumetazoa;n_Bilateria;n_Deuterostomia;p_Chordata;n_Craniata;n_Vertebrata;n_Gnathostomata;n_Teleostomi;n_Euteleostomi;superc_Sarcopterygii;n_Dipnotetrapodomorpha;n_Tetrapoda;n_Amniota;n_Mammalia;n_Theria;n_Eutheria;n_Boreoeutheria;supero_Laurasiatheria;n_Chiroptera;n_Megachiroptera;f_Pteropodidae	308
k_Eukaryota;n_Opisthokonta;n_Metazoa;n_Eumetazoa;n_Bilateria;n_Deuterostomia;p_Chordata;n_Craniata;n_Vertebrata;n_Gnathostomata;n_Teleostomi;n_Euteleostomi;superc_Sarcopterygii;n_Dipnotetrapodomorpha;n_Tetrapoda;n_Amniota;n_Mammalia;n_Theria;n_Eutheria;n_Boreoeutheria;supero_Laurasiatheria;n_Carnivora;n_Caniformia;f_Ursidae	306
k_Eukaryota;n_Opisthokonta;n_Metazoa;n_Eumetazoa;n_Bilateria;n_Protostomia;n_Ecdysozoa;p_Nematoda;c_Enoplea;n_Dorylaimia;o_Trichinellida;f_Trichinellidae	1100
k_Eukaryota;n_Sar;n_Alveolata;p_Apicomplexa;c_Aconoidasida;o_Haemosporida;f_Plasmodiidae	28132
k_Eukaryota;n_Sar;n_Alveolata;p_Apicomplexa;c_Conoidasida;n_Coccidia;o_Eucoccidiorida;n_Eimeriorina;f_Eimeriidae	802
k_Viruses;n_Monodnaviria;n_Sangervirae;p_Phixviricota;c_Malgrandaviricetes;o_Petitvirales;f_Microviridae	454
k_Viruses;n_Riboviria;n_Pararnavirae;p_Artverviricota;c_Revtraviricetes;o_Ortervirales;f_Retroviridae	417
k_Archaea;p_Euryarchaeota;n_Stenosarchaea group;c_Methanomicrobia;o_Methanosarcinales;f_Methanosarcinaceae;g_Methanosarcina	435
k_Bacteria;n_Bacteria incertae sedis;n_Bacteria candidate phyla;p_Candidatus Saccharibacteria;c_Candidatus Nanoperiomorbia;o_Candidatus Nanoperiomorbales;f_Candidatus Nanoperiomorbaceae;g_Candidatus Nanoperiomorbus	595
k_Bacteria;n_FCB group;n_Bacteroidetes/Chlorobi group;p_Bacteroidetes;c_Bacteroidia;o_Bacteroidales;f_Bacteroidaceae;g_Bacteroides	20250
k_Bacteria;n_FCB group;n_Bacteroidetes/Chlorobi group;p_Bacteroidetes;c_Bacteroidia;o_Bacteroidales;f_Barnesiellaceae;g_Barnesiella	1168
k_Bacteria;n_FCB group;n_Bacteroidetes/Chlorobi group;p_Bacteroidetes;c_Bacteroidia;o_Bacteroidales;f_Muribaculaceae;g_Sodaliphilus	4767
k_Bacteria;n_FCB group;n_Bacteroidetes/Chlorobi group;p_Bacteroidetes;c_Bacteroidia;o_Bacteroidales;f_Porphyromonadaceae;g_Porphyromonas	5214421
k_Bacteria;n_FCB group;n_Bacteroidetes/Chlorobi group;p_Bacteroidetes;c_Bacteroidia;o_Bacteroidales;f_Porphyromonadaceae;g_Sanguibacteroides	3022
k_Bacteria;n_FCB group;n_Bacteroidetes/Chlorobi group;p_Bacteroidetes;c_Bacteroidia;o_Bacteroidales;f_Prevotellaceae;g_Alloprevotella	2612
k_Bacteria;n_FCB group;n_Bacteroidetes/Chlorobi group;p_Bacteroidetes;c_Bacteroidia;o_Bacteroidales;f_Prevotellaceae;g_Metaprevotella	1261
k_Bacteria;n_FCB group;n_Bacteroidetes/Chlorobi group;p_Bacteroidetes;c_Bacteroidia;o_Bacteroidales;f_Prevotellaceae;g_Paraprevotella	2140
k_Bacteria;n_FCB group;n_Bacteroidetes/Chlorobi group;p_Bacteroidetes;c_Bacteroidia;o_Bacteroidales;f_Prevotellaceae;g_Prevotella	60488850
k_Bacteria;n_FCB group;n_Bacteroidetes/Chlorobi group;p_Bacteroidetes;c_Bacteroidia;o_Bacteroidales;f_Prevotellaceae;g_Prevotellamassilia	540
k_Bacteria;n_FCB group;n_Bacteroidetes/Chlorobi group;p_Bacteroidetes;c_Bacteroidia;o_Bacteroidales;f_Rikenellaceae;g_Alistipes	308
k_Bacteria;n_FCB group;n_Bacteroidetes/Chlorobi group;p_Bacteroidetes;c_Bacteroidia;o_Bacteroidales;f_Tannerellaceae;g_Parabacteroides	7560
k_Bacteria;n_FCB group;n_Bacteroidetes/Chlorobi group;p_Bacteroidetes;c_Bacteroidia;o_Bacteroidales;n_Bacteroidales incertae sedis;g_Phocaeicola	1169
k_Bacteria;n_FCB group;n_Bacteroidetes/Chlorobi group;p_Bacteroidetes;c_Flavobacteriia;o_Flavobacteriales;f_Flavobacteriaceae;g_Capnocytophaga	451
k_Bacteria;n_FCB group;n_Bacteroidetes/Chlorobi group;p_Bacteroidetes;c_Flavobacteriia;o_Flavobacteriales;f_Flavobacteriaceae;g_Cellulophaga	420
k_Bacteria;n_FCB group;n_Bacteroidetes/Chlorobi group;p_Bacteroidetes;c_Flavobacteriia;o_Flavobacteriales;f_Flavobacteriaceae;g_Salinimicrobium	421
k_Bacteria;n_FCB group;n_Bacteroidetes/Chlorobi group;p_Bacteroidetes;c_Flavobacteriia;o_Flavobacteriales;f_Weeksellaceae;g_Ornithobacterium	474
k_Bacteria;n_PVC group;p_Chlamydiae;c_Chlamydiia;o_Chlamydiales;f_Chlamydiaceae;n_Chlamydia/Chlamydophila group;g_Chlamydia	711188
k_Bacteria;n_PVC group;p_Verrucomicrobia;c_Verrucomicrobiae;o_Verrucomicrobiales;f_Akkermansiaceae;g_Akkermansia	1484
k_Bacteria;n_Terrabacteria group;p_Actinobacteria;c_Actinomycetia;o_Actinomycetales;f_Actinomycetaceae;g_Actinomyces	192332
k_Bacteria;n_Terrabacteria group;p_Actinobacteria;c_Actinomycetia;o_Actinomycetales;f_Actinomycetaceae;g_Arcanobacterium	228736
k_Bacteria;n_Terrabacteria group;p_Actinobacteria;c_Actinomycetia;o_Actinomycetales;f_Actinomycetaceae;g_Fannyhessea	7021381
k_Bacteria;n_Terrabacteria group;p_Actinobacteria;c_Actinomycetia;o_Actinomycetales;f_Actinomycetaceae;g_Mobiluncus	6907467
k_Bacteria;n_Terrabacteria group;p_Actinobacteria;c_Actinomycetia;o_Actinomycetales;f_Actinomycetaceae;g_Schaalia	322
k_Bacteria;n_Terrabacteria group;p_Actinobacteria;c_Actinomycetia;o_Actinomycetales;f_Actinomycetaceae;g_Trueperella	380
k_Bacteria;n_Terrabacteria group;p_Actinobacteria;c_Actinomycetia;o_Actinomycetales;f_Actinomycetaceae;g_Varibaculum	8290
k_Bacteria;n_Terrabacteria group;p_Actinobacteria;c_Actinomycetia;o_Bifidobacteriales;f_Bifidobacteriaceae;g_Aeriscardovia	3626
k_Bacteria;n_Terrabacteria group;p_Actinobacteria;c_Actinomycetia;o_Bifidobacteriales;f_Bifidobacteriaceae;g_Alloscardovia	671
k_Bacteria;n_Terrabacteria group;p_Actinobacteria;c_Actinomycetia;o_Bifidobacteriales;f_Bifidobacteriaceae;g_Bifidobacterium	126244
k_Bacteria;n_Terrabacteria group;p_Actinobacteria;c_Actinomycetia;o_Bifidobacteriales;f_Bifidobacteriaceae;g_Gardnerella	37363958
k_Bacteria;n_Terrabacteria group;p_Actinobacteria;c_Actinomycetia;o_Corynebacteriales;f_Corynebacteriaceae;g_Corynebacterium	7511
k_Bacteria;n_Terrabacteria group;p_Actinobacteria;c_Actinomycetia;o_Corynebacteriales;f_Dietziaceae;g_Dietzia	303
k_Bacteria;n_Terrabacteria group;p_Actinobacteria;c_Actinomycetia;o_Corynebacteriales;f_Lawsonellaceae;g_Lawsonella	19427
k_Bacteria;n_Terrabacteria group;p_Actinobacteria;c_Actinomycetia;o_Corynebacteriales;f_Mycobacteriaceae;g_Mycobacterium	20368
k_Bacteria;n_Terrabacteria group;p_Actinobacteria;c_Actinomycetia;o_Corynebacteriales;f_Nocardiaceae;g_Nocardia	770
k_Bacteria;n_Terrabacteria group;p_Actinobacteria;c_Actinomycetia;o_Micrococcales;f_Microbacteriaceae;g_Agreia	2050
k_Bacteria;n_Terrabacteria group;p_Actinobacteria;c_Actinomycetia;o_Micrococcales;f_Microbacteriaceae;g_Canibacter	1284
k_Bacteria;n_Terrabacteria group;p_Actinobacteria;c_Actinomycetia;o_Micrococcales;f_Micrococcaceae;g_Kocuria	803
k_Bacteria;n_Terrabacteria group;p_Actinobacteria;c_Actinomycetia;o_Micrococcales;f_Micrococcaceae;g_Rothia	444
k_Bacteria;n_Terrabacteria group;p_Actinobacteria;c_Actinomycetia;o_Micrococcales;f_Promicromonosporaceae;g_Cellulosimicrobium	633
k_Bacteria;n_Terrabacteria group;p_Actinobacteria;c_Actinomycetia;o_Propionibacteriales;f_Nocardioidaceae;g_Nocardioides	374
k_Bacteria;n_Terrabacteria group;p_Actinobacteria;c_Actinomycetia;o_Propionibacteriales;f_Propionibacteriaceae;g_Propionimicrobium	715
k_Bacteria;n_Terrabacteria group;p_Actinobacteria;c_Actinomycetia;o_Streptomycetales;f_Streptomycetaceae;g_Streptomyces	973
k_Bacteria;n_Terrabacteria group;p_Actinobacteria;c_Actinomycetia;o_Streptosporangiales;f_Streptosporangiaceae;g_Streptosporangium	511
k_Bacteria;n_Terrabacteria group;p_Actinobacteria;c_Actinomycetia;o_Streptosporangiales;f_Thermomonosporaceae;g_Actinomadura	1839
k_Bacteria;n_Terrabacteria group;p_Actinobacteria;c_Coriobacteriia;o_Coriobacteriales;f_Atopobiaceae;g_Atopobium	2450406
k_Bacteria;n_Terrabacteria group;p_Actinobacteria;c_Coriobacteriia;o_Coriobacteriales;f_Atopobiaceae;g_Olsenella	50336
k_Bacteria;n_Terrabacteria group;p_Actinobacteria;c_Coriobacteriia;o_Coriobacteriales;f_Atopobiaceae;g_Parolsenella	6066
k_Bacteria;n_Terrabacteria group;p_Actinobacteria;c_Coriobacteriia;o_Coriobacteriales;f_Coriobacteriaceae;g_Collinsella	14667
k_Bacteria;n_Terrabacteria group;p_Actinobacteria;c_Coriobacteriia;o_Coriobacteriales;f_Coriobacteriaceae;g_Olegusella	443
k_Bacteria;n_Terrabacteria group;p_Actinobacteria;c_Coriobacteriia;o_Eggerthellales;f_Eggerthellaceae;g_Adlercreutzia	5719
k_Bacteria;n_Terrabacteria group;p_Actinobacteria;c_Coriobacteriia;o_Eggerthellales;f_Eggerthellaceae;g_Berryella	305
k_Bacteria;n_Terrabacteria group;p_Actinobacteria;c_Coriobacteriia;o_Eggerthellales;f_Eggerthellaceae;g_Eggerthella	1332
k_Bacteria;n_Terrabacteria group;p_Actinobacteria;c_Coriobacteriia;o_Eggerthellales;f_Eggerthellaceae;g_Gordonibacter	18936
k_Bacteria;n_Terrabacteria group;p_Actinobacteria;c_Coriobacteriia;o_Eggerthellales;f_Eggerthellaceae;g_Slackia	12844
k_Bacteria;n_Terrabacteria group;p_Actinobacteria;n_Actinobacteria incertae sedis;g_Candidatus Hakubanella	367
k_Bacteria;n_Terrabacteria group;p_Firmicutes;c_Bacilli;o_Bacillales;f_Bacillaceae;g_Allobacillus	668
k_Bacteria;n_Terrabacteria group;p_Firmicutes;c_Bacilli;o_Bacillales;f_Bacillaceae;g_Bacillus	17030
k_Bacteria;n_Terrabacteria group;p_Firmicutes;c_Bacilli;o_Bacillales;f_Bacillaceae;g_Neobacillus	810
k_Bacteria;n_Terrabacteria group;p_Firmicutes;c_Bacilli;o_Bacillales;f_Bacillaceae;g_Priestia	264
k_Bacteria;n_Terrabacteria group;p_Firmicutes;c_Bacilli;o_Bacillales;f_Bacillaceae;g_Virgibacillus	1575
k_Bacteria;n_Terrabacteria group;p_Firmicutes;c_Bacilli;o_Bacillales;f_Listeriaceae;g_Listeria	4857
k_Bacteria;n_Terrabacteria group;p_Firmicutes;c_Bacilli;o_Bacillales;f_Paenibacillaceae;g_Paenibacillus	1796
k_Bacteria;n_Terrabacteria group;p_Firmicutes;c_Bacilli;o_Bacillales;f_Staphylococcaceae;g_Staphylococcus	245945
k_Bacteria;n_Terrabacteria group;p_Firmicutes;c_Bacilli;o_Bacillales;n_Bacillales incertae sedis;n_Bacillales Family XI. Incertae Sedis;g_Gemella	3277512
k_Bacteria;n_Terrabacteria group;p_Firmicutes;c_Bacilli;o_Lactobacillales;f_Aerococcaceae;g_Aerococcus	4203019
k_Bacteria;n_Terrabacteria group;p_Firmicutes;c_Bacilli;o_Lactobacillales;f_Aerococcaceae;g_Facklamia	1544
k_Bacteria;n_Terrabacteria group;p_Firmicutes;c_Bacilli;o_Lactobacillales;f_Carnobacteriaceae;g_Atopobacter	12389
k_Bacteria;n_Terrabacteria group;p_Firmicutes;c_Bacilli;o_Lactobacillales;f_Carnobacteriaceae;g_Carnobacterium	1833
k_Bacteria;n_Terrabacteria group;p_Firmicutes;c_Bacilli;o_Lactobacillales;f_Carnobacteriaceae;g_Dolosigranulum	9533
k_Bacteria;n_Terrabacteria group;p_Firmicutes;c_Bacilli;o_Lactobacillales;f_Carnobacteriaceae;g_Granulicatella	352
k_Bacteria;n_Terrabacteria group;p_Firmicutes;c_Bacilli;o_Lactobacillales;f_Enterococcaceae;g_Enterococcus	27406
k_Bacteria;n_Terrabacteria group;p_Firmicutes;c_Bacilli;o_Lactobacillales;f_Lactobacillaceae;g_Companilactobacillus	378
k_Bacteria;n_Terrabacteria group;p_Firmicutes;c_Bacilli;o_Lactobacillales;f_Lactobacillaceae;g_Lacticaseibacillus	676
k_Bacteria;n_Terrabacteria group;p_Firmicutes;c_Bacilli;o_Lactobacillales;f_Lactobacillaceae;g_Lactiplantibacillus	787
k_Bacteria;n_Terrabacteria group;p_Firmicutes;c_Bacilli;o_Lactobacillales;f_Lactobacillaceae;g_Lactobacillus	28469461
k_Bacteria;n_Terrabacteria group;p_Firmicutes;c_Bacilli;o_Lactobacillales;f_Lactobacillaceae;g_Lentilactobacillus	905
k_Bacteria;n_Terrabacteria group;p_Firmicutes;c_Bacilli;o_Lactobacillales;f_Lactobacillaceae;g_Leuconostoc	429
k_Bacteria;n_Terrabacteria group;p_Firmicutes;c_Bacilli;o_Lactobacillales;f_Lactobacillaceae;g_Ligilactobacillus	298314
k_Bacteria;n_Terrabacteria group;p_Firmicutes;c_Bacilli;o_Lactobacillales;f_Lactobacillaceae;g_Limosilactobacillus	918559
k_Bacteria;n_Terrabacteria group;p_Firmicutes;c_Bacilli;o_Lactobacillales;f_Lactobacillaceae;g_Oenococcus	427
k_Bacteria;n_Terrabacteria group;p_Firmicutes;c_Bacilli;o_Lactobacillales;f_Streptococcaceae;g_Lactococcus	1238
k_Bacteria;n_Terrabacteria group;p_Firmicutes;c_Bacilli;o_Lactobacillales;f_Streptococcaceae;g_Streptococcus	587980
k_Bacteria;n_Terrabacteria group;p_Firmicutes;c_Clostridia;n_Clostridia incertae sedis;g_Candidatus Protoclostridium	1999
k_Bacteria;n_Terrabacteria group;p_Firmicutes;c_Clostridia;o_Eubacteriales;f_Clostridiaceae;g_Clostridium	8189
k_Bacteria;n_Terrabacteria group;p_Firmicutes;c_Clostridia;o_Eubacteriales;f_Eubacteriaceae;g_Eubacterium	1482
k_Bacteria;n_Terrabacteria group;p_Firmicutes;c_Clostridia;o_Eubacteriales;f_Lachnospiraceae;g_Acetitomaculum	453
k_Bacteria;n_Terrabacteria group;p_Firmicutes;c_Clostridia;o_Eubacteriales;f_Lachnospiraceae;g_Agathobacter	218
k_Bacteria;n_Terrabacteria group;p_Firmicutes;c_Clostridia;o_Eubacteriales;f_Lachnospiraceae;g_Anaerostipes	331
k_Bacteria;n_Terrabacteria group;p_Firmicutes;c_Clostridia;o_Eubacteriales;f_Lachnospiraceae;g_Blautia	4491
k_Bacteria;n_Terrabacteria group;p_Firmicutes;c_Clostridia;o_Eubacteriales;f_Lachnospiraceae;g_Butyrivibrio	2935
k_Bacteria;n_Terrabacteria group;p_Firmicutes;c_Clostridia;o_Eubacteriales;f_Lachnospiraceae;g_Candidatus Weimeria	473
k_Bacteria;n_Terrabacteria group;p_Firmicutes;c_Clostridia;o_Eubacteriales;f_Lachnospiraceae;g_Catonella	5645
k_Bacteria;n_Terrabacteria group;p_Firmicutes;c_Clostridia;o_Eubacteriales;f_Lachnospiraceae;g_Coprococcus	1236
k_Bacteria;n_Terrabacteria group;p_Firmicutes;c_Clostridia;o_Eubacteriales;f_Lachnospiraceae;g_Dorea	1024
k_Bacteria;n_Terrabacteria group;p_Firmicutes;c_Clostridia;o_Eubacteriales;f_Lachnospiraceae;g_Faecalicatena	6112
k_Bacteria;n_Terrabacteria group;p_Firmicutes;c_Clostridia;o_Eubacteriales;f_Lachnospiraceae;g_Hespellia	8712
k_Bacteria;n_Terrabacteria group;p_Firmicutes;c_Clostridia;o_Eubacteriales;f_Lachnospiraceae;g_Lachnoanaerobaculum	12609
k_Bacteria;n_Terrabacteria group;p_Firmicutes;c_Clostridia;o_Eubacteriales;f_Lachnospiraceae;g_Lacrimispora	358
k_Bacteria;n_Terrabacteria group;p_Firmicutes;c_Clostridia;o_Eubacteriales;f_Lachnospiraceae;g_Luxibacter	2000
k_Bacteria;n_Terrabacteria group;p_Firmicutes;c_Clostridia;o_Eubacteriales;f_Lachnospiraceae;g_Oribacterium	8059
k_Bacteria;n_Terrabacteria group;p_Firmicutes;c_Clostridia;o_Eubacteriales;f_Lachnospiraceae;g_Pseudobutyrivibrio	13798
k_Bacteria;n_Terrabacteria group;p_Firmicutes;c_Clostridia;o_Eubacteriales;f_Lachnospiraceae;g_Roseburia	11526
k_Bacteria;n_Terrabacteria group;p_Firmicutes;c_Clostridia;o_Eubacteriales;f_Lachnospiraceae;g_Stomatobaculum	2081
k_Bacteria;n_Terrabacteria group;p_Firmicutes;c_Clostridia;o_Eubacteriales;f_Oscillospiraceae;g_Anaerotruncus	329
k_Bacteria;n_Terrabacteria group;p_Firmicutes;c_Clostridia;o_Eubacteriales;f_Oscillospiraceae;g_Faecalibacterium	1322
k_Bacteria;n_Terrabacteria group;p_Firmicutes;c_Clostridia;o_Eubacteriales;f_Oscillospiraceae;g_Fastidiosipila	5089
k_Bacteria;n_Terrabacteria group;p_Firmicutes;c_Clostridia;o_Eubacteriales;f_Oscillospiraceae;g_Mageeibacillus	2120932
k_Bacteria;n_Terrabacteria group;p_Firmicutes;c_Clostridia;o_Eubacteriales;f_Oscillospiraceae;g_Oscillibacter	493
k_Bacteria;n_Terrabacteria group;p_Firmicutes;c_Clostridia;o_Eubacteriales;f_Oscillospiraceae;g_Ruminococcus	9226
k_Bacteria;n_Terrabacteria group;p_Firmicutes;c_Clostridia;o_Eubacteriales;f_Oscillospiraceae;g_Subdoligranulum	734
k_Bacteria;n_Terrabacteria group;p_Firmicutes;c_Clostridia;o_Eubacteriales;f_Peptococcaceae;g_Peptococcus	174034
k_Bacteria;n_Terrabacteria group;p_Firmicutes;c_Clostridia;o_Eubacteriales;f_Peptostreptococcaceae;g_Clostridioides	6665
k_Bacteria;n_Terrabacteria group;p_Firmicutes;c_Clostridia;o_Eubacteriales;f_Peptostreptococcaceae;g_Criibacterium	205760
k_Bacteria;n_Terrabacteria group;p_Firmicutes;c_Clostridia;o_Eubacteriales;f_Peptostreptococcaceae;g_Filifactor	3818
k_Bacteria;n_Terrabacteria group;p_Firmicutes;c_Clostridia;o_Eubacteriales;f_Peptostreptococcaceae;g_Paeniclostridium	432
k_Bacteria;n_Terrabacteria group;p_Firmicutes;c_Clostridia;o_Eubacteriales;f_Peptostreptococcaceae;g_Peptoanaerobacter	3527
k_Bacteria;n_Terrabacteria group;p_Firmicutes;c_Clostridia;o_Eubacteriales;f_Peptostreptococcaceae;g_Peptostreptococcus	4288755
k_Bacteria;n_Terrabacteria group;p_Firmicutes;c_Clostridia;o_Eubacteriales;n_Eubacteriales incertae sedis;f_Clostridiales Family XIII. Incertae Sedis;g_Mogibacterium	422
k_Bacteria;n_Terrabacteria group;p_Firmicutes;c_Clostridia;o_Eubacteriales;n_Eubacteriales incertae sedis;g_Fenollaria	7228
k_Bacteria;n_Terrabacteria group;p_Firmicutes;c_Clostridia;o_Eubacteriales;n_Eubacteriales incertae sedis;g_Gemmiger	5908
k_Bacteria;n_Terrabacteria group;p_Firmicutes;c_Clostridia;o_Eubacteriales;n_Eubacteriales incertae sedis;g_Levyella	27366
k_Bacteria;n_Terrabacteria group;p_Firmicutes;c_Clostridia;o_Eubacteriales;n_Eubacteriales incertae sedis;g_Neofamilia	1538
k_Bacteria;n_Terrabacteria group;p_Firmicutes;c_Clostridia;o_Thermosediminibacterales;f_Tepidanaerobacteraceae;g_Tepidanaerobacter	401
k_Bacteria;n_Terrabacteria group;p_Firmicutes;c_Erysipelotrichia;o_Erysipelotrichales;f_Coprobacillaceae;g_Catenibacterium	442
k_Bacteria;n_Terrabacteria group;p_Firmicutes;c_Erysipelotrichia;o_Erysipelotrichales;f_Erysipelotrichaceae;g_Absiella	516
k_Bacteria;n_Terrabacteria group;p_Firmicutes;c_Erysipelotrichia;o_Erysipelotrichales;f_Erysipelotrichaceae;g_Bulleidia	289959
k_Bacteria;n_Terrabacteria group;p_Firmicutes;c_Erysipelotrichia;o_Erysipelotrichales;f_Erysipelotrichaceae;g_Holdemanella	792
k_Bacteria;n_Terrabacteria group;p_Firmicutes;c_Erysipelotrichia;o_Erysipelotrichales;f_Erysipelotrichaceae;g_Solobacterium	89015
k_Bacteria;n_Terrabacteria group;p_Firmicutes;c_Negativicutes;o_Acidaminococcales;f_Acidaminococcaceae;g_Acidaminococcus	397
k_Bacteria;n_Terrabacteria group;p_Firmicutes;c_Negativicutes;o_Acidaminococcales;f_Acidaminococcaceae;g_Phascolarctobacterium	334
k_Bacteria;n_Terrabacteria group;p_Firmicutes;c_Negativicutes;o_Selenomonadales;f_Selenomonadaceae;g_Megamonas	1101
k_Bacteria;n_Terrabacteria group;p_Firmicutes;c_Negativicutes;o_Veillonellales;f_Veillonellaceae;g_Dialister	2062919
k_Bacteria;n_Terrabacteria group;p_Firmicutes;c_Negativicutes;o_Veillonellales;f_Veillonellaceae;g_Megasphaera	2931972
k_Bacteria;n_Terrabacteria group;p_Firmicutes;c_Negativicutes;o_Veillonellales;f_Veillonellaceae;g_Negativicoccus	6205
k_Bacteria;n_Terrabacteria group;p_Firmicutes;c_Negativicutes;o_Veillonellales;f_Veillonellaceae;g_Veillonella	166984
k_Bacteria;n_Terrabacteria group;p_Firmicutes;c_Tissierellia;n_Tissierellia incertae sedis;g_Ezakiella	109900
k_Bacteria;n_Terrabacteria group;p_Firmicutes;c_Tissierellia;o_Tissierellales;f_Peptoniphilaceae;g_Anaerococcus	4243166
k_Bacteria;n_Terrabacteria group;p_Firmicutes;c_Tissierellia;o_Tissierellales;f_Peptoniphilaceae;g_Anaerosphaera	9078
k_Bacteria;n_Terrabacteria group;p_Firmicutes;c_Tissierellia;o_Tissierellales;f_Peptoniphilaceae;g_Finegoldia	1583736
k_Bacteria;n_Terrabacteria group;p_Firmicutes;c_Tissierellia;o_Tissierellales;f_Peptoniphilaceae;g_Helcococcus	989
k_Bacteria;n_Terrabacteria group;p_Firmicutes;c_Tissierellia;o_Tissierellales;f_Peptoniphilaceae;g_Lagierella	3165
k_Bacteria;n_Terrabacteria group;p_Firmicutes;c_Tissierellia;o_Tissierellales;f_Peptoniphilaceae;g_Murdochiella	1802
k_Bacteria;n_Terrabacteria group;p_Firmicutes;c_Tissierellia;o_Tissierellales;f_Peptoniphilaceae;g_Parvimonas	702927
k_Bacteria;n_Terrabacteria group;p_Firmicutes;c_Tissierellia;o_Tissierellales;f_Peptoniphilaceae;g_Peptoniphilus	11097410
k_Bacteria;n_Terrabacteria group;p_Firmicutes;c_Tissierellia;o_Tissierellales;f_Peptoniphilaceae;g_Urinicoccus	13587
k_Bacteria;n_Terrabacteria group;p_Firmicutes;c_Tissierellia;o_Tissierellales;f_Tissierellaceae;g_Tissierella	558
k_Bacteria;n_Terrabacteria group;p_Firmicutes;n_Firmicutes sensu stricto incertae sedis;g_Ndongobacter	924
k_Bacteria;n_Terrabacteria group;p_Tenericutes;c_Mollicutes;o_Mycoplasmatales;f_Mycoplasmataceae;g_Mycoplasma	1400213
k_Bacteria;n_Terrabacteria group;p_Tenericutes;c_Mollicutes;o_Mycoplasmatales;f_Mycoplasmataceae;g_Mycoplasmopsis	3946
k_Bacteria;n_Terrabacteria group;p_Tenericutes;c_Mollicutes;o_Mycoplasmatales;f_Mycoplasmataceae;g_Ureaplasma	555967
k_Bacteria;p_Fusobacteria;c_Fusobacteriia;o_Fusobacteriales;f_Fusobacteriaceae;g_Fusobacterium	123130
k_Bacteria;p_Fusobacteria;c_Fusobacteriia;o_Fusobacteriales;f_Leptotrichiaceae;g_Leptotrichia	5087
k_Bacteria;p_Fusobacteria;c_Fusobacteriia;o_Fusobacteriales;f_Leptotrichiaceae;g_Oceanivirga	1994
k_Bacteria;p_Fusobacteria;c_Fusobacteriia;o_Fusobacteriales;f_Leptotrichiaceae;g_Sneathia	18821841
k_Bacteria;p_Fusobacteria;c_Fusobacteriia;o_Fusobacteriales;f_Leptotrichiaceae;g_Streptobacillus	24600
k_Bacteria;p_Proteobacteria;c_Alphaproteobacteria;o_Emcibacterales;f_Emcibacteraceae;g_Emcibacter	416
k_Bacteria;p_Proteobacteria;c_Alphaproteobacteria;o_Hyphomicrobiales;f_Bartonellaceae;g_Bartonella	1032
k_Bacteria;p_Proteobacteria;c_Alphaproteobacteria;o_Hyphomicrobiales;f_Chelatococcaceae;g_Chelatococcus	405
k_Bacteria;p_Proteobacteria;c_Alphaproteobacteria;o_Rhodospirillales;f_Terasakiellaceae;g_Terasakiella	303
k_Bacteria;p_Proteobacteria;c_Alphaproteobacteria;o_Sphingomonadales;f_Sphingomonadaceae;g_Sphingomonas	440
k_Bacteria;p_Proteobacteria;c_Betaproteobacteria;o_Burkholderiales;f_Alcaligenaceae;g_Bordetella	1549
k_Bacteria;p_Proteobacteria;c_Betaproteobacteria;o_Burkholderiales;f_Burkholderiaceae;g_Burkholderia	306
k_Bacteria;p_Proteobacteria;c_Betaproteobacteria;o_Burkholderiales;f_Burkholderiaceae;g_Ralstonia	483
k_Bacteria;p_Proteobacteria;c_Betaproteobacteria;o_Burkholderiales;f_Comamonadaceae;g_Acidovorax	324
k_Bacteria;p_Proteobacteria;c_Betaproteobacteria;o_Burkholderiales;f_Sutterellaceae;g_Sutterella	48528
k_Bacteria;p_Proteobacteria;c_Betaproteobacteria;o_Neisseriales;f_Neisseriaceae;g_Neisseria	3067
k_Bacteria;p_Proteobacteria;c_Gammaproteobacteria;o_Aeromonadales;f_Aeromonadaceae;g_Aeromonas	730
k_Bacteria;p_Proteobacteria;c_Gammaproteobacteria;o_Aeromonadales;f_Succinivibrionaceae;g_Anaerobiospirillum	936
k_Bacteria;p_Proteobacteria;c_Gammaproteobacteria;o_Aeromonadales;f_Succinivibrionaceae;g_Ruminobacter	376
k_Bacteria;p_Proteobacteria;c_Gammaproteobacteria;o_Alteromonadales;f_Alteromonadaceae;g_Paraglaciecola	1053
k_Bacteria;p_Proteobacteria;c_Gammaproteobacteria;o_Enterobacterales;f_Enterobacteriaceae;g_Cronobacter	358
k_Bacteria;p_Proteobacteria;c_Gammaproteobacteria;o_Enterobacterales;f_Enterobacteriaceae;g_Enterobacter	312
k_Bacteria;p_Proteobacteria;c_Gammaproteobacteria;o_Enterobacterales;f_Enterobacteriaceae;g_Escherichia	5895
k_Bacteria;p_Proteobacteria;c_Gammaproteobacteria;o_Enterobacterales;f_Enterobacteriaceae;g_Klebsiella	8321
k_Bacteria;p_Proteobacteria;c_Gammaproteobacteria;o_Enterobacterales;f_Yersiniaceae;g_Serratia	461
k_Bacteria;p_Proteobacteria;c_Gammaproteobacteria;o_Legionellales;f_Legionellaceae;g_Legionella	726
k_Bacteria;p_Proteobacteria;c_Gammaproteobacteria;o_Pasteurellales;f_Pasteurellaceae;g_Avibacterium	981
k_Bacteria;p_Proteobacteria;c_Gammaproteobacteria;o_Pasteurellales;f_Pasteurellaceae;g_Haemophilus	13643
k_Bacteria;p_Proteobacteria;c_Gammaproteobacteria;o_Pasteurellales;f_Pasteurellaceae;g_Pasteurella	688
k_Bacteria;p_Proteobacteria;c_Gammaproteobacteria;o_Pseudomonadales;f_Moraxellaceae;g_Acinetobacter	9820
k_Bacteria;p_Proteobacteria;c_Gammaproteobacteria;o_Pseudomonadales;f_Moraxellaceae;g_Moraxella	306
k_Bacteria;p_Proteobacteria;c_Gammaproteobacteria;o_Pseudomonadales;f_Pseudomonadaceae;g_Pseudomonas	9174
k_Bacteria;p_Proteobacteria;c_Gammaproteobacteria;o_Vibrionales;f_Vibrionaceae;g_Vibrio	766
k_Bacteria;p_Proteobacteria;n_delta/epsilon subdivisions;c_Epsilonproteobacteria;o_Campylobacterales;f_Campylobacteraceae;g_Campylobacter	79910
k_Bacteria;p_Proteobacteria;n_delta/epsilon subdivisions;c_Epsilonproteobacteria;o_Campylobacterales;f_Helicobacteraceae;g_Helicobacter	3717
k_Bacteria;p_Spirochaetes;c_Spirochaetia;o_Leptospirales;f_Leptospiraceae;g_Leptospira	706
k_Bacteria;p_Spirochaetes;c_Spirochaetia;o_Spirochaetales;f_Spirochaetaceae;g_Treponema	3796
k_Eukaryota;n_Opisthokonta;n_Fungi;n_Dikarya;p_Ascomycota;n_saccharomyceta;n_Saccharomycotina;c_Saccharomycetes;o_Saccharomycetales;f_Saccharomycodaceae;g_Hanseniaspora	341
k_Eukaryota;n_Opisthokonta;n_Fungi;n_Fungi incertae sedis;p_Mucoromycota;n_Mucoromycotina;c_Mucoromycetes;o_Mucorales;n_Mucorineae;f_Rhizopodaceae;g_Rhizopus	2907
k_Eukaryota;n_Opisthokonta;n_Metazoa;n_Eumetazoa;n_Bilateria;n_Deuterostomia;p_Chordata;n_Craniata;n_Vertebrata;n_Gnathostomata;n_Teleostomi;n_Euteleostomi;superc_Sarcopterygii;n_Dipnotetrapodomorpha;n_Tetrapoda;n_Amniota;n_Mammalia;n_Theria;n_Eutheria;n_Boreoeutheria;supero_Euarchontoglires;n_Primates;n_Haplorrhini;n_Simiiformes;n_Catarrhini;superf_Hominoidea;n_Hominidae;n_Ponginae;g_Pongo	3380
k_Eukaryota;n_Opisthokonta;n_Metazoa;n_Eumetazoa;n_Bilateria;n_Deuterostomia;p_Chordata;n_Craniata;n_Vertebrata;n_Gnathostomata;n_Teleostomi;n_Euteleostomi;superc_Sarcopterygii;n_Dipnotetrapodomorpha;n_Tetrapoda;n_Amniota;n_Mammalia;n_Theria;n_Eutheria;n_Boreoeutheria;supero_Laurasiatheria;n_Chiroptera;n_Microchiroptera;f_Phyllostomidae;n_Phyllostominae;g_Phyllostomus	1378
k_Eukaryota;n_Opisthokonta;n_Metazoa;n_Eumetazoa;n_Bilateria;n_Deuterostomia;p_Chordata;n_Craniata;n_Vertebrata;n_Gnathostomata;n_Teleostomi;n_Euteleostomi;superc_Sarcopterygii;n_Dipnotetrapodomorpha;n_Tetrapoda;n_Amniota;n_Mammalia;n_Theria;n_Eutheria;n_Boreoeutheria;supero_Euarchontoglires;n_Primates;n_Haplorrhini;n_Simiiformes;n_Catarrhini;superf_Cercopithecoidea;n_Cercopithecidae;n_Cercopithe…	484
k_Eukaryota;n_Opisthokonta;n_Metazoa;n_Eumetazoa;n_Bilateria;n_Deuterostomia;p_Chordata;n_Craniata;n_Vertebrata;n_Gnathostomata;n_Teleostomi;n_Euteleostomi;superc_Sarcopterygii;n_Dipnotetrapodomorpha;n_Tetrapoda;n_Amniota;n_Mammalia;n_Theria;n_Eutheria;n_Boreoeutheria;supero_Euarchontoglires;n_Primates;n_Haplorrhini;n_Simiiformes;n_Platyrrhini;f_Cebidae;n_Cebinae;g_Sapajus	448
k_Eukaryota;n_Opisthokonta;n_Metazoa;n_Eumetazoa;n_Bilateria;n_Deuterostomia;p_Chordata;n_Craniata;n_Vertebrata;n_Gnathostomata;n_Teleostomi;n_Euteleostomi;superc_Sarcopterygii;n_Dipnotetrapodomorpha;n_Tetrapoda;n_Amniota;n_Mammalia;n_Theria;n_Eutheria;n_Boreoeutheria;supero_Laurasiatheria;n_Artiodactyla;n_Ruminantia;n_Pecora;f_Cervidae;n_Muntiacinae;g_Muntiacus	390
k_Eukaryota;n_Opisthokonta;n_Metazoa;n_Eumetazoa;n_Bilateria;n_Deuterostomia;p_Chordata;n_Craniata;n_Vertebrata;n_Gnathostomata;n_Teleostomi;n_Euteleostomi;superc_Sarcopterygii;n_Dipnotetrapodomorpha;n_Tetrapoda;n_Amniota;n_Mammalia;n_Theria;n_Eutheria;n_Boreoeutheria;supero_Laurasiatheria;n_Carnivora;n_Caniformia;f_Canidae;g_Nyctereutes	355
k_Eukaryota;n_Opisthokonta;n_Metazoa;n_Eumetazoa;n_Bilateria;n_Deuterostomia;p_Chordata;n_Craniata;n_Vertebrata;n_Gnathostomata;n_Teleostomi;n_Euteleostomi;superc_Sarcopterygii;n_Dipnotetrapodomorpha;n_Tetrapoda;n_Amniota;n_Mammalia;n_Theria;n_Eutheria;n_Boreoeutheria;supero_Laurasiatheria;n_Chiroptera;n_Microchiroptera;f_Rhinolophidae;n_Rhinolophinae;g_Rhinolophus	353
k_Eukaryota;n_Opisthokonta;n_Metazoa;n_Eumetazoa;n_Bilateria;n_Deuterostomia;p_Chordata;n_Craniata;n_Vertebrata;n_Gnathostomata;n_Teleostomi;n_Euteleostomi;superc_Sarcopterygii;n_Dipnotetrapodomorpha;n_Tetrapoda;n_Amniota;n_Mammalia;n_Theria;n_Eutheria;n_Boreoeutheria;supero_Euarchontoglires;n_Primates;n_Haplorrhini;n_Simiiformes;n_Catarrhini;superf_Cercopithecoidea;n_Cercopithecidae;n_Colobinae;…	334
k_Eukaryota;n_Opisthokonta;n_Metazoa;n_Eumetazoa;n_Bilateria;n_Deuterostomia;p_Chordata;n_Craniata;n_Vertebrata;n_Gnathostomata;n_Teleostomi;n_Euteleostomi;superc_Sarcopterygii;n_Dipnotetrapodomorpha;n_Tetrapoda;n_Amniota;n_Mammalia;n_Theria;n_Eutheria;n_Boreoeutheria;supero_Laurasiatheria;n_Chiroptera;n_Megachiroptera;f_Pteropodidae;n_Pteropodinae;g_Pteropus	308
k_Eukaryota;n_Opisthokonta;n_Metazoa;n_Eumetazoa;n_Bilateria;n_Deuterostomia;p_Chordata;n_Craniata;n_Vertebrata;n_Gnathostomata;n_Teleostomi;n_Euteleostomi;superc_Sarcopterygii;n_Dipnotetrapodomorpha;n_Tetrapoda;n_Amniota;n_Mammalia;n_Theria;n_Eutheria;n_Boreoeutheria;supero_Euarchontoglires;n_Primates;n_Haplorrhini;n_Simiiformes;n_Catarrhini;superf_Cercopithecoidea;n_Cercopithecidae;n_Cercopithe…	307
k_Eukaryota;n_Opisthokonta;n_Metazoa;n_Eumetazoa;n_Bilateria;n_Deuterostomia;p_Chordata;n_Craniata;n_Vertebrata;n_Gnathostomata;n_Teleostomi;n_Euteleostomi;superc_Sarcopterygii;n_Dipnotetrapodomorpha;n_Tetrapoda;n_Amniota;n_Mammalia;n_Theria;n_Eutheria;n_Boreoeutheria;supero_Laurasiatheria;n_Carnivora;n_Caniformia;f_Ursidae;g_Ailuropoda	306
k_Eukaryota;n_Opisthokonta;n_Metazoa;n_Eumetazoa;n_Bilateria;n_Protostomia;n_Ecdysozoa;n_Panarthropoda;p_Arthropoda;n_Mandibulata;n_Pancrustacea;n_Hexapoda;c_Insecta;n_Dicondylia;n_Pterygota;n_Neoptera;n_Polyneoptera;o_Phasmatodea;n_Timematodea;superf_Timematoidea;n_Timematidae;g_Timema	303
k_Eukaryota;n_Opisthokonta;n_Metazoa;n_Eumetazoa;n_Bilateria;n_Protostomia;n_Ecdysozoa;p_Nematoda;c_Chromadorea;o_Strongylida;superf_Trichostrongyloidea;n_Heligmosomatidae;g_Heligmosomoides	303
k_Eukaryota;n_Opisthokonta;n_Metazoa;n_Eumetazoa;n_Bilateria;n_Protostomia;n_Ecdysozoa;p_Nematoda;c_Enoplea;n_Dorylaimia;o_Trichinellida;f_Trichinellidae;g_Trichinella	1100
k_Eukaryota;n_Sar;n_Alveolata;p_Apicomplexa;c_Aconoidasida;o_Haemosporida;f_Plasmodiidae;g_Plasmodium	22694
k_Eukaryota;n_Sar;n_Alveolata;p_Apicomplexa;c_Conoidasida;n_Coccidia;o_Eucoccidiorida;n_Eimeriorina;f_Eimeriidae;g_Eimeria	802
k_Viruses;n_Monodnaviria;n_Sangervirae;p_Phixviricota;c_Malgrandaviricetes;o_Petitvirales;f_Microviridae;n_Bullavirinae;g_Sinsheimervirus	454
k_Archaea	435
k_Bacteria	310629000
k_Eukaryota	66886
k_Viruses	1345
k_Archaea;p_Euryarchaeota;n_Stenosarchaea group	435
k_Bacteria;n_Bacteria incertae sedis	427617
k_Bacteria;n_Bacteria incertae sedis;n_Bacteria candidate phyla	427617
k_Bacteria;n_Bacteria incertae sedis;n_Bacteria candidate phyla;p_Candidatus Saccharibacteria;n_unclassified Saccharibacteria	317
k_Bacteria;n_Bacteria incertae sedis;n_Bacteria candidate phyla;p_Candidatus Sumerlaeota;n_unclassified Candidatus Sumerlaeota	1023
k_Bacteria;n_FCB group	69930042
k_Bacteria;n_FCB group;n_Bacteroidetes/Chlorobi group	69930042
k_Bacteria;n_FCB group;n_Bacteroidetes/Chlorobi group;p_Bacteroidetes;c_Bacteroidia;n_unclassified Bacteroidia	304
k_Bacteria;n_FCB group;n_Bacteroidetes/Chlorobi group;p_Bacteroidetes;c_Bacteroidia;o_Bacteroidales;f_Bacteroidaceae;n_unclassified Bacteroidaceae	1969
k_Bacteria;n_FCB group;n_Bacteroidetes/Chlorobi group;p_Bacteroidetes;c_Bacteroidia;o_Bacteroidales;f_Barnesiellaceae;g_Barnesiella;n_unclassified Barnesiella	323
k_Bacteria;n_FCB group;n_Bacteroidetes/Chlorobi group;p_Bacteroidetes;c_Bacteroidia;o_Bacteroidales;f_Muribaculaceae;n_unclassified Muribaculaceae	1483
k_Bacteria;n_FCB group;n_Bacteroidetes/Chlorobi group;p_Bacteroidetes;c_Bacteroidia;o_Bacteroidales;f_Porphyromonadaceae;g_Porphyromonas;n_unclassified Porphyromonas	35494
k_Bacteria;n_FCB group;n_Bacteroidetes/Chlorobi group;p_Bacteroidetes;c_Bacteroidia;o_Bacteroidales;f_Prevotellaceae;g_Prevotella;n_unclassified Prevotella	640711
k_Bacteria;n_FCB group;n_Bacteroidetes/Chlorobi group;p_Bacteroidetes;c_Bacteroidia;o_Bacteroidales;f_Prevotellaceae;n_unclassified Prevotellaceae	46659
k_Bacteria;n_FCB group;n_Bacteroidetes/Chlorobi group;p_Bacteroidetes;c_Bacteroidia;o_Bacteroidales;n_Bacteroidales incertae sedis	1169
k_Bacteria;n_FCB group;n_Bacteroidetes/Chlorobi group;p_Bacteroidetes;c_Bacteroidia;o_Bacteroidales;n_unclassified Bacteroidales	1536600
k_Bacteria;n_FCB group;n_Bacteroidetes/Chlorobi group;p_Bacteroidetes;c_Flavobacteriia;o_Flavobacteriales;f_Flavobacteriaceae;g_Salinimicrobium;n_unclassified Salinimicrobium	421
k_Bacteria;n_FCB group;n_Bacteroidetes/Chlorobi group;p_Bacteroidetes;n_unclassified Bacteroidetes	8961
k_Bacteria;n_PVC group	722738
k_Bacteria;n_PVC group;p_Chlamydiae;c_Chlamydiia;o_Chlamydiales;f_Chlamydiaceae;n_Chlamydia/Chlamydophila group	711188
k_Bacteria;n_Terrabacteria group	195505498
k_Bacteria;n_Terrabacteria group;n_Cyanobacteria/Melainabacteria group	683
k_Bacteria;n_Terrabacteria group;p_Actinobacteria;c_Actinomycetia;o_Actinomycetales;f_Actinomycetaceae;g_Actinomyces;n_unclassified Actinomyces	6432
k_Bacteria;n_Terrabacteria group;p_Actinobacteria;c_Actinomycetia;o_Actinomycetales;f_Actinomycetaceae;g_Arcanobacterium;n_unclassified Arcanobacterium	202023
k_Bacteria;n_Terrabacteria group;p_Actinobacteria;c_Actinomycetia;o_Bifidobacteriales;f_Bifidobacteriaceae;g_Aeriscardovia;n_unclassified Aeriscardovia	305
k_Bacteria;n_Terrabacteria group;p_Actinobacteria;c_Actinomycetia;o_Bifidobacteriales;f_Bifidobacteriaceae;g_Gardnerella;n_unclassified Gardnerella	50197
k_Bacteria;n_Terrabacteria group;p_Actinobacteria;c_Actinomycetia;o_Bifidobacteriales;f_Bifidobacteriaceae;n_unclassified Bifidobacteriaceae (miscellaneous)	50994
k_Bacteria;n_Terrabacteria group;p_Actinobacteria;c_Actinomycetia;o_Corynebacteriales;f_Mycobacteriaceae;g_Mycobacterium;species n_Mycobacterium tuberculosis complex;n_unclassified Mycobacterium tuberculosis complex	7336
k_Bacteria;n_Terrabacteria group;p_Actinobacteria;c_Coriobacteriia;o_Coriobacteriales;f_Atopobiaceae;g_Atopobium;n_unclassified Atopobium	5003
k_Bacteria;n_Terrabacteria group;p_Actinobacteria;c_Coriobacteriia;o_Coriobacteriales;f_Atopobiaceae;g_Olsenella;n_unclassified Olsenella	1833
k_Bacteria;n_Terrabacteria group;p_Actinobacteria;c_Coriobacteriia;o_Coriobacteriales;f_Atopobiaceae;n_unclassified Atopobiaceae	534
k_Bacteria;n_Terrabacteria group;p_Actinobacteria;c_Coriobacteriia;o_Coriobacteriales;f_Coriobacteriaceae;n_unclassified Coriobacteriaceae	1932
k_Bacteria;n_Terrabacteria group;p_Actinobacteria;c_Coriobacteriia;o_Coriobacteriales;n_unclassified Coriobacteriales	6395195
k_Bacteria;n_Terrabacteria group;p_Actinobacteria;c_Coriobacteriia;o_Eggerthellales;f_Eggerthellaceae;g_Gordonibacter;n_unclassified Gordonibacter	17296
k_Bacteria;n_Terrabacteria group;p_Actinobacteria;n_Actinobacteria incertae sedis	367
k_Bacteria;n_Terrabacteria group;p_Firmicutes;c_Bacilli;o_Bacillales;f_Bacillaceae;g_Allobacillus;n_unclassified Allobacillus	668
k_Bacteria;n_Terrabacteria group;p_Firmicutes;c_Bacilli;o_Bacillales;n_Bacillales incertae sedis	3277512
k_Bacteria;n_Terrabacteria group;p_Firmicutes;c_Bacilli;o_Bacillales;n_Bacillales incertae sedis;n_Bacillales Family XI. Incertae Sedis	3277512
k_Bacteria;n_Terrabacteria group;p_Firmicutes;c_Bacilli;o_Bacillales;n_Bacillales incertae sedis;n_Bacillales Family XI. Incertae Sedis;g_Gemella;n_unclassified Gemella	2191
k_Bacteria;n_Terrabacteria group;p_Firmicutes;c_Bacilli;o_Lactobacillales;f_Enterococcaceae;g_Enterococcus;n_unclassified Enterococcus	848
k_Bacteria;n_Terrabacteria group;p_Firmicutes;c_Bacilli;o_Lactobacillales;f_Lactobacillaceae;g_Lactobacillus;n_unclassified Lactobacillus	3005
k_Bacteria;n_Terrabacteria group;p_Firmicutes;c_Bacilli;o_Lactobacillales;f_Streptococcaceae;g_Streptococcus;n_unclassified Streptococcus	2073
k_Bacteria;n_Terrabacteria group;p_Firmicutes;c_Clostridia;n_Clostridia incertae sedis	1999
k_Bacteria;n_Terrabacteria group;p_Firmicutes;c_Clostridia;o_Eubacteriales;f_Clostridiaceae;n_unclassified Clostridiaceae	3671
k_Bacteria;n_Terrabacteria group;p_Firmicutes;c_Clostridia;o_Eubacteriales;f_Lachnospiraceae;g_Blautia;n_unclassified Blautia	331
k_Bacteria;n_Terrabacteria group;p_Firmicutes;c_Clostridia;o_Eubacteriales;f_Lachnospiraceae;g_Lachnoanaerobaculum;n_unclassified Lachnoanaerobaculum	6842
k_Bacteria;n_Terrabacteria group;p_Firmicutes;c_Clostridia;o_Eubacteriales;f_Lachnospiraceae;g_Oribacterium;n_unclassified Oribacterium	3077
k_Bacteria;n_Terrabacteria group;p_Firmicutes;c_Clostridia;o_Eubacteriales;f_Lachnospiraceae;n_unclassified Lachnospiraceae	1593295
k_Bacteria;n_Terrabacteria group;p_Firmicutes;c_Clostridia;o_Eubacteriales;f_Oscillospiraceae;g_Oscillibacter;n_unclassified Oscillibacter	493
k_Bacteria;n_Terrabacteria group;p_Firmicutes;c_Clostridia;o_Eubacteriales;f_Oscillospiraceae;g_Ruminococcus;n_unclassified Ruminococcus	2272
k_Bacteria;n_Terrabacteria group;p_Firmicutes;c_Clostridia;o_Eubacteriales;f_Oscillospiraceae;n_unclassified Oscillospiraceae	930
k_Bacteria;n_Terrabacteria group;p_Firmicutes;c_Clostridia;o_Eubacteriales;f_Peptococcaceae;n_unclassified Peptococcaceae	522
k_Bacteria;n_Terrabacteria group;p_Firmicutes;c_Clostridia;o_Eubacteriales;f_Peptostreptococcaceae;g_Peptostreptococcus;n_unclassified Peptostreptococcus	29120
k_Bacteria;n_Terrabacteria group;p_Firmicutes;c_Clostridia;o_Eubacteriales;f_Peptostreptococcaceae;n_unclassified Peptostreptococcaceae	14818
k_Bacteria;n_Terrabacteria group;p_Firmicutes;c_Clostridia;o_Eubacteriales;n_Eubacteriales incertae sedis	42462
k_Bacteria;n_Terrabacteria group;p_Firmicutes;c_Clostridia;o_Eubacteriales;n_unclassified Eubacteriales	1404990
k_Bacteria;n_Terrabacteria group;p_Firmicutes;c_Erysipelotrichia;o_Erysipelotrichales;f_Erysipelotrichaceae;g_Bulleidia;n_unclassified Bulleidia	1997
k_Bacteria;n_Terrabacteria group;p_Firmicutes;c_Erysipelotrichia;o_Erysipelotrichales;f_Erysipelotrichaceae;g_Holdemanella;n_unclassified Holdemanella	366
k_Bacteria;n_Terrabacteria group;p_Firmicutes;c_Erysipelotrichia;o_Erysipelotrichales;f_Erysipelotrichaceae;g_Solobacterium;n_unclassified Solobacterium	9308
k_Bacteria;n_Terrabacteria group;p_Firmicutes;c_Negativicutes;o_Veillonellales;f_Veillonellaceae;g_Dialister;n_unclassified Dialister	7497
k_Bacteria;n_Terrabacteria group;p_Firmicutes;c_Negativicutes;o_Veillonellales;f_Veillonellaceae;g_Megasphaera;n_unclassified Megasphaera	22822
k_Bacteria;n_Terrabacteria group;p_Firmicutes;c_Negativicutes;o_Veillonellales;f_Veillonellaceae;g_Veillonella;n_unclassified Veillonella	5288
k_Bacteria;n_Terrabacteria group;p_Firmicutes;c_Negativicutes;o_Veillonellales;f_Veillonellaceae;n_unclassified Veillonellaceae	3326929
k_Bacteria;n_Terrabacteria group;p_Firmicutes;c_Tissierellia;n_Tissierellia incertae sedis	109900
k_Bacteria;n_Terrabacteria group;p_Firmicutes;c_Tissierellia;n_unclassified Tissierellia	6462346
k_Bacteria;n_Terrabacteria group;p_Firmicutes;c_Tissierellia;o_Tissierellales;f_Peptoniphilaceae;g_Anaerococcus;n_unclassified Anaerococcus	4410
k_Bacteria;n_Terrabacteria group;p_Firmicutes;c_Tissierellia;o_Tissierellales;f_Peptoniphilaceae;g_Anaerosphaera;n_unclassified Anaerosphaera	5076
k_Bacteria;n_Terrabacteria group;p_Firmicutes;c_Tissierellia;o_Tissierellales;f_Peptoniphilaceae;g_Finegoldia;n_unclassified Finegoldia	1740
k_Bacteria;n_Terrabacteria group;p_Firmicutes;c_Tissierellia;o_Tissierellales;f_Peptoniphilaceae;g_Parvimonas;n_unclassified Parvimonas	73930
k_Bacteria;n_Terrabacteria group;p_Firmicutes;c_Tissierellia;o_Tissierellales;f_Peptoniphilaceae;g_Peptoniphilus;n_unclassified Peptoniphilus	456791
k_Bacteria;n_Terrabacteria group;p_Firmicutes;n_Firmicutes sensu stricto incertae sedis	924
k_Bacteria;p_Fusobacteria;c_Fusobacteriia;o_Fusobacteriales;f_Leptotrichiaceae;g_Sneathia;n_unclassified Sneathia	305814
k_Bacteria;p_Proteobacteria;c_Gammaproteobacteria;n_unclassified Gammaproteobacteria	678
k_Bacteria;p_Proteobacteria;c_Gammaproteobacteria;o_Enterobacterales;f_Enterobacteriaceae;n_unclassified Enterobacteriaceae	437
k_Bacteria;p_Proteobacteria;c_Gammaproteobacteria;o_Pseudomonadales;f_Pseudomonadaceae;g_Pseudomonas;n_unclassified Pseudomonas	2420
k_Bacteria;p_Proteobacteria;n_delta/epsilon subdivisions	91826
k_Eukaryota;n_Opisthokonta	29515
k_Eukaryota;n_Opisthokonta;n_Fungi	3248
k_Eukaryota;n_Opisthokonta;n_Fungi;n_Dikarya	341
k_Eukaryota;n_Opisthokonta;n_Fungi;n_Dikarya;p_Ascomycota;n_saccharomyceta	341
k_Eukaryota;n_Opisthokonta;n_Fungi;n_Dikarya;p_Ascomycota;n_saccharomyceta;n_Saccharomycotina	341
k_Eukaryota;n_Opisthokonta;n_Fungi;n_Fungi incertae sedis	2907
k_Eukaryota;n_Opisthokonta;n_Fungi;n_Fungi incertae sedis;p_Mucoromycota;n_Mucoromycotina	2907
k_Eukaryota;n_Opisthokonta;n_Fungi;n_Fungi incertae sedis;p_Mucoromycota;n_Mucoromycotina;c_Mucoromycetes;o_Mucorales;n_Mucorineae	2907
k_Eukaryota;n_Opisthokonta;n_Metazoa	26267
k_Eukaryota;n_Opisthokonta;n_Metazoa;n_Eumetazoa	26267
k_Eukaryota;n_Opisthokonta;n_Metazoa;n_Eumetazoa;n_Bilateria	26267
k_Eukaryota;n_Opisthokonta;n_Metazoa;n_Eumetazoa;n_Bilateria;n_Deuterostomia	24561
k_Eukaryota;n_Opisthokonta;n_Metazoa;n_Eumetazoa;n_Bilateria;n_Deuterostomia;p_Chordata;n_Craniata	9197
k_Eukaryota;n_Opisthokonta;n_Metazoa;n_Eumetazoa;n_Bilateria;n_Deuterostomia;p_Chordata;n_Craniata;n_Vertebrata	9197
k_Eukaryota;n_Opisthokonta;n_Metazoa;n_Eumetazoa;n_Bilateria;n_Deuterostomia;p_Chordata;n_Craniata;n_Vertebrata;n_Gnathostomata	9197
k_Eukaryota;n_Opisthokonta;n_Metazoa;n_Eumetazoa;n_Bilateria;n_Deuterostomia;p_Chordata;n_Craniata;n_Vertebrata;n_Gnathostomata;n_Teleostomi	9197
k_Eukaryota;n_Opisthokonta;n_Metazoa;n_Eumetazoa;n_Bilateria;n_Deuterostomia;p_Chordata;n_Craniata;n_Vertebrata;n_Gnathostomata;n_Teleostomi;n_Euteleostomi	9197
k_Eukaryota;n_Opisthokonta;n_Metazoa;n_Eumetazoa;n_Bilateria;n_Deuterostomia;p_Chordata;n_Craniata;n_Vertebrata;n_Gnathostomata;n_Teleostomi;n_Euteleostomi;superc_Sarcopterygii;n_Dipnotetrapodomorpha	9197
k_Eukaryota;n_Opisthokonta;n_Metazoa;n_Eumetazoa;n_Bilateria;n_Deuterostomia;p_Chordata;n_Craniata;n_Vertebrata;n_Gnathostomata;n_Teleostomi;n_Euteleostomi;superc_Sarcopterygii;n_Dipnotetrapodomorpha;n_Tetrapoda	9197
k_Eukaryota;n_Opisthokonta;n_Metazoa;n_Eumetazoa;n_Bilateria;n_Deuterostomia;p_Chordata;n_Craniata;n_Vertebrata;n_Gnathostomata;n_Teleostomi;n_Euteleostomi;superc_Sarcopterygii;n_Dipnotetrapodomorpha;n_Tetrapoda;n_Amniota	9197
k_Eukaryota;n_Opisthokonta;n_Metazoa;n_Eumetazoa;n_Bilateria;n_Deuterostomia;p_Chordata;n_Craniata;n_Vertebrata;n_Gnathostomata;n_Teleostomi;n_Euteleostomi;superc_Sarcopterygii;n_Dipnotetrapodomorpha;n_Tetrapoda;n_Amniota;n_Mammalia	9197
k_Eukaryota;n_Opisthokonta;n_Metazoa;n_Eumetazoa;n_Bilateria;n_Deuterostomia;p_Chordata;n_Craniata;n_Vertebrata;n_Gnathostomata;n_Teleostomi;n_Euteleostomi;superc_Sarcopterygii;n_Dipnotetrapodomorpha;n_Tetrapoda;n_Amniota;n_Mammalia;n_Theria	8799
k_Eukaryota;n_Opisthokonta;n_Metazoa;n_Eumetazoa;n_Bilateria;n_Deuterostomia;p_Chordata;n_Craniata;n_Vertebrata;n_Gnathostomata;n_Teleostomi;n_Euteleostomi;superc_Sarcopterygii;n_Dipnotetrapodomorpha;n_Tetrapoda;n_Amniota;n_Mammalia;n_Theria;n_Eutheria	8799
k_Eukaryota;n_Opisthokonta;n_Metazoa;n_Eumetazoa;n_Bilateria;n_Deuterostomia;p_Chordata;n_Craniata;n_Vertebrata;n_Gnathostomata;n_Teleostomi;n_Euteleostomi;superc_Sarcopterygii;n_Dipnotetrapodomorpha;n_Tetrapoda;n_Amniota;n_Mammalia;n_Theria;n_Eutheria;n_Boreoeutheria	8799
k_Eukaryota;n_Opisthokonta;n_Metazoa;n_Eumetazoa;n_Bilateria;n_Deuterostomia;p_Chordata;n_Craniata;n_Vertebrata;n_Gnathostomata;n_Teleostomi;n_Euteleostomi;superc_Sarcopterygii;n_Dipnotetrapodomorpha;n_Tetrapoda;n_Amniota;n_Mammalia;n_Theria;n_Eutheria;n_Boreoeutheria;supero_Euarchontoglires;n_Primates	4953
k_Eukaryota;n_Opisthokonta;n_Metazoa;n_Eumetazoa;n_Bilateria;n_Deuterostomia;p_Chordata;n_Craniata;n_Vertebrata;n_Gnathostomata;n_Teleostomi;n_Euteleostomi;superc_Sarcopterygii;n_Dipnotetrapodomorpha;n_Tetrapoda;n_Amniota;n_Mammalia;n_Theria;n_Eutheria;n_Boreoeutheria;supero_Euarchontoglires;n_Primates;n_Haplorrhini	4953
k_Eukaryota;n_Opisthokonta;n_Metazoa;n_Eumetazoa;n_Bilateria;n_Deuterostomia;p_Chordata;n_Craniata;n_Vertebrata;n_Gnathostomata;n_Teleostomi;n_Euteleostomi;superc_Sarcopterygii;n_Dipnotetrapodomorpha;n_Tetrapoda;n_Amniota;n_Mammalia;n_Theria;n_Eutheria;n_Boreoeutheria;supero_Euarchontoglires;n_Primates;n_Haplorrhini;n_Simiiformes	4953
k_Eukaryota;n_Opisthokonta;n_Metazoa;n_Eumetazoa;n_Bilateria;n_Deuterostomia;p_Chordata;n_Craniata;n_Vertebrata;n_Gnathostomata;n_Teleostomi;n_Euteleostomi;superc_Sarcopterygii;n_Dipnotetrapodomorpha;n_Tetrapoda;n_Amniota;n_Mammalia;n_Theria;n_Eutheria;n_Boreoeutheria;supero_Euarchontoglires;n_Primates;n_Haplorrhini;n_Simiiformes;n_Catarrhini	4505
k_Eukaryota;n_Opisthokonta;n_Metazoa;n_Eumetazoa;n_Bilateria;n_Deuterostomia;p_Chordata;n_Craniata;n_Vertebrata;n_Gnathostomata;n_Teleostomi;n_Euteleostomi;superc_Sarcopterygii;n_Dipnotetrapodomorpha;n_Tetrapoda;n_Amniota;n_Mammalia;n_Theria;n_Eutheria;n_Boreoeutheria;supero_Euarchontoglires;n_Primates;n_Haplorrhini;n_Simiiformes;n_Catarrhini;superf_Hominoidea;n_Hominidae	3380
k_Eukaryota;n_Opisthokonta;n_Metazoa;n_Eumetazoa;n_Bilateria;n_Deuterostomia;p_Chordata;n_Craniata;n_Vertebrata;n_Gnathostomata;n_Teleostomi;n_Euteleostomi;superc_Sarcopterygii;n_Dipnotetrapodomorpha;n_Tetrapoda;n_Amniota;n_Mammalia;n_Theria;n_Eutheria;n_Boreoeutheria;supero_Euarchontoglires;n_Primates;n_Haplorrhini;n_Simiiformes;n_Catarrhini;superf_Hominoidea;n_Hominidae;n_Ponginae	3380
k_Eukaryota;n_Opisthokonta;n_Metazoa;n_Eumetazoa;n_Bilateria;n_Deuterostomia;p_Chordata;n_Craniata;n_Vertebrata;n_Gnathostomata;n_Teleostomi;n_Euteleostomi;superc_Sarcopterygii;n_Dipnotetrapodomorpha;n_Tetrapoda;n_Amniota;n_Mammalia;n_Theria;n_Eutheria;n_Boreoeutheria;supero_Laurasiatheria;n_Chiroptera	2039
k_Eukaryota;n_Opisthokonta;n_Metazoa;n_Eumetazoa;n_Bilateria;n_Deuterostomia;p_Chordata;n_Craniata;n_Vertebrata;n_Gnathostomata;n_Teleostomi;n_Euteleostomi;superc_Sarcopterygii;n_Dipnotetrapodomorpha;n_Tetrapoda;n_Amniota;n_Mammalia;n_Theria;n_Eutheria;n_Boreoeutheria;supero_Laurasiatheria;n_Chiroptera;n_Microchiroptera	1731
k_Eukaryota;n_Opisthokonta;n_Metazoa;n_Eumetazoa;n_Bilateria;n_Deuterostomia;p_Chordata;n_Craniata;n_Vertebrata;n_Gnathostomata;n_Teleostomi;n_Euteleostomi;superc_Sarcopterygii;n_Dipnotetrapodomorpha;n_Tetrapoda;n_Amniota;n_Mammalia;n_Theria;n_Eutheria;n_Boreoeutheria;supero_Laurasiatheria;n_Chiroptera;n_Microchiroptera;f_Phyllostomidae;n_Phyllostominae	1378
k_Eukaryota;n_Opisthokonta;n_Metazoa;n_Eumetazoa;n_Bilateria;n_Deuterostomia;p_Chordata;n_Craniata;n_Vertebrata;n_Gnathostomata;n_Teleostomi;n_Euteleostomi;superc_Sarcopterygii;n_Dipnotetrapodomorpha;n_Tetrapoda;n_Amniota;n_Mammalia;n_Theria;n_Eutheria;n_Boreoeutheria;supero_Euarchontoglires;n_Primates;n_Haplorrhini;n_Simiiformes;n_Catarrhini;superf_Cercopithecoidea;n_Cercopithecidae	1125
k_Eukaryota;n_Opisthokonta;n_Metazoa;n_Eumetazoa;n_Bilateria;n_Deuterostomia;p_Chordata;n_Craniata;n_Vertebrata;n_Gnathostomata;n_Teleostomi;n_Euteleostomi;superc_Sarcopterygii;n_Dipnotetrapodomorpha;n_Tetrapoda;n_Amniota;n_Mammalia;n_Theria;n_Eutheria;n_Boreoeutheria;supero_Laurasiatheria;n_Carnivora	1068
k_Eukaryota;n_Opisthokonta;n_Metazoa;n_Eumetazoa;n_Bilateria;n_Deuterostomia;p_Chordata;n_Craniata;n_Vertebrata;n_Gnathostomata;n_Teleostomi;n_Euteleostomi;superc_Sarcopterygii;n_Dipnotetrapodomorpha;n_Tetrapoda;n_Amniota;n_Mammalia;n_Theria;n_Eutheria;n_Boreoeutheria;supero_Euarchontoglires;n_Primates;n_Haplorrhini;n_Simiiformes;n_Catarrhini;superf_Cercopithecoidea;n_Cercopithecidae;n_Cercopithe…	791
k_Eukaryota;n_Opisthokonta;n_Metazoa;n_Eumetazoa;n_Bilateria;n_Deuterostomia;p_Chordata;n_Craniata;n_Vertebrata;n_Gnathostomata;n_Teleostomi;n_Euteleostomi;superc_Sarcopterygii;n_Dipnotetrapodomorpha;n_Tetrapoda;n_Amniota;n_Mammalia;n_Theria;n_Eutheria;n_Boreoeutheria;supero_Laurasiatheria;n_Carnivora;n_Caniformia	661
k_Eukaryota;n_Opisthokonta;n_Metazoa;n_Eumetazoa;n_Bilateria;n_Deuterostomia;p_Chordata;n_Craniata;n_Vertebrata;n_Gnathostomata;n_Teleostomi;n_Euteleostomi;superc_Sarcopterygii;n_Dipnotetrapodomorpha;n_Tetrapoda;n_Amniota;n_Mammalia;n_Theria;n_Eutheria;n_Boreoeutheria;supero_Euarchontoglires;n_Primates;n_Haplorrhini;n_Simiiformes;n_Platyrrhini	448
k_Eukaryota;n_Opisthokonta;n_Metazoa;n_Eumetazoa;n_Bilateria;n_Deuterostomia;p_Chordata;n_Craniata;n_Vertebrata;n_Gnathostomata;n_Teleostomi;n_Euteleostomi;superc_Sarcopterygii;n_Dipnotetrapodomorpha;n_Tetrapoda;n_Amniota;n_Mammalia;n_Theria;n_Eutheria;n_Boreoeutheria;supero_Euarchontoglires;n_Primates;n_Haplorrhini;n_Simiiformes;n_Platyrrhini;f_Cebidae;n_Cebinae	448
k_Eukaryota;n_Opisthokonta;n_Metazoa;n_Eumetazoa;n_Bilateria;n_Deuterostomia;p_Chordata;n_Craniata;n_Vertebrata;n_Gnathostomata;n_Teleostomi;n_Euteleostomi;superc_Sarcopterygii;n_Dipnotetrapodomorpha;n_Tetrapoda;n_Amniota;n_Mammalia;n_Theria;n_Eutheria;n_Boreoeutheria;supero_Laurasiatheria;n_Carnivora;n_Feliformia	407
k_Eukaryota;n_Opisthokonta;n_Metazoa;n_Eumetazoa;n_Bilateria;n_Deuterostomia;p_Chordata;n_Craniata;n_Vertebrata;n_Gnathostomata;n_Teleostomi;n_Euteleostomi;superc_Sarcopterygii;n_Dipnotetrapodomorpha;n_Tetrapoda;n_Amniota;n_Mammalia;n_Theria;n_Eutheria;n_Boreoeutheria;supero_Laurasiatheria;n_Artiodactyla;n_Ruminantia;n_Pecora;f_Cervidae;n_Muntiacinae	390
k_Eukaryota;n_Opisthokonta;n_Metazoa;n_Eumetazoa;n_Bilateria;n_Deuterostomia;p_Chordata;n_Craniata;n_Vertebrata;n_Gnathostomata;n_Teleostomi;n_Euteleostomi;superc_Sarcopterygii;n_Dipnotetrapodomorpha;n_Tetrapoda;n_Amniota;n_Mammalia;n_Theria;n_Eutheria;n_Boreoeutheria;supero_Laurasiatheria;n_Artiodactyla;n_Ruminantia;n_Pecora	390
k_Eukaryota;n_Opisthokonta;n_Metazoa;n_Eumetazoa;n_Bilateria;n_Deuterostomia;p_Chordata;n_Craniata;n_Vertebrata;n_Gnathostomata;n_Teleostomi;n_Euteleostomi;superc_Sarcopterygii;n_Dipnotetrapodomorpha;n_Tetrapoda;n_Amniota;n_Mammalia;n_Theria;n_Eutheria;n_Boreoeutheria;supero_Laurasiatheria;n_Artiodactyla	390
k_Eukaryota;n_Opisthokonta;n_Metazoa;n_Eumetazoa;n_Bilateria;n_Deuterostomia;p_Chordata;n_Craniata;n_Vertebrata;n_Gnathostomata;n_Teleostomi;n_Euteleostomi;superc_Sarcopterygii;n_Dipnotetrapodomorpha;n_Tetrapoda;n_Amniota;n_Mammalia;n_Theria;n_Eutheria;n_Boreoeutheria;supero_Laurasiatheria;n_Artiodactyla;n_Ruminantia	390
k_Eukaryota;n_Opisthokonta;n_Metazoa;n_Eumetazoa;n_Bilateria;n_Deuterostomia;p_Chordata;n_Craniata;n_Vertebrata;n_Gnathostomata;n_Teleostomi;n_Euteleostomi;superc_Sarcopterygii;n_Dipnotetrapodomorpha;n_Tetrapoda;n_Amniota;n_Mammalia;n_Theria;n_Eutheria;n_Boreoeutheria;supero_Laurasiatheria;n_Chiroptera;n_Microchiroptera;f_Rhinolophidae;n_Rhinolophinae	353
k_Eukaryota;n_Opisthokonta;n_Metazoa;n_Eumetazoa;n_Bilateria;n_Deuterostomia;p_Chordata;n_Craniata;n_Vertebrata;n_Gnathostomata;n_Teleostomi;n_Euteleostomi;superc_Sarcopterygii;n_Dipnotetrapodomorpha;n_Tetrapoda;n_Amniota;n_Mammalia;n_Theria;n_Eutheria;n_Boreoeutheria;supero_Euarchontoglires;n_Glires;n_Rodentia;n_Myomorpha;n_Muroidea	349
k_Eukaryota;n_Opisthokonta;n_Metazoa;n_Eumetazoa;n_Bilateria;n_Deuterostomia;p_Chordata;n_Craniata;n_Vertebrata;n_Gnathostomata;n_Teleostomi;n_Euteleostomi;superc_Sarcopterygii;n_Dipnotetrapodomorpha;n_Tetrapoda;n_Amniota;n_Mammalia;n_Theria;n_Eutheria;n_Boreoeutheria;supero_Euarchontoglires;n_Glires;n_Rodentia	349
k_Eukaryota;n_Opisthokonta;n_Metazoa;n_Eumetazoa;n_Bilateria;n_Deuterostomia;p_Chordata;n_Craniata;n_Vertebrata;n_Gnathostomata;n_Teleostomi;n_Euteleostomi;superc_Sarcopterygii;n_Dipnotetrapodomorpha;n_Tetrapoda;n_Amniota;n_Mammalia;n_Theria;n_Eutheria;n_Boreoeutheria;supero_Euarchontoglires;n_Glires	349
k_Eukaryota;n_Opisthokonta;n_Metazoa;n_Eumetazoa;n_Bilateria;n_Deuterostomia;p_Chordata;n_Craniata;n_Vertebrata;n_Gnathostomata;n_Teleostomi;n_Euteleostomi;superc_Sarcopterygii;n_Dipnotetrapodomorpha;n_Tetrapoda;n_Amniota;n_Mammalia;n_Theria;n_Eutheria;n_Boreoeutheria;supero_Euarchontoglires;n_Glires;n_Rodentia;n_Myomorpha	349
k_Eukaryota;n_Opisthokonta;n_Metazoa;n_Eumetazoa;n_Bilateria;n_Deuterostomia;p_Chordata;n_Craniata;n_Vertebrata;n_Gnathostomata;n_Teleostomi;n_Euteleostomi;superc_Sarcopterygii;n_Dipnotetrapodomorpha;n_Tetrapoda;n_Amniota;n_Mammalia;n_Theria;n_Eutheria;n_Boreoeutheria;supero_Euarchontoglires;n_Primates;n_Haplorrhini;n_Simiiformes;n_Catarrhini;superf_Cercopithecoidea;n_Cercopithecidae;n_Colobinae	334
k_Eukaryota;n_Opisthokonta;n_Metazoa;n_Eumetazoa;n_Bilateria;n_Deuterostomia;p_Chordata;n_Craniata;n_Vertebrata;n_Gnathostomata;n_Teleostomi;n_Euteleostomi;superc_Sarcopterygii;n_Dipnotetrapodomorpha;n_Tetrapoda;n_Amniota;n_Mammalia;n_Theria;n_Eutheria;n_Boreoeutheria;supero_Laurasiatheria;n_Chiroptera;n_Megachiroptera;f_Pteropodidae;n_Pteropodinae	308
k_Eukaryota;n_Opisthokonta;n_Metazoa;n_Eumetazoa;n_Bilateria;n_Deuterostomia;p_Chordata;n_Craniata;n_Vertebrata;n_Gnathostomata;n_Teleostomi;n_Euteleostomi;superc_Sarcopterygii;n_Dipnotetrapodomorpha;n_Tetrapoda;n_Amniota;n_Mammalia;n_Theria;n_Eutheria;n_Boreoeutheria;supero_Laurasiatheria;n_Chiroptera;n_Megachiroptera	308
k_Eukaryota;n_Opisthokonta;n_Metazoa;n_Eumetazoa;n_Bilateria;n_Deuterostomia;p_Chordata;n_Craniata;n_Vertebrata;n_Gnathostomata;n_Teleostomi;n_Euteleostomi;superc_Sarcopterygii;n_Dipnotetrapodomorpha;n_Tetrapoda;n_Amniota;n_Mammalia;n_unclassified Mammalia	398
k_Eukaryota;n_Opisthokonta;n_Metazoa;n_Eumetazoa;n_Bilateria;n_Protostomia	1706
k_Eukaryota;n_Opisthokonta;n_Metazoa;n_Eumetazoa;n_Bilateria;n_Protostomia;n_Ecdysozoa	1706
k_Eukaryota;n_Opisthokonta;n_Metazoa;n_Eumetazoa;n_Bilateria;n_Protostomia;n_Ecdysozoa;n_Panarthropoda	303
k_Eukaryota;n_Opisthokonta;n_Metazoa;n_Eumetazoa;n_Bilateria;n_Protostomia;n_Ecdysozoa;n_Panarthropoda;p_Arthropoda;n_Mandibulata	303
k_Eukaryota;n_Opisthokonta;n_Metazoa;n_Eumetazoa;n_Bilateria;n_Protostomia;n_Ecdysozoa;n_Panarthropoda;p_Arthropoda;n_Mandibulata;n_Pancrustacea	303
k_Eukaryota;n_Opisthokonta;n_Metazoa;n_Eumetazoa;n_Bilateria;n_Protostomia;n_Ecdysozoa;n_Panarthropoda;p_Arthropoda;n_Mandibulata;n_Pancrustacea;n_Hexapoda	303
k_Eukaryota;n_Opisthokonta;n_Metazoa;n_Eumetazoa;n_Bilateria;n_Protostomia;n_Ecdysozoa;n_Panarthropoda;p_Arthropoda;n_Mandibulata;n_Pancrustacea;n_Hexapoda;c_Insecta;n_Dicondylia	303
k_Eukaryota;n_Opisthokonta;n_Metazoa;n_Eumetazoa;n_Bilateria;n_Protostomia;n_Ecdysozoa;n_Panarthropoda;p_Arthropoda;n_Mandibulata;n_Pancrustacea;n_Hexapoda;c_Insecta;n_Dicondylia;n_Pterygota	303
k_Eukaryota;n_Opisthokonta;n_Metazoa;n_Eumetazoa;n_Bilateria;n_Protostomia;n_Ecdysozoa;n_Panarthropoda;p_Arthropoda;n_Mandibulata;n_Pancrustacea;n_Hexapoda;c_Insecta;n_Dicondylia;n_Pterygota;n_Neoptera	303
k_Eukaryota;n_Opisthokonta;n_Metazoa;n_Eumetazoa;n_Bilateria;n_Protostomia;n_Ecdysozoa;n_Panarthropoda;p_Arthropoda;n_Mandibulata;n_Pancrustacea;n_Hexapoda;c_Insecta;n_Dicondylia;n_Pterygota;n_Neoptera;n_Polyneoptera	303
k_Eukaryota;n_Opisthokonta;n_Metazoa;n_Eumetazoa;n_Bilateria;n_Protostomia;n_Ecdysozoa;n_Panarthropoda;p_Arthropoda;n_Mandibulata;n_Pancrustacea;n_Hexapoda;c_Insecta;n_Dicondylia;n_Pterygota;n_Neoptera;n_Polyneoptera;o_Phasmatodea;n_Timematodea	303
k_Eukaryota;n_Opisthokonta;n_Metazoa;n_Eumetazoa;n_Bilateria;n_Protostomia;n_Ecdysozoa;n_Panarthropoda;p_Arthropoda;n_Mandibulata;n_Pancrustacea;n_Hexapoda;c_Insecta;n_Dicondylia;n_Pterygota;n_Neoptera;n_Polyneoptera;o_Phasmatodea;n_Timematodea;superf_Timematoidea;n_Timematidae	303
k_Eukaryota;n_Opisthokonta;n_Metazoa;n_Eumetazoa;n_Bilateria;n_Protostomia;n_Ecdysozoa;p_Nematoda;c_Chromadorea;o_Strongylida;superf_Trichostrongyloidea;n_Heligmosomatidae	303
k_Eukaryota;n_Opisthokonta;n_Metazoa;n_Eumetazoa;n_Bilateria;n_Protostomia;n_Ecdysozoa;p_Nematoda;c_Enoplea;n_Dorylaimia	1100
k_Eukaryota;n_Sar	30036
k_Eukaryota;n_Sar;n_Alveolata	30036
k_Eukaryota;n_Sar;n_Alveolata;p_Apicomplexa;c_Aconoidasida;o_Haemosporida;f_Plasmodiidae;g_Plasmodium;n_Plasmodium (Plasmodium)	7938
k_Eukaryota;n_Sar;n_Alveolata;p_Apicomplexa;c_Conoidasida;n_Coccidia	802
k_Eukaryota;n_Sar;n_Alveolata;p_Apicomplexa;c_Conoidasida;n_Coccidia;o_Eucoccidiorida;n_Eimeriorina	802
k_Viruses;n_Duplodnaviria	474
k_Viruses;n_Duplodnaviria;n_Heunggongvirae	474
k_Viruses;n_Monodnaviria	454
k_Viruses;n_Monodnaviria;n_Sangervirae	454
k_Viruses;n_Monodnaviria;n_Sangervirae;p_Phixviricota;c_Malgrandaviricetes;o_Petitvirales;f_Microviridae;n_Bullavirinae	454
k_Viruses;n_Riboviria	417
k_Viruses;n_Riboviria;n_Pararnavirae	417
Unknown	5095547
k_Archaea;p_Euryarchaeota;n_Stenosarchaea group;c_Methanomicrobia;o_Methanosarcinales	435
k_Bacteria;n_Bacteria incertae sedis;n_Bacteria candidate phyla;p_Candidatus Saccharibacteria;c_Candidatus Nanoperiomorbia;o_Candidatus Nanoperiomorbales	595
k_Bacteria;n_FCB group;n_Bacteroidetes/Chlorobi group;p_Bacteroidetes;c_Bacteroidia;o_Bacteroidales	69603540
k_Bacteria;n_FCB group;n_Bacteroidetes/Chlorobi group;p_Bacteroidetes;c_Flavobacteriia;o_Flavobacteriales	5356
k_Bacteria;n_PVC group;p_Chlamydiae;c_Chlamydiia;o_Chlamydiales	715625
k_Bacteria;n_PVC group;p_Verrucomicrobia;c_Verrucomicrobiae;o_Verrucomicrobiales	1484
k_Bacteria;n_Terrabacteria group;n_Cyanobacteria/Melainabacteria group;p_Cyanobacteria;o_Nostocales	366
k_Bacteria;n_Terrabacteria group;p_Actinobacteria;c_Actinomycetia;o_Actinomycetales	14547850
k_Bacteria;n_Terrabacteria group;p_Actinobacteria;c_Actinomycetia;o_Bifidobacteriales	56306410
k_Bacteria;n_Terrabacteria group;p_Actinobacteria;c_Actinomycetia;o_Corynebacteriales	61365
k_Bacteria;n_Terrabacteria group;p_Actinobacteria;c_Actinomycetia;o_Micrococcales	11683
k_Bacteria;n_Terrabacteria group;p_Actinobacteria;c_Actinomycetia;o_Micromonosporales	1446
k_Bacteria;n_Terrabacteria group;p_Actinobacteria;c_Actinomycetia;o_Propionibacteriales	2559
k_Bacteria;n_Terrabacteria group;p_Actinobacteria;c_Actinomycetia;o_Streptomycetales	1317
k_Bacteria;n_Terrabacteria group;p_Actinobacteria;c_Actinomycetia;o_Streptosporangiales	2350
k_Bacteria;n_Terrabacteria group;p_Actinobacteria;c_Coriobacteriia;o_Coriobacteriales	9910270
k_Bacteria;n_Terrabacteria group;p_Actinobacteria;c_Coriobacteriia;o_Eggerthellales	148618
k_Bacteria;n_Terrabacteria group;p_Firmicutes;c_Bacilli;o_Bacillales	3681128
k_Bacteria;n_Terrabacteria group;p_Firmicutes;c_Bacilli;o_Lactobacillales	36145577
k_Bacteria;n_Terrabacteria group;p_Firmicutes;c_Clostridia;o_Eubacteriales	18206899
k_Bacteria;n_Terrabacteria group;p_Firmicutes;c_Clostridia;o_Thermoanaerobacterales	427
k_Bacteria;n_Terrabacteria group;p_Firmicutes;c_Clostridia;o_Thermosediminibacterales	401
k_Bacteria;n_Terrabacteria group;p_Firmicutes;c_Erysipelotrichia;o_Erysipelotrichales	740700
k_Bacteria;n_Terrabacteria group;p_Firmicutes;c_Negativicutes;o_Acidaminococcales	3426
k_Bacteria;n_Terrabacteria group;p_Firmicutes;c_Negativicutes;o_Selenomonadales	3522
k_Bacteria;n_Terrabacteria group;p_Firmicutes;c_Negativicutes;o_Veillonellales	15378837
k_Bacteria;n_Terrabacteria group;p_Firmicutes;c_Tissierellia;o_Tissierellales	18632493
k_Bacteria;n_Terrabacteria group;p_Tenericutes;c_Mollicutes;o_Entomoplasmatales	2361
k_Bacteria;n_Terrabacteria group;p_Tenericutes;c_Mollicutes;o_Mycoplasmatales	1979311
k_Bacteria;p_Fusobacteria;c_Fusobacteriia;o_Fusobacteriales	19456924
k_Bacteria;p_Proteobacteria;c_Alphaproteobacteria;o_Emcibacterales	416
k_Bacteria;p_Proteobacteria;c_Alphaproteobacteria;o_Hyphomicrobiales	1437
k_Bacteria;p_Proteobacteria;c_Alphaproteobacteria;o_Rhodobacterales	352
k_Bacteria;p_Proteobacteria;c_Alphaproteobacteria;o_Rhodospirillales	303
k_Bacteria;p_Proteobacteria;c_Alphaproteobacteria;o_Sphingomonadales	440
k_Bacteria;p_Proteobacteria;c_Betaproteobacteria;o_Burkholderiales	54798
k_Bacteria;p_Proteobacteria;c_Betaproteobacteria;o_Neisseriales	3741
k_Bacteria;p_Proteobacteria;c_Gammaproteobacteria;o_Aeromonadales	2042
k_Bacteria;p_Proteobacteria;c_Gammaproteobacteria;o_Alteromonadales	1053
k_Bacteria;p_Proteobacteria;c_Gammaproteobacteria;o_Enterobacterales	20422
k_Bacteria;p_Proteobacteria;c_Gammaproteobacteria;o_Legionellales	726
k_Bacteria;p_Proteobacteria;c_Gammaproteobacteria;o_Oceanospirillales	524
k_Bacteria;p_Proteobacteria;c_Gammaproteobacteria;o_Pasteurellales	31691
k_Bacteria;p_Proteobacteria;c_Gammaproteobacteria;o_Pseudomonadales	24543
k_Bacteria;p_Proteobacteria;c_Gammaproteobacteria;o_Vibrionales	766
k_Bacteria;p_Proteobacteria;n_delta/epsilon subdivisions;c_Epsilonproteobacteria;o_Campylobacterales	89208
k_Bacteria;p_Spirochaetes;c_Spirochaetia;o_Leptospirales	1128
k_Bacteria;p_Spirochaetes;c_Spirochaetia;o_Spirochaetales	4803
k_Eukaryota;n_Opisthokonta;n_Fungi;n_Dikarya;p_Ascomycota;n_saccharomyceta;n_Saccharomycotina;c_Saccharomycetes;o_Saccharomycetales	341
k_Eukaryota;n_Opisthokonta;n_Fungi;n_Fungi incertae sedis;p_Mucoromycota;n_Mucoromycotina;c_Mucoromycetes;o_Mucorales	2907
k_Eukaryota;n_Opisthokonta;n_Metazoa;n_Eumetazoa;n_Bilateria;n_Protostomia;n_Ecdysozoa;n_Panarthropoda;p_Arthropoda;n_Mandibulata;n_Pancrustacea;n_Hexapoda;c_Insecta;n_Dicondylia;n_Pterygota;n_Neoptera;n_Polyneoptera;o_Phasmatodea	303
k_Eukaryota;n_Opisthokonta;n_Metazoa;n_Eumetazoa;n_Bilateria;n_Protostomia;n_Ecdysozoa;p_Nematoda;c_Chromadorea;o_Strongylida	303
k_Eukaryota;n_Opisthokonta;n_Metazoa;n_Eumetazoa;n_Bilateria;n_Protostomia;n_Ecdysozoa;p_Nematoda;c_Enoplea;n_Dorylaimia;o_Trichinellida	1100
k_Eukaryota;n_Sar;n_Alveolata;p_Apicomplexa;c_Aconoidasida;o_Haemosporida	28921
k_Eukaryota;n_Sar;n_Alveolata;p_Apicomplexa;c_Conoidasida;n_Coccidia;o_Eucoccidiorida	802
k_Viruses;n_Duplodnaviria;n_Heunggongvirae;p_Uroviricota;c_Caudoviricetes;o_Caudovirales	474
k_Viruses;n_Monodnaviria;n_Sangervirae;p_Phixviricota;c_Malgrandaviricetes;o_Petitvirales	454
k_Viruses;n_Riboviria;n_Pararnavirae;p_Artverviricota;c_Revtraviricetes;o_Ortervirales	417
k_Archaea;p_Euryarchaeota	435
k_Bacteria;n_Bacteria incertae sedis;n_Bacteria candidate phyla;p_Candidatus Saccharibacteria	425000
k_Bacteria;n_Bacteria incertae sedis;n_Bacteria candidate phyla;p_Candidatus Sumerlaeota	2617
k_Bacteria;n_FCB group;n_Bacteroidetes/Chlorobi group;p_Bacteroidetes	69930042
k_Bacteria;n_PVC group;p_Chlamydiae	718943
k_Bacteria;n_PVC group;p_Kiritimatiellaeota	1970
k_Bacteria;n_PVC group;p_Planctomycetes	341
k_Bacteria;n_PVC group;p_Verrucomicrobia	1484
k_Bacteria;n_Terrabacteria group;n_Cyanobacteria/Melainabacteria group;p_Cyanobacteria	683
k_Bacteria;n_Terrabacteria group;p_Actinobacteria	84516015
k_Bacteria;n_Terrabacteria group;p_Chloroflexi	341
k_Bacteria;n_Terrabacteria group;p_Firmicutes	109006127
k_Bacteria;n_Terrabacteria group;p_Tenericutes	1982332
k_Bacteria;p_Fusobacteria	19570727
k_Bacteria;p_Proteobacteria	266088
k_Bacteria;p_Spirochaetes	6799
k_Eukaryota;n_Opisthokonta;n_Fungi;n_Dikarya;p_Ascomycota	341
k_Eukaryota;n_Opisthokonta;n_Fungi;n_Fungi incertae sedis;p_Mucoromycota	2907
k_Eukaryota;n_Opisthokonta;n_Metazoa;n_Eumetazoa;n_Bilateria;n_Deuterostomia;p_Chordata	24561
k_Eukaryota;n_Opisthokonta;n_Metazoa;n_Eumetazoa;n_Bilateria;n_Protostomia;n_Ecdysozoa;n_Panarthropoda;p_Arthropoda	303
k_Eukaryota;n_Opisthokonta;n_Metazoa;n_Eumetazoa;n_Bilateria;n_Protostomia;n_Ecdysozoa;p_Nematoda	1403
k_Eukaryota;n_Sar;n_Alveolata;p_Apicomplexa	30036
k_Viruses;n_Duplodnaviria;n_Heunggongvirae;p_Uroviricota	474
k_Viruses;n_Monodnaviria;n_Sangervirae;p_Phixviricota	454
k_Viruses;n_Riboviria;n_Pararnavirae;p_Artverviricota	417
k_Bacteria;n_Bacteria incertae sedis;n_Bacteria candidate phyla;p_Candidatus Saccharibacteria;n_unclassified Saccharibacteria;s_Candidatus Saccharibacteria bacterium	317
k_Bacteria;n_Bacteria incertae sedis;n_Bacteria candidate phyla;p_Candidatus Sumerlaeota;n_unclassified Candidatus Sumerlaeota;s_candidate division	1023
k_Bacteria;n_FCB group;n_Bacteroidetes/Chlorobi group;p_Bacteroidetes;c_Bacteroidia;n_unclassified Bacteroidia;s_Bacteroidia bacterium	304
k_Bacteria;n_FCB group;n_Bacteroidetes/Chlorobi group;p_Bacteroidetes;c_Bacteroidia;o_Bacteroidales;f_Bacteroidaceae;g_Bacteroides;s_Bacteroides fragilis	3507
k_Bacteria;n_FCB group;n_Bacteroidetes/Chlorobi group;p_Bacteroidetes;c_Bacteroidia;o_Bacteroidales;f_Bacteroidaceae;g_Bacteroides;s_Bacteroides pyogenes	2052
k_Bacteria;n_FCB group;n_Bacteroidetes/Chlorobi group;p_Bacteroidetes;c_Bacteroidia;o_Bacteroidales;f_Bacteroidaceae;g_Bacteroides;s_Bacteroides uniformis	822
k_Bacteria;n_FCB group;n_Bacteroidetes/Chlorobi group;p_Bacteroidetes;c_Bacteroidia;o_Bacteroidales;f_Bacteroidaceae;n_unclassified Bacteroidaceae;s_Bacteroidaceae bacterium	1969
k_Bacteria;n_FCB group;n_Bacteroidetes/Chlorobi group;p_Bacteroidetes;c_Bacteroidia;o_Bacteroidales;f_Barnesiellaceae;g_Barnesiella;n_unclassified Barnesiella;s_Barnesiella sp.	323
k_Bacteria;n_FCB group;n_Bacteroidetes/Chlorobi group;p_Bacteroidetes;c_Bacteroidia;o_Bacteroidales;f_Muribaculaceae;g_Sodaliphilus;s_Sodaliphilus pleomorphus	679
k_Bacteria;n_FCB group;n_Bacteroidetes/Chlorobi group;p_Bacteroidetes;c_Bacteroidia;o_Bacteroidales;f_Muribaculaceae;n_unclassified Muribaculaceae;s_Muribaculaceae bacterium	1483
k_Bacteria;n_FCB group;n_Bacteroidetes/Chlorobi group;p_Bacteroidetes;c_Bacteroidia;o_Bacteroidales;f_Porphyromonadaceae;g_Porphyromonas;n_unclassified Porphyromonas;s_Porphyromonas sp.	35494
k_Bacteria;n_FCB group;n_Bacteroidetes/Chlorobi group;p_Bacteroidetes;c_Bacteroidia;o_Bacteroidales;f_Porphyromonadaceae;g_Porphyromonas;s_Porphyromonas asaccharolytica	73475
k_Bacteria;n_FCB group;n_Bacteroidetes/Chlorobi group;p_Bacteroidetes;c_Bacteroidia;o_Bacteroidales;f_Porphyromonadaceae;g_Porphyromonas;s_Porphyromonas bennonis	361
k_Bacteria;n_FCB group;n_Bacteroidetes/Chlorobi group;p_Bacteroidetes;c_Bacteroidia;o_Bacteroidales;f_Porphyromonadaceae;g_Porphyromonas;s_Porphyromonas crevioricanis	491
k_Bacteria;n_FCB group;n_Bacteroidetes/Chlorobi group;p_Bacteroidetes;c_Bacteroidia;o_Bacteroidales;f_Porphyromonadaceae;g_Porphyromonas;s_Porphyromonas endodontalis	445
k_Bacteria;n_FCB group;n_Bacteroidetes/Chlorobi group;p_Bacteroidetes;c_Bacteroidia;o_Bacteroidales;f_Porphyromonadaceae;g_Porphyromonas;s_Porphyromonas gingivalis	8355
k_Bacteria;n_FCB group;n_Bacteroidetes/Chlorobi group;p_Bacteroidetes;c_Bacteroidia;o_Bacteroidales;f_Porphyromonadaceae;g_Porphyromonas;s_Porphyromonas levii	5370
k_Bacteria;n_FCB group;n_Bacteroidetes/Chlorobi group;p_Bacteroidetes;c_Bacteroidia;o_Bacteroidales;f_Porphyromonadaceae;g_Porphyromonas;s_Porphyromonas macacae	889
k_Bacteria;n_FCB group;n_Bacteroidetes/Chlorobi group;p_Bacteroidetes;c_Bacteroidia;o_Bacteroidales;f_Porphyromonadaceae;g_Porphyromonas;s_Porphyromonas somerae	908
k_Bacteria;n_FCB group;n_Bacteroidetes/Chlorobi group;p_Bacteroidetes;c_Bacteroidia;o_Bacteroidales;f_Porphyromonadaceae;g_Porphyromonas;s_Porphyromonas uenonis	1023083
k_Bacteria;n_FCB group;n_Bacteroidetes/Chlorobi group;p_Bacteroidetes;c_Bacteroidia;o_Bacteroidales;f_Porphyromonadaceae;g_Sanguibacteroides;s_Sanguibacteroides justesenii	1671
k_Bacteria;n_FCB group;n_Bacteroidetes/Chlorobi group;p_Bacteroidetes;c_Bacteroidia;o_Bacteroidales;f_Prevotellaceae;g_Alloprevotella;s_Alloprevotella tannerae	378
k_Bacteria;n_FCB group;n_Bacteroidetes/Chlorobi group;p_Bacteroidetes;c_Bacteroidia;o_Bacteroidales;f_Prevotellaceae;g_Metaprevotella;s_Metaprevotella massiliensis	1261
k_Bacteria;n_FCB group;n_Bacteroidetes/Chlorobi group;p_Bacteroidetes;c_Bacteroidia;o_Bacteroidales;f_Prevotellaceae;g_Paraprevotella;s_Paraprevotella clara	2140
k_Bacteria;n_FCB group;n_Bacteroidetes/Chlorobi group;p_Bacteroidetes;c_Bacteroidia;o_Bacteroidales;f_Prevotellaceae;g_Prevotella;n_unclassified Prevotella;s_Prevotella sp.	640711
k_Bacteria;n_FCB group;n_Bacteroidetes/Chlorobi group;p_Bacteroidetes;c_Bacteroidia;o_Bacteroidales;f_Prevotellaceae;g_Prevotella;s_Prevotella amnii	3758249
k_Bacteria;n_FCB group;n_Bacteroidetes/Chlorobi group;p_Bacteroidetes;c_Bacteroidia;o_Bacteroidales;f_Prevotellaceae;g_Prevotella;s_Prevotella bergensis	65823
k_Bacteria;n_FCB group;n_Bacteroidetes/Chlorobi group;p_Bacteroidetes;c_Bacteroidia;o_Bacteroidales;f_Prevotellaceae;g_Prevotella;s_Prevotella bivia	6771404
k_Bacteria;n_FCB group;n_Bacteroidetes/Chlorobi group;p_Bacteroidetes;c_Bacteroidia;o_Bacteroidales;f_Prevotellaceae;g_Prevotella;s_Prevotella brunnea	4575
k_Bacteria;n_FCB group;n_Bacteroidetes/Chlorobi group;p_Bacteroidetes;c_Bacteroidia;o_Bacteroidales;f_Prevotellaceae;g_Prevotella;s_Prevotella bryantii	328
k_Bacteria;n_FCB group;n_Bacteroidetes/Chlorobi group;p_Bacteroidetes;c_Bacteroidia;o_Bacteroidales;f_Prevotellaceae;g_Prevotella;s_Prevotella buccae	478
k_Bacteria;n_FCB group;n_Bacteroidetes/Chlorobi group;p_Bacteroidetes;c_Bacteroidia;o_Bacteroidales;f_Prevotellaceae;g_Prevotella;s_Prevotella buccalis	846299
k_Bacteria;n_FCB group;n_Bacteroidetes/Chlorobi group;p_Bacteroidetes;c_Bacteroidia;o_Bacteroidales;f_Prevotellaceae;g_Prevotella;s_Prevotella colorans	199158
k_Bacteria;n_FCB group;n_Bacteroidetes/Chlorobi group;p_Bacteroidetes;c_Bacteroidia;o_Bacteroidales;f_Prevotellaceae;g_Prevotella;s_Prevotella copri	5883
k_Bacteria;n_FCB group;n_Bacteroidetes/Chlorobi group;p_Bacteroidetes;c_Bacteroidia;o_Bacteroidales;f_Prevotellaceae;g_Prevotella;s_Prevotella corporis	777060
k_Bacteria;n_FCB group;n_Bacteroidetes/Chlorobi group;p_Bacteroidetes;c_Bacteroidia;o_Bacteroidales;f_Prevotellaceae;g_Prevotella;s_Prevotella dentalis	457
k_Bacteria;n_FCB group;n_Bacteroidetes/Chlorobi group;p_Bacteroidetes;c_Bacteroidia;o_Bacteroidales;f_Prevotellaceae;g_Prevotella;s_Prevotella dentasini	3890
k_Bacteria;n_FCB group;n_Bacteroidetes/Chlorobi group;p_Bacteroidetes;c_Bacteroidia;o_Bacteroidales;f_Prevotellaceae;g_Prevotella;s_Prevotella denticola	2538
k_Bacteria;n_FCB group;n_Bacteroidetes/Chlorobi group;p_Bacteroidetes;c_Bacteroidia;o_Bacteroidales;f_Prevotellaceae;g_Prevotella;s_Prevotella disiens	1419930
k_Bacteria;n_FCB group;n_Bacteroidetes/Chlorobi group;p_Bacteroidetes;c_Bacteroidia;o_Bacteroidales;f_Prevotellaceae;g_Prevotella;s_Prevotella falsenii	5687
k_Bacteria;n_FCB group;n_Bacteroidetes/Chlorobi group;p_Bacteroidetes;c_Bacteroidia;o_Bacteroidales;f_Prevotellaceae;g_Prevotella;s_Prevotella fusca	3143
k_Bacteria;n_FCB group;n_Bacteroidetes/Chlorobi group;p_Bacteroidetes;c_Bacteroidia;o_Bacteroidales;f_Prevotellaceae;g_Prevotella;s_Prevotella histicola	21176
k_Bacteria;n_FCB group;n_Bacteroidetes/Chlorobi group;p_Bacteroidetes;c_Bacteroidia;o_Bacteroidales;f_Prevotellaceae;g_Prevotella;s_Prevotella ihumii	13956
k_Bacteria;n_FCB group;n_Bacteroidetes/Chlorobi group;p_Bacteroidetes;c_Bacteroidia;o_Bacteroidales;f_Prevotellaceae;g_Prevotella;s_Prevotella intermedia	91241
k_Bacteria;n_FCB group;n_Bacteroidetes/Chlorobi group;p_Bacteroidetes;c_Bacteroidia;o_Bacteroidales;f_Prevotellaceae;g_Prevotella;s_Prevotella jejuni	3586
k_Bacteria;n_FCB group;n_Bacteroidetes/Chlorobi group;p_Bacteroidetes;c_Bacteroidia;o_Bacteroidales;f_Prevotellaceae;g_Prevotella;s_Prevotella koreensis	2300
k_Bacteria;n_FCB group;n_Bacteroidetes/Chlorobi group;p_Bacteroidetes;c_Bacteroidia;o_Bacteroidales;f_Prevotellaceae;g_Prevotella;s_Prevotella loescheii	4771
k_Bacteria;n_FCB group;n_Bacteroidetes/Chlorobi group;p_Bacteroidetes;c_Bacteroidia;o_Bacteroidales;f_Prevotellaceae;g_Prevotella;s_Prevotella maculosa	6032
k_Bacteria;n_FCB group;n_Bacteroidetes/Chlorobi group;p_Bacteroidetes;c_Bacteroidia;o_Bacteroidales;f_Prevotellaceae;g_Prevotella;s_Prevotella melaninogenica	117178
k_Bacteria;n_FCB group;n_Bacteroidetes/Chlorobi group;p_Bacteroidetes;c_Bacteroidia;o_Bacteroidales;f_Prevotellaceae;g_Prevotella;s_Prevotella micans	312
k_Bacteria;n_FCB group;n_Bacteroidetes/Chlorobi group;p_Bacteroidetes;c_Bacteroidia;o_Bacteroidales;f_Prevotellaceae;g_Prevotella;s_Prevotella multiformis	354
k_Bacteria;n_FCB group;n_Bacteroidetes/Chlorobi group;p_Bacteroidetes;c_Bacteroidia;o_Bacteroidales;f_Prevotellaceae;g_Prevotella;s_Prevotella nanceiensis	309
k_Bacteria;n_FCB group;n_Bacteroidetes/Chlorobi group;p_Bacteroidetes;c_Bacteroidia;o_Bacteroidales;f_Prevotellaceae;g_Prevotella;s_Prevotella nigrescens	2899
k_Bacteria;n_FCB group;n_Bacteroidetes/Chlorobi group;p_Bacteroidetes;c_Bacteroidia;o_Bacteroidales;f_Prevotellaceae;g_Prevotella;s_Prevotella oralis	23923
k_Bacteria;n_FCB group;n_Bacteroidetes/Chlorobi group;p_Bacteroidetes;c_Bacteroidia;o_Bacteroidales;f_Prevotellaceae;g_Prevotella;s_Prevotella oris	4205
k_Bacteria;n_FCB group;n_Bacteroidetes/Chlorobi group;p_Bacteroidetes;c_Bacteroidia;o_Bacteroidales;f_Prevotellaceae;g_Prevotella;s_Prevotella oulorum	563
k_Bacteria;n_FCB group;n_Bacteroidetes/Chlorobi group;p_Bacteroidetes;c_Bacteroidia;o_Bacteroidales;f_Prevotellaceae;g_Prevotella;s_Prevotella pallens	28119
k_Bacteria;n_FCB group;n_Bacteroidetes/Chlorobi group;p_Bacteroidetes;c_Bacteroidia;o_Bacteroidales;f_Prevotellaceae;g_Prevotella;s_Prevotella pectinovora	1087
k_Bacteria;n_FCB group;n_Bacteroidetes/Chlorobi group;p_Bacteroidetes;c_Bacteroidia;o_Bacteroidales;f_Prevotellaceae;g_Prevotella;s_Prevotella pleuritidis	495
k_Bacteria;n_FCB group;n_Bacteroidetes/Chlorobi group;p_Bacteroidetes;c_Bacteroidia;o_Bacteroidales;f_Prevotellaceae;g_Prevotella;s_Prevotella saccharolytica	440
k_Bacteria;n_FCB group;n_Bacteroidetes/Chlorobi group;p_Bacteroidetes;c_Bacteroidia;o_Bacteroidales;f_Prevotellaceae;g_Prevotella;s_Prevotella salivae	31233
k_Bacteria;n_FCB group;n_Bacteroidetes/Chlorobi group;p_Bacteroidetes;c_Bacteroidia;o_Bacteroidales;f_Prevotellaceae;g_Prevotella;s_Prevotella scopos	3704
k_Bacteria;n_FCB group;n_Bacteroidetes/Chlorobi group;p_Bacteroidetes;c_Bacteroidia;o_Bacteroidales;f_Prevotellaceae;g_Prevotella;s_Prevotella shahii	4064
k_Bacteria;n_FCB group;n_Bacteroidetes/Chlorobi group;p_Bacteroidetes;c_Bacteroidia;o_Bacteroidales;f_Prevotellaceae;g_Prevotella;s_Prevotella stercorea	9282
k_Bacteria;n_FCB group;n_Bacteroidetes/Chlorobi group;p_Bacteroidetes;c_Bacteroidia;o_Bacteroidales;f_Prevotellaceae;g_Prevotella;s_Prevotella timonensis	19681708
k_Bacteria;n_FCB group;n_Bacteroidetes/Chlorobi group;p_Bacteroidetes;c_Bacteroidia;o_Bacteroidales;f_Prevotellaceae;g_Prevotella;s_Prevotella veroralis	1494
k_Bacteria;n_FCB group;n_Bacteroidetes/Chlorobi group;p_Bacteroidetes;c_Bacteroidia;o_Bacteroidales;f_Prevotellaceae;g_Prevotellamassilia;s_Prevotellamassilia timonensis	540
k_Bacteria;n_FCB group;n_Bacteroidetes/Chlorobi group;p_Bacteroidetes;c_Bacteroidia;o_Bacteroidales;f_Prevotellaceae;n_unclassified Prevotellaceae;s_Prevotellaceae bacterium	46659
k_Bacteria;n_FCB group;n_Bacteroidetes/Chlorobi group;p_Bacteroidetes;c_Bacteroidia;o_Bacteroidales;f_Tannerellaceae;g_Parabacteroides;s_Parabacteroides distasonis	1854
k_Bacteria;n_FCB group;n_Bacteroidetes/Chlorobi group;p_Bacteroidetes;c_Bacteroidia;o_Bacteroidales;f_Tannerellaceae;g_Parabacteroides;s_Parabacteroides merdae	5383
k_Bacteria;n_FCB group;n_Bacteroidetes/Chlorobi group;p_Bacteroidetes;c_Bacteroidia;o_Bacteroidales;n_Bacteroidales incertae sedis;g_Phocaeicola;s_Phocaeicola vulgatus	337
k_Bacteria;n_FCB group;n_Bacteroidetes/Chlorobi group;p_Bacteroidetes;c_Bacteroidia;o_Bacteroidales;n_unclassified Bacteroidales;s_Bacteroidales bacterium	1536600
k_Bacteria;n_FCB group;n_Bacteroidetes/Chlorobi group;p_Bacteroidetes;c_Flavobacteriia;o_Flavobacteriales;f_Flavobacteriaceae;g_Salinimicrobium;n_unclassified Salinimicrobium;s_Salinimicrobium sp.	421
k_Bacteria;n_FCB group;n_Bacteroidetes/Chlorobi group;p_Bacteroidetes;c_Flavobacteriia;o_Flavobacteriales;f_Weeksellaceae;g_Ornithobacterium;s_Ornithobacterium rhinotracheale	474
k_Bacteria;n_FCB group;n_Bacteroidetes/Chlorobi group;p_Bacteroidetes;n_unclassified Bacteroidetes;s_Bacteroidetes bacterium	8961
k_Bacteria;n_PVC group;p_Chlamydiae;c_Chlamydiia;o_Chlamydiales;f_Chlamydiaceae;n_Chlamydia/Chlamydophila group;g_Chlamydia;s_Chlamydia trachomatis	444532
k_Bacteria;n_Terrabacteria group;p_Actinobacteria;c_Actinomycetia;o_Actinomycetales;f_Actinomycetaceae;g_Actinomyces;n_unclassified Actinomyces;s_Actinomyces sp.	6432
k_Bacteria;n_Terrabacteria group;p_Actinobacteria;c_Actinomycetia;o_Actinomycetales;f_Actinomycetaceae;g_Actinomyces;s_Actinomyces urogenitalis	647
k_Bacteria;n_Terrabacteria group;p_Actinobacteria;c_Actinomycetia;o_Actinomycetales;f_Actinomycetaceae;g_Arcanobacterium;n_unclassified Arcanobacterium;s_Arcanobacterium sp.	202023
k_Bacteria;n_Terrabacteria group;p_Actinobacteria;c_Actinomycetia;o_Actinomycetales;f_Actinomycetaceae;g_Fannyhessea;s_Fannyhessea vaginae	2147068
k_Bacteria;n_Terrabacteria group;p_Actinobacteria;c_Actinomycetia;o_Actinomycetales;f_Actinomycetaceae;g_Mobiluncus;s_Mobiluncus curtisii	1525756
k_Bacteria;n_Terrabacteria group;p_Actinobacteria;c_Actinomycetia;o_Actinomycetales;f_Actinomycetaceae;g_Mobiluncus;s_Mobiluncus holmesii	1186
k_Bacteria;n_Terrabacteria group;p_Actinobacteria;c_Actinomycetia;o_Actinomycetales;f_Actinomycetaceae;g_Mobiluncus;s_Mobiluncus mulieris	4281976
k_Bacteria;n_Terrabacteria group;p_Actinobacteria;c_Actinomycetia;o_Actinomycetales;f_Actinomycetaceae;g_Varibaculum;s_Varibaculum cambriense	827
k_Bacteria;n_Terrabacteria group;p_Actinobacteria;c_Actinomycetia;o_Actinomycetales;f_Actinomycetaceae;g_Varibaculum;s_Varibaculum massiliense	344
k_Bacteria;n_Terrabacteria group;p_Actinobacteria;c_Actinomycetia;o_Bifidobacteriales;f_Bifidobacteriaceae;g_Aeriscardovia;n_unclassified Aeriscardovia;s_Aeriscardovia sp.	305
k_Bacteria;n_Terrabacteria group;p_Actinobacteria;c_Actinomycetia;o_Bifidobacteriales;f_Bifidobacteriaceae;g_Alloscardovia;s_Alloscardovia omnicolens	302
k_Bacteria;n_Terrabacteria group;p_Actinobacteria;c_Actinomycetia;o_Bifidobacteriales;f_Bifidobacteriaceae;g_Bifidobacterium;s_Bifidobacterium bifidum	2959
k_Bacteria;n_Terrabacteria group;p_Actinobacteria;c_Actinomycetia;o_Bifidobacteriales;f_Bifidobacteriaceae;g_Bifidobacterium;s_Bifidobacterium breve	616
k_Bacteria;n_Terrabacteria group;p_Actinobacteria;c_Actinomycetia;o_Bifidobacteriales;f_Bifidobacteriaceae;g_Bifidobacterium;s_Bifidobacterium choloepi	321
k_Bacteria;n_Terrabacteria group;p_Actinobacteria;c_Actinomycetia;o_Bifidobacteriales;f_Bifidobacteriaceae;g_Bifidobacterium;s_Bifidobacterium dentium	2188
k_Bacteria;n_Terrabacteria group;p_Actinobacteria;c_Actinomycetia;o_Bifidobacteriales;f_Bifidobacteriaceae;g_Bifidobacterium;s_Bifidobacterium longum	1357
k_Bacteria;n_Terrabacteria group;p_Actinobacteria;c_Actinomycetia;o_Bifidobacteriales;f_Bifidobacteriaceae;g_Bifidobacterium;s_Bifidobacterium magnum	829
k_Bacteria;n_Terrabacteria group;p_Actinobacteria;c_Actinomycetia;o_Bifidobacteriales;f_Bifidobacteriaceae;g_Bifidobacterium;s_Bifidobacterium porcinum	328
k_Bacteria;n_Terrabacteria group;p_Actinobacteria;c_Actinomycetia;o_Bifidobacteriales;f_Bifidobacteriaceae;g_Bifidobacterium;s_Bifidobacterium scardovii	3409
k_Bacteria;n_Terrabacteria group;p_Actinobacteria;c_Actinomycetia;o_Bifidobacteriales;f_Bifidobacteriaceae;g_Gardnerella;n_unclassified Gardnerella;s_Gardnerella sp.	50197
k_Bacteria;n_Terrabacteria group;p_Actinobacteria;c_Actinomycetia;o_Bifidobacteriales;f_Bifidobacteriaceae;g_Gardnerella;s_Gardnerella leopoldii	957
k_Bacteria;n_Terrabacteria group;p_Actinobacteria;c_Actinomycetia;o_Bifidobacteriales;f_Bifidobacteriaceae;g_Gardnerella;s_Gardnerella swidsinskii	362
k_Bacteria;n_Terrabacteria group;p_Actinobacteria;c_Actinomycetia;o_Bifidobacteriales;f_Bifidobacteriaceae;g_Gardnerella;s_Gardnerella vaginalis	20769206
k_Bacteria;n_Terrabacteria group;p_Actinobacteria;c_Actinomycetia;o_Bifidobacteriales;f_Bifidobacteriaceae;n_unclassified Bifidobacteriaceae (miscellaneous);s_Bifidobacteriaceae bacterium	50994
k_Bacteria;n_Terrabacteria group;p_Actinobacteria;c_Actinomycetia;o_Corynebacteriales;f_Corynebacteriaceae;g_Corynebacterium;s_Corynebacterium pyruviciproducens	1103
k_Bacteria;n_Terrabacteria group;p_Actinobacteria;c_Actinomycetia;o_Corynebacteriales;f_Dietziaceae;g_Dietzia;s_Dietzia maris	303
k_Bacteria;n_Terrabacteria group;p_Actinobacteria;c_Actinomycetia;o_Corynebacteriales;f_Lawsonellaceae;g_Lawsonella;s_Lawsonella clevelandensis	18813
k_Bacteria;n_Terrabacteria group;p_Actinobacteria;c_Actinomycetia;o_Corynebacteriales;f_Mycobacteriaceae;g_Mycobacterium;species n_Mycobacterium tuberculosis complex;n_unclassified Mycobacterium tuberculosis complex;s_Mycobacterium tuberculosis	7336
k_Bacteria;n_Terrabacteria group;p_Actinobacteria;c_Actinomycetia;o_Micrococcales;f_Micrococcaceae;g_Kocuria;s_Kocuria rhizophila	377
k_Bacteria;n_Terrabacteria group;p_Actinobacteria;c_Actinomycetia;o_Streptosporangiales;f_Streptosporangiaceae;g_Streptosporangium;s_Streptosporangium violaceochromogenes	511
k_Bacteria;n_Terrabacteria group;p_Actinobacteria;c_Actinomycetia;o_Streptosporangiales;f_Thermomonosporaceae;g_Actinomadura;s_Actinomadura cremea	872
k_Bacteria;n_Terrabacteria group;p_Actinobacteria;c_Coriobacteriia;o_Coriobacteriales;f_Atopobiaceae;g_Atopobium;n_unclassified Atopobium;s_Atopobium sp.	5003
k_Bacteria;n_Terrabacteria group;p_Actinobacteria;c_Coriobacteriia;o_Coriobacteriales;f_Atopobiaceae;g_Atopobium;s_Atopobium deltae	165062
k_Bacteria;n_Terrabacteria group;p_Actinobacteria;c_Coriobacteriia;o_Coriobacteriales;f_Atopobiaceae;g_Atopobium;s_Atopobium massiliense	103423
k_Bacteria;n_Terrabacteria group;p_Actinobacteria;c_Coriobacteriia;o_Coriobacteriales;f_Atopobiaceae;g_Atopobium;s_Atopobium minutum	2045
k_Bacteria;n_Terrabacteria group;p_Actinobacteria;c_Coriobacteriia;o_Coriobacteriales;f_Atopobiaceae;g_Olsenella;n_unclassified Olsenella;s_Olsenella sp.	1833
k_Bacteria;n_Terrabacteria group;p_Actinobacteria;c_Coriobacteriia;o_Coriobacteriales;f_Atopobiaceae;g_Olsenella;s_Olsenella uli	304
k_Bacteria;n_Terrabacteria group;p_Actinobacteria;c_Coriobacteriia;o_Coriobacteriales;f_Atopobiaceae;g_Parolsenella;s_Parolsenella catena	1626
k_Bacteria;n_Terrabacteria group;p_Actinobacteria;c_Coriobacteriia;o_Coriobacteriales;f_Atopobiaceae;n_unclassified Atopobiaceae;s_Atopobiaceae bacterium	534
k_Bacteria;n_Terrabacteria group;p_Actinobacteria;c_Coriobacteriia;o_Coriobacteriales;f_Coriobacteriaceae;g_Olegusella;s_Olegusella massiliensis	443
k_Bacteria;n_Terrabacteria group;p_Actinobacteria;c_Coriobacteriia;o_Coriobacteriales;f_Coriobacteriaceae;n_unclassified Coriobacteriaceae;s_Coriobacteriaceae bacterium	1932
k_Bacteria;n_Terrabacteria group;p_Actinobacteria;c_Coriobacteriia;o_Coriobacteriales;n_unclassified Coriobacteriales;s_Coriobacteriales bacterium	6395195
k_Bacteria;n_Terrabacteria group;p_Actinobacteria;c_Coriobacteriia;o_Eggerthellales;f_Eggerthellaceae;g_Berryella;s_Berryella intestinalis	305
k_Bacteria;n_Terrabacteria group;p_Actinobacteria;c_Coriobacteriia;o_Eggerthellales;f_Eggerthellaceae;g_Eggerthella;s_Eggerthella lenta	1332
k_Bacteria;n_Terrabacteria group;p_Actinobacteria;c_Coriobacteriia;o_Eggerthellales;f_Eggerthellaceae;g_Gordonibacter;n_unclassified Gordonibacter;s_Gordonibacter sp.	17296
k_Bacteria;n_Terrabacteria group;p_Actinobacteria;c_Coriobacteriia;o_Eggerthellales;f_Eggerthellaceae;g_Gordonibacter;s_Gordonibacter pamelaeae	986
k_Bacteria;n_Terrabacteria group;p_Actinobacteria;c_Coriobacteriia;o_Eggerthellales;f_Eggerthellaceae;g_Slackia;s_Slackia exigua	674
k_Bacteria;n_Terrabacteria group;p_Actinobacteria;n_Actinobacteria incertae sedis;g_Candidatus Hakubanella;s_Candidatus Hakubanella thermoalkaliphilus	367
k_Bacteria;n_Terrabacteria group;p_Firmicutes;c_Bacilli;o_Bacillales;f_Bacillaceae;g_Allobacillus;n_unclassified Allobacillus;s_Allobacillus sp.	668
k_Bacteria;n_Terrabacteria group;p_Firmicutes;c_Bacilli;o_Bacillales;f_Bacillaceae;g_Bacillus;species n_Bacillus cereus group;s_Bacillus thuringiensis	2581
[truncated: 226 more rows]

## Sheet: Table S7
Table S7. Number of mapped reads on identified bacterial taxonomy in each sample.
[truncated: 338 more rows]

## Sheet: Table S8
Table S8. Statistical summary of mapping results on identified vaginal contigs in each sample.
[truncated: 41 more rows]

[truncated: 7 more sheets: Table S9, Table S10, Table S11, Table S12, Table S13, Table S14, Table S15]
